# Supplementary material for: The Genomes of Two Strains of Taenia crassiceps the Animal Model for the Study of Human Cysticercosis
Source: Front Cell Infect Microbiol. 2022 May 10;12:876839. doi: 10.3389/fcimb.2022.876839 (PMC9128525; doi:10.3389/fcimb.2022.876839)
Supplement: Supplementary file 3 [file DataSheet_1.xlsx]

## Sheet: orthologous genes
# Species	Genes	Alg.-Conn.	MEX_genome_complete.1-6-13.faa	echinococcus_canadensis.PRJEB8992.WBPS16.protein.faa	echinococcus_granulosus.PRJEB121.WBPS16.protein.faa	echinococcus_multilocularis.PRJEB122.WBPS16.protein.faa	hymenolepis_microstoma.PRJEB124.WBPS16.protein.faa	tcras_wfu_final.faa
2	7	0.143	*	maker-E.canG7_contigs_0671-pred_gff_blastx-gene-0.8-mRNA-1,maker-E.canG7_contigs_2637-pred_gff_blastx-gene-0.7-mRNA-1,maker-E.canG7_contigs_6430-pred_gff_blastx-gene-0.8-mRNA-1,maker-E.canG7_contigs_6630-pred_gff_blastx-gene-0.7-mRNA-1,maker-E.canG7_contigs_6822-pred_gff_blastx-gene-0.3-mRNA-1,maker-E.canG7_contigs_8592-pred_gff_blastx-gene-0.6-mRNA-1	EgrG_002006800	*	*	*
2	6	0.167	*	maker-E.canG7_contigs_0648-pred_gff_protein2genome-gene-0.10-mRNA-1,maker-E.canG7_contigs_1399-pred_gff_protein2genome-gene-0.10-mRNA-1,maker-E.canG7_contigs_1667-pred_gff_protein2genome-gene-0.10-mRNA-1,maker-E.canG7_contigs_3297-pred_gff_protein2genome-gene-0.10-mRNA-1,maker-E.canG7_contigs_8126-pred_gff_protein2genome-gene-0.9-mRNA-1	*	EmuJ_002221700.1	*	*
2	6	0.167	*	maker-E.canG7_contigs_2863-pred_gff_protein2genome-gene-0.22-mRNA-1,maker-E.canG7_contigs_4041-pred_gff_protein2genome-gene-0.20-mRNA-1,maker-E.canG7_contigs_4047-pred_gff_protein2genome-gene-0.20-mRNA-1,maker-E.canG7_contigs_4912-pred_gff_protein2genome-gene-0.22-mRNA-1,maker-E.canG7_contigs_7517-pred_gff_protein2genome-gene-0.23-mRNA-1	*	EmuJ_000404600.1	*	*
3	6	0.154	TsM_000594900	maker-E.canG7_contigs_1107-pred_gff_augustus_masked-gene-0.0-mRNA-1	*	*	HmN_000176300,HmN_003003200,HmN_003003380,HmN_003003410	*
2	5	0.2	*	maker-E.canG7_contigs_0111-pred_gff_protein2genome-gene-0.5-mRNA-1,maker-E.canG7_contigs_1996-pred_gff_blastx-gene-0.4-mRNA-1,maker-E.canG7_contigs_5678-pred_gff_protein2genome-gene-0.7-mRNA-1,maker-E.canG7_contigs_7241-pred_gff_blastx-gene-0.4-mRNA-1	EgrG_002067300	*	*	*
2	5	0.2	*	maker-E.canG7_contigs_8843-pred_gff_augustus_masked-gene-0.0-mRNA-1	*	*	*	TcrWFU_00200.t1,TcrWFU_00733.t1,TcrWFU_00735.t1,TcrWFU_10248.t1
2	5	0.2	*	maker-E.canG7_contigs_3137-pred_gff_blastx-gene-0.2-mRNA-1,maker-E.canG7_contigs_3263-pred_gff_blastx-gene-0.2-mRNA-1,maker-E.canG7_contigs_5188-pred_gff_blastx-gene-0.2-mRNA-1,maker-E.canG7_contigs_6159-pred_gff_blastx-gene-0.11-mRNA-1	EgrG_002054600	*	*	*
2	5	0.191	*	maker-E.canG7_contigs_7886-pred_gff_cdna2genome-gene-0.15-mRNA-1	*	EmuJ_000955200.1,EmuJ_000955300.1,EmuJ_001183800.1,EmuJ_001183900.1	*	*
2	5	0.193	*	*	EgrG_000564700	EmuJ_000299200.1,EmuJ_000563900.1,EmuJ_000564700.1,EmuJ_000919000.1	*	*
3	5	0.128	TsM_000704700	maker-E.canG7_contigs_2012-pred_gff_blastx-gene-0.15-mRNA-1	*	*	*	TcrWFU_02979.t1,TcrWFU_10100.t1,TcrWFU_10101.t1
2	5	0.104	TsM_000097600,TsM_000101600,TsM_000957500	maker-E.canG7_contigs_2326-pred_gff_blastx-gene-0.8-mRNA-1,maker-E.canG7_contigs_4628-pred_gff_blastx-gene-0.21-mRNA-1	*	*	*	*
2	5	0.2	*	maker-E.canG7_contigs_5197-pred_gff_blastx-gene-0.21-mRNA-1	*	EmuJ_000269500.1,EmuJ_002125700.1,EmuJ_002125900.1,EmuJ_002126100.1	*	*
6	6	0.04	TsM_000522100	maker-E.canG7_contigs_8991-snap-gene-1.60-mRNA-1	EgrG_000813500	EmuJ_000813500.1	HmN_000773100	TcrWFU_04240.t1
2	5	0.194	*	maker-E.canG7_contigs_1487-pred_gff_blastx-gene-0.4-mRNA-1,maker-E.canG7_contigs_2534-pred_gff_blastx-gene-0.1-mRNA-1,maker-E.canG7_contigs_8368-pred_gff_blastx-gene-0.2-mRNA-1,maker-E.canG7_contigs_9323-pred_gff_blastx-gene-0.3-mRNA-1	EgrG_002011600	*	*	*
2	5	0.197	*	*	EgrG_001164900	*	*	TcrWFU_07627.t1,TcrWFU_07628.t1,TcrWFU_07634.t1,TcrWFU_07635.t1
4	7	0.104	TsM_001230800,TsM_000965200,TsM_001240900,TsM_000195200	maker-E.canG7_contigs_6043-pred_gff_blastx-gene-0.13-mRNA-1	EgrG_000370700	EmuJ_000370700.1	*	*
6	11	0.108	TsM_000642800	maker-E.canG7_contigs_6259-snap-gene-0.14-mRNA-1	EgrG_001176400	EmuJ_001176400.1	HmN_000150900.2,HmN_000150900.1,HmN_000150900.3,HmN_000150900.4,HmN_000150900.5,HmN_000150900.6	TcrWFU_05401.t1
6	6	0.0769	TsM_000751400	maker-E.canG7_contigs_7303-pred_gff_cdna2genome-gene-0.75-mRNA-1	EgrG_000968700	EmuJ_000968700.1	HmN_000116500	TcrWFU_08698.t1
6	6	0.0566	TsM_000998500	maker-E.canG7_contigs_7107-pred_gff_augustus_masked-gene-1.27-mRNA-1	EgrG_000976600	EmuJ_000976600.1	HmN_000369200	TcrWFU_08771.t1
6	6	0.0364	TsM_000477400	maker-E.canG7_contigs_2799-pred_gff_cdna2genome-gene-0.74-mRNA-1	EgrG_000980800	EmuJ_000980800.1	HmN_002109700	TcrWFU_08802.t1
6	6	0.0316	TsM_000539900	maker-E.canG7_contigs_1066-pred_gff_cdna2genome-gene-1.175-mRNA-1	EgrG_000894200	EmuJ_000894200.1	HmN_000027600	TcrWFU_04964.t1
6	6	0.0504	TsM_000559500	maker-E.canG7_contigs_2256-pred_gff_cdna2genome-gene-0.34-mRNA-1	EgrG_001007600	EmuJ_001007600.1	HmN_000161800	TcrWFU_09034.t1
6	6	0.0399	TsM_000199200	maker-E.canG7_contigs_6006-pred_gff_cdna2genome-gene-0.146-mRNA-1	EgrG_000840400	EmuJ_000840400.1	HmN_000558000	TcrWFU_04509.t1
6	6	0.0368	TsM_000675000	maker-E.canG7_contigs_6231-pred_gff_snap_masked-gene-0.32-mRNA-1	EgrG_001041260	EmuJ_001041260.1	HmN_000343800	TcrWFU_09339.t1
3	4	0.102	*	maker-E.canG7_contigs_2300-pred_gff_protein2genome-gene-0.44-mRNA-1,maker-E.canG7_contigs_2300-pred_gff_protein2genome-gene-0.40-mRNA-1	EgrG_002062600	EmuJ_000357400.1	*	*
2	4	0.242	*	*	*	*	HmN_003020070.1,HmN_003020070.2,HmN_003020070.3	TcrWFU_06033.t1
4	4	0.0815	TsM_000980700	maker-E.canG7_contigs_7993-pred_gff_blastx-gene-0.13-mRNA-1	EgrG_000575000	EmuJ_000575000.1	*	*
4	5	0.101	TsM_000041600,TsM_000093800	maker-E.canG7_contigs_0105-pred_gff_blastx-gene-0.8-mRNA-1	EgrG_002065000	*	HmN_003015000	*
5	5	0.0823	TsM_000596900	maker-E.canG7_contigs_8158-pred_gff_cdna2genome-gene-0.151-mRNA-1	EgrG_001164000	EmuJ_001164000.1	*	TcrWFU_05289.t1
2	4	0.25	TsM_000303100,TsM_000306000,TsM_000394000	*	*	*	*	TcrWFU_05119.t1
3	4	0.163	TsM_001129700	*	*	*	HmN_000873500	TcrWFU_10615.t1,TcrWFU_10642.t1
2	4	0.247	*	*	*	EmuJ_000464300.1,EmuJ_000464400.1,EmuJ_000464500.1	HmN_002044800.3	*
2	4	0.25	*	maker-E.canG7_contigs_4123-pred_gff_blastx-gene-0.11-mRNA-1	EgrG_002026900,EgrG_002027200,EgrG_002027400	*	*	*
3	4	0.135	*	maker-E.canG7_contigs_2405-pred_gff_tblastx-gene-0.3-mRNA-1,maker-E.canG7_contigs_2600-pred_gff_cdna2genome-gene-0.18-mRNA-1	EgrG_000346400	EmuJ_000346400.1	*	*
2	4	0.142	*	maker-E.canG7_contigs_5402-snap-gene-0.28-mRNA-1,maker-E.canG7_contigs_5402-pred_gff_cdna2genome-gene-0.115-mRNA-1	EgrG_002020100,EgrG_002020300	*	*	*
3	4	0.24	TsM_000050300	maker-E.canG7_contigs_5060-snap-gene-0.3-mRNA-1	EgrG_000020150,EgrG_002054100	*	*	*
3	4	0.221	TsM_000982300	*	*	EmuJ_000000800.1,EmuJ_000013800.1	HmN_000938400	*
5	5	0.0653	TsM_000251700	maker-E.canG7_contigs_3160-pred_gff_cdna2genome-gene-0.12-mRNA-1	EgrG_000739700	EmuJ_000739700.1	*	TcrWFU_00048.t1
3	5	0.123	TsM_000361600,TsM_001200500	maker-E.canG7_contigs_4795-pred_gff_blastx-gene-0.6-mRNA-1,maker-E.canG7_contigs_4795-pred_gff_blastx-gene-0.8-mRNA-1	*	EmuJ_001154400.1	*	*
2	4	0.25	*	*	EgrG_002320100	EmuJ_000315800.1,EmuJ_000315900.1,EmuJ_000316000.1	*	*
4	4	0.0729	TsM_000436000	maker-E.canG7_contigs_5315-pred_gff_cdna2genome-gene-1.235-mRNA-1	EgrG_000467700	EmuJ_000467700.1	*	*
2	4	0.244	*	maker-E.canG7_contigs_2664-pred_gff_blastx-gene-0.50-mRNA-1	*	EmuJ_000050600.1,EmuJ_000565000.1,EmuJ_000566100.1	*	*
3	4	0.233	TsM_000050700,TsM_000985600	maker-E.canG7_contigs_3098-pred_gff_blastx-gene-0.108-mRNA-1	*	EmuJ_000786100.1	*	*
4	4	0.141	TsM_000279100	*	*	EmuJ_002175400.1	HmN_003000920	TcrWFU_10420.t1
2	4	0.145	TsM_000404200,TsM_000860200	maker-E.canG7_contigs_2652-pred_gff_augustus_masked-gene-0.1-mRNA-1,maker-E.canG7_contigs_6110-pred_gff_cdna2genome-gene-0.8-mRNA-1	*	*	*	*
3	4	0.172	TsM_000355200	maker-E.canG7_contigs_6449-pred_gff_blastx-gene-0.21-mRNA-1	*	*	*	TcrWFU_07001.t1,TcrWFU_07002.t1
3	4	0.141	*	maker-E.canG7_contigs_5282-pred_gff_protein2genome-gene-0.14-mRNA-1	EgrG_002003100	EmuJ_000567500.1,EmuJ_000335400.1	*	*
4	5	0.162	TsM_000771200	maker-E.canG7_contigs_2553-snap-gene-0.49-mRNA-1	*	*	HmN_000120600	TcrWFU_08738.t1,TcrWFU_08733.t1
4	4	0.112	TsM_000683700	maker-E.canG7_contigs_6040-pred_gff_cdna2genome-gene-0.25-mRNA-1	*	*	HmN_000472300	TcrWFU_03556.t1
3	4	0.124	*	maker-E.canG7_contigs_4470-pred_gff_protein2genome-gene-0.2-mRNA-1	EgrG_000087300	EmuJ_000087300.1,EmuJ_000087500.1	*	*
3	4	0.116	TsM_000030300	*	EgrG_002052300,EgrG_002052200	*	*	TcrWFU_05166.t1
5	5	0.0662	TsM_001148700	*	EgrG_000472100	EmuJ_000472100.1	HmN_000845800	TcrWFU_06386.t2
5	5	0.0707	TsM_001127300	*	EgrG_000615400	EmuJ_000615400.1	HmN_000654600	TcrWFU_01260.t1
5	5	0.0787	TsM_001186000	*	EgrG_000353400	EmuJ_000353400.1	HmN_000329200	TcrWFU_00857.t1
3	5	0.148	*	maker-E.canG7_contigs_3195-pred_gff_protein2genome-gene-0.55-mRNA-1	EgrG_000134900,EgrG_000134200	EmuJ_000134200.1,EmuJ_000134900.1	*	*
2	4	0.241	TsM_000303300,TsM_000312900,TsM_000379800	*	EgrG_000566400	*	*	*
4	4	0.127	TsM_001223000	maker-E.canG7_contigs_0333-pred_gff_snap_masked-gene-0.2-mRNA-1	EgrG_000146200	*	HmN_002169100	*
3	4	0.118	TsM_000077800	*	EgrG_000519700	EmuJ_000078300.1,EmuJ_001192800.1	*	*
4	4	0.114	*	maker-E.canG7_contigs_4902-pred_gff_augustus_masked-gene-0.20-mRNA-1	EgrG_000146800	EmuJ_000137400.1	*	TcrWFU_01427.t1
2	4	0.243	*	augustus_masked-E.canG7_contigs_0701-processed-gene-0.0-mRNA-1,maker-E.canG7_contigs_0205-pred_gff_blastx-gene-0.6-mRNA-1,maker-E.canG7_contigs_3488-pred_gff_blastx-gene-0.6-mRNA-1	EgrG_000654850	*	*	*
4	5	0.14	*	*	EgrG_000393250	EmuJ_000393250.1	HmN_000733800.1,HmN_000733800.2	TcrWFU_00170.t1
5	5	0.0349	TsM_000757600	maker-E.canG7_contigs_7636-pred_gff_blastx-gene-0.32-mRNA-1	EgrG_000083400	EmuJ_000083400.1	*	TcrWFU_07221.t1
5	5	0.102	TsM_000348300	*	EgrG_001086000	EmuJ_001086000.1	HmN_001018800	TcrWFU_02698.t1
3	4	0.208	*	maker-E.canG7_contigs_3622-snap-gene-0.0-mRNA-1	EgrG_000502500	EmuJ_000329500.1,EmuJ_000502500.1	*	*
5	5	0.0257	TsM_000267300	maker-E.canG7_contigs_8037-pred_gff_cdna2genome-gene-0.77-mRNA-1	EgrG_000078900	EmuJ_000078900.1	*	TcrWFU_08422.t1
2	4	0.25	TsM_000020900	*	*	*	*	TcrWFU_07981.t1,TcrWFU_08451.t1,TcrWFU_08452.t1
5	5	0.0945	TsM_000349200	maker-E.canG7_contigs_5360-pred_gff_protein2genome-gene-0.41-mRNA-1	EgrG_000689700	EmuJ_000689700.1	*	TcrWFU_05722.t1
3	4	0.137	*	maker-E.canG7_contigs_4406-pred_gff_blastx-gene-0.37-mRNA-1	EgrG_000508400	EmuJ_000508400.1,EmuJ_000508500.1	*	*
4	4	0.0762	TsM_000427600	maker-E.canG7_contigs_1811-pred_gff_protein2genome-gene-0.11-mRNA-1	EgrG_000514700	*	*	TcrWFU_06739.t1
4	4	0.113	TsM_000636200	maker-E.canG7_contigs_2980-pred_gff_blastx-gene-0.4-mRNA-1	EgrG_000641200	EmuJ_000641200.1	*	*
3	4	0.23	TsM_000795200	*	EgrG_000180600	*	*	TcrWFU_02776.t1,TcrWFU_06760.t1
3	4	0.119	TsM_000912900	*	EgrG_000743300	EmuJ_000743300.1,EmuJ_001192600.1	*	*
6	7	0.105	TsM_000706200	maker-E.canG7_contigs_0948-pred_gff_snap_masked-gene-0.7-mRNA-1	EgrG_000546700	EmuJ_000546700.1	HmN_000880200.1,HmN_000880200.2	TcrWFU_07649.t1
6	6	0.0323	TsM_001058400	maker-E.canG7_contigs_8685-pred_gff_cdna2genome-gene-0.18-mRNA-1	EgrG_000259100	EmuJ_000259100.1	HmN_000520200	TcrWFU_02127.t1
6	6	0.0941	TsM_000960100	maker-E.canG7_contigs_0652-snap-gene-0.5-mRNA-1	EgrG_000054000	EmuJ_000054000.1	HmN_000773700	TcrWFU_08294.t1
6	6	0.0773	TsM_000125900	maker-E.canG7_contigs_2378-pred_gff_cdna2genome-gene-0.200-mRNA-1	EgrG_000483000	EmuJ_000483000.1	HmN_000271400	TcrWFU_06479.t1
6	6	0.0933	TsM_001197200	snap_masked-E.canG7_contigs_2546-processed-gene-0.3-mRNA-1	EgrG_001132700	EmuJ_001132700.1	HmN_000530700	TcrWFU_10211.t1
6	6	0.0767	TsM_000529300	maker-E.canG7_contigs_8175-pred_gff_snap_masked-gene-0.13-mRNA-1	EgrG_001157200	EmuJ_001157200.1	HmN_000451100	TcrWFU_02859.t1
6	6	0.106	TsM_000167800	maker-E.canG7_contigs_7836-pred_gff_cdna2genome-gene-0.24-mRNA-1	EgrG_000784100	EmuJ_000784100.1	HmN_000467500	TcrWFU_03977.t1
6	6	0.116	TsM_000598200	maker-E.canG7_contigs_4902-pred_gff_cdna2genome-gene-0.227-mRNA-1	EgrG_000146300	EmuJ_000138000.1	HmN_003024370	TcrWFU_01433.t1
6	6	0.032	TsM_000138100	maker-E.canG7_contigs_2514-snap-gene-0.37-mRNA-1	EgrG_000216000	EmuJ_000216000.1	HmN_000801600	TcrWFU_01744.t1
4	6	0.119	*	maker-E.canG7_contigs_7468-pred_gff_cdna2genome-gene-0.8-mRNA-1	EgrG_000230500,EgrG_000230700	EmuJ_000230700.1,EmuJ_000230500.1	*	TcrWFU_01876.t2
6	6	0.0289	TsM_000171300	maker-E.canG7_contigs_1413-pred_gff_cdna2genome-gene-0.91-mRNA-1	EgrG_001187100	EmuJ_001187100.1	HmN_000066200	TcrWFU_05511.t2
6	6	0.0332	TsM_000161300	maker-E.canG7_contigs_7223-pred_gff_cdna2genome-gene-0.53-mRNA-1	EgrG_001173700	EmuJ_001173700.1	HmN_000591900	TcrWFU_05380.t1
6	6	0.0683	TsM_000698000	maker-E.canG7_contigs_8910-pred_gff_blastx-gene-0.289-mRNA-1	EgrG_000438600	EmuJ_000438600.1	HmN_003019730	TcrWFU_06079.t1
6	6	0.0579	TsM_000528900	maker-E.canG7_contigs_1555-pred_gff_cdna2genome-gene-0.65-mRNA-1	EgrG_001156900	EmuJ_001156900.1	HmN_003045870	TcrWFU_02857.t1
6	6	0.065	TsM_001204900	maker-E.canG7_contigs_0444-pred_gff_blastx-gene-0.193-mRNA-1	EgrG_000872600	EmuJ_000872600.1	HmN_000779700	TcrWFU_04785.t1
6	6	0.0444	TsM_001014400	maker-E.canG7_contigs_2191-pred_gff_cdna2genome-gene-0.104-mRNA-1	EgrG_000458500	EmuJ_000458500.1	HmN_000395800	TcrWFU_06278.t1
6	6	0.0959	TsM_000563200	maker-E.canG7_contigs_5781-pred_gff_snap_masked-gene-0.17-mRNA-1	EgrG_001170100	EmuJ_001170100.1	HmN_000155300	TcrWFU_05345.t2
6	6	0.0474	TsM_000601600	maker-E.canG7_contigs_8059-snap-gene-0.11-mRNA-1	EgrG_000206800	EmuJ_000206800.1	HmN_003029200	TcrWFU_01656.t1
5	11	0.149	TsM_000849500	*	EgrG_000469800	EmuJ_000469800.1	HmN_003022780.1,HmN_003022800.2,HmN_003022820.2,HmN_003022840.1,HmN_003022780.2,HmN_003022800.1,HmN_003022820.1	TcrWFU_06369.t2
5	8	0.109	TsM_000712000,TsM_000711900	*	EgrG_000107600,EgrG_000107400	EmuJ_000107600.1,EmuJ_000107400.1	HmN_000298200	TcrWFU_02490.t1
3	7	0.321	TsM_000361200,TsM_001006000,TsM_001233300	*	EgrG_002067000	EmuJ_000015200.1,EmuJ_000291400.1,EmuJ_001153800.1	*	*
4	7	0.124	TsM_001195900,TsM_001247100	*	EgrG_000155900	EmuJ_000155900.1	HmN_003048060,HmN_003048100,HmN_003048130	*
6	7	0.135	TsM_000455100	maker-E.canG7_contigs_3981-pred_gff_cdna2genome-gene-0.115-mRNA-1	EgrG_000413000	EmuJ_000413000.1	HmN_003038430.1,HmN_003038430.2	TcrWFU_08082.t1
6	7	0.124	TsM_000258700	maker-E.canG7_contigs_4316-pred_gff_augustus_masked-gene-0.10-mRNA-1	EgrG_000587300	EmuJ_000587300.1	HmN_003042320.1,HmN_003042320.2	TcrWFU_07842.t1
6	8	0.114	TsM_000499800	maker-E.canG7_contigs_9304-pred_gff_cdna2genome-gene-0.139-mRNA-1	EgrG_000457700	EmuJ_000457700.1	HmN_000770400.3,HmN_000770400.1,HmN_000770400.2	TcrWFU_06270.t1
5	5	0.0877	TsM_001072000	maker-E.canG7_contigs_9026-pred_gff_cdna2genome-gene-0.21-mRNA-1	EgrG_001043200	EmuJ_001043200.1	*	TcrWFU_09362.t1
6	6	0.104	TsM_000247400	maker-E.canG7_contigs_1938-pred_gff_cdna2genome-gene-0.149-mRNA-1	EgrG_000493600	EmuJ_000493600.1	HmN_000435900.2	TcrWFU_06574.t1
5	5	0.114	TsM_000439800	maker-E.canG7_contigs_9280-pred_gff_cdna2genome-gene-0.105-mRNA-1	EgrG_000965900	EmuJ_000965900.1	*	TcrWFU_00524.t1
6	6	0.138	TsM_000166000	maker-E.canG7_contigs_2999-snap-gene-0.31-mRNA-1	EgrG_000416800	EmuJ_000416800.1	HmN_000258000	TcrWFU_08129.t1
5	5	0.0651	TsM_001088500	maker-E.canG7_contigs_4298-pred_gff_cdna2genome-gene-0.45-mRNA-1	EgrG_001107700	EmuJ_001107700.1	HmN_003003490	*
5	5	0.141	*	maker-E.canG7_contigs_8191-pred_gff_snap_masked-gene-0.15-mRNA-1	EgrG_000879100	EmuJ_000879100.1	HmN_000517000	TcrWFU_04840.t2
6	6	0.0217	TsM_001199200	maker-E.canG7_contigs_7895-pred_gff_cdna2genome-gene-0.108-mRNA-1	EgrG_000375000	EmuJ_000375000.1	HmN_000832900	TcrWFU_02997.t1
3	5	0.131	TsM_000800200,TsM_001208300	*	*	EmuJ_000206600.1	*	TcrWFU_01653.t1,TcrWFU_02710.t1
5	5	0.0925	*	maker-E.canG7_contigs_8690-snap-gene-0.32-mRNA-1	EgrG_000843700	EmuJ_000843700.1	HmN_000816800	TcrWFU_04540.t2
4	6	0.177	TsM_000948000,TsM_001213200	maker-E.canG7_contigs_0958-pred_gff_protein2genome-gene-0.110-mRNA-1	EgrG_001128400	EmuJ_001128400.1,EmuJ_002170900.1	*	*
6	6	0.0925	TsM_000336500	maker-E.canG7_contigs_7575-snap-gene-0.75-mRNA-1	EgrG_000249800	EmuJ_000249800.1	HmN_000748900	TcrWFU_02049.t1
6	6	0.0874	TsM_001229600	maker-E.canG7_contigs_7526-pred_gff_protein2genome-gene-0.470-mRNA-1	EgrG_000535200	EmuJ_000535200.1	HmN_003039670	TcrWFU_07556.t1
5	5	0.11	TsM_000376600	maker-E.canG7_contigs_7739-pred_gff_cdna2genome-gene-0.103-mRNA-1	EgrG_001054800	EmuJ_001054800.1	HmN_000672100	*
5	5	0.186	*	maker-E.canG7_contigs_8693-pred_gff_cdna2genome-gene-0.207-mRNA-1	EgrG_000414000	EmuJ_000413900.1	HmN_000263000	TcrWFU_08103.t1
5	5	0.0874	TsM_000989100	maker-E.canG7_contigs_7291-augustus-gene-0.6-mRNA-1	EgrG_001078300	EmuJ_001078300.1	HmN_000629800	*
6	6	0.0699	TsM_000260600	maker-E.canG7_contigs_3650-pred_gff_cdna2genome-gene-0.140-mRNA-1	EgrG_000427900	EmuJ_000427900.1	HmN_000611400	TcrWFU_05975.t1
5	5	0.145	TsM_000888000	*	EgrG_000095400	EmuJ_000095400.1	HmN_000152100	TcrWFU_10381.t1
6	6	0.115	TsM_000013800	maker-E.canG7_contigs_5288-augustus-gene-1.35-mRNA-1	EgrG_000240000	EmuJ_000240000.1	HmN_003030100	TcrWFU_01960.t1
6	6	0.0884	TsM_001042400	maker-E.canG7_contigs_7703-pred_gff_blastx-gene-1.120-mRNA-1	EgrG_000488900	EmuJ_000488900.1	HmN_000716500	TcrWFU_06529.t1
5	5	0.0505	TsM_000906800	maker-E.canG7_contigs_8910-pred_gff_augustus_masked-gene-0.35-mRNA-1	EgrG_000438250	EmuJ_000438250.1	*	TcrWFU_06074.t1
6	6	0.0852	TsM_001138300	maker-E.canG7_contigs_5098-pred_gff_augustus_masked-gene-0.9-mRNA-1	EgrG_000055500	EmuJ_000055500.1	HmN_003020490	TcrWFU_08281.t1
6	6	0.0813	TsM_000895500	maker-E.canG7_contigs_5288-pred_gff_snap_masked-gene-1.38-mRNA-1	EgrG_000241000	EmuJ_000241000.1	HmN_000167200	TcrWFU_01968.t1
6	6	0.105	TsM_000053800	maker-E.canG7_contigs_6050-pred_gff_cdna2genome-gene-0.156-mRNA-1	EgrG_000474100	EmuJ_000474100.1	HmN_000282000	TcrWFU_06402.t1
5	5	0.075	TsM_000720000	maker-E.canG7_contigs_9173-pred_gff_cdna2genome-gene-0.54-mRNA-1	EgrG_000376100	EmuJ_000376100.1	HmN_000368700.2	*
6	6	0.0809	TsM_000467900	maker-E.canG7_contigs_8072-pred_gff_blastx-gene-0.98-mRNA-1	EgrG_000905500	EmuJ_000905500.1	HmN_000669800	TcrWFU_05065.t1
5	5	0.176	TsM_001121800	maker-E.canG7_contigs_3001-pred_gff_cdna2genome-gene-0.91-mRNA-1	EgrG_000088000	EmuJ_000088000.1	*	TcrWFU_07145.t1
5	5	0.0354	TsM_000452100	maker-E.canG7_contigs_2265-augustus-gene-0.3-mRNA-1	EgrG_000436600	*	HmN_003019760	TcrWFU_06061.t1
5	5	0.0762	TsM_000144800	*	EgrG_000594800	EmuJ_000594800.1	HmN_000002000.2	TcrWFU_07769.t1
6	6	0.0658	TsM_000450000	maker-E.canG7_contigs_7531-snap-gene-0.17-mRNA-1	EgrG_000112100	EmuJ_000112100.1	HmN_001006600	TcrWFU_02392.t1
6	6	0.0965	TsM_000514800	maker-E.canG7_contigs_1423-pred_gff_tblastx-gene-0.47-mRNA-1	EgrG_000727200	EmuJ_000727200.1	HmN_003033530	TcrWFU_09768.t1
3	5	0.19	*	maker-E.canG7_contigs_8831-pred_gff_protein2genome-gene-0.58-mRNA-1	EgrG_000726800,EgrG_000726700	EmuJ_000726700.1,EmuJ_000726800.1	*	*
5	5	0.0976	TsM_000951400	maker-E.canG7_contigs_2885-pred_gff_cdna2genome-gene-0.22-mRNA-1	EgrG_002007500	EmuJ_000934400.1	*	TcrWFU_10460.t1
5	5	0.176	*	maker-E.canG7_contigs_5909-snap-gene-0.34-mRNA-1	EgrG_000259500	EmuJ_000259500.1	HmN_000519600	TcrWFU_02133.t1
6	6	0.0543	TsM_000225000	maker-E.canG7_contigs_3733-augustus-gene-0.7-mRNA-1	EgrG_000345200	EmuJ_000345200.1	HmN_000123800	TcrWFU_00780.t1
3	6	0.238	*	maker-E.canG7_contigs_1732-pred_gff_blastx-gene-0.6-mRNA-1,maker-E.canG7_contigs_4325-pred_gff_blastx-gene-0.1-mRNA-1,maker-E.canG7_contigs_5247-pred_gff_blastx-gene-0.1-mRNA-1,maker-E.canG7_contigs_5514-pred_gff_blastx-gene-0.1-mRNA-1	EgrG_002012400	EmuJ_000052800.1	*	*
6	6	0.0835	TsM_000479100	maker-E.canG7_contigs_3596-pred_gff_augustus_masked-gene-0.7-mRNA-1	EgrG_000845600	EmuJ_000845600.1	HmN_000818500	TcrWFU_04556.t1
5	5	0.0769	TsM_000020100	*	EgrG_000631800	EmuJ_000631800.1	HmN_003040800	TcrWFU_01116.t1
6	6	0.0689	TsM_001034900	maker-E.canG7_contigs_2408-pred_gff_cdna2genome-gene-1.192-mRNA-1	EgrG_000433700	EmuJ_000433700.1	HmN_003020060	TcrWFU_06032.t1
3	5	0.339	TsM_000409900	*	EgrG_000564800	EmuJ_000563800.1,EmuJ_000564400.1,EmuJ_000564800.1	*	*
6	6	0.0424	TsM_000962900	maker-E.canG7_contigs_3693-pred_gff_cdna2genome-gene-0.169-mRNA-1	EgrG_000236200	EmuJ_000236300.1	HmN_000532500	TcrWFU_01928.t2
5	5	0.123	*	maker-E.canG7_contigs_5761-pred_gff_cdna2genome-gene-0.104-mRNA-1	EgrG_000476700	EmuJ_000476700.1	HmN_000280600	TcrWFU_06422.t2
4	5	0.157	TsM_000270700	maker-E.canG7_contigs_5144-pred_gff_protein2genome-gene-0.19-mRNA-1	EgrG_000567400	EmuJ_000567400.1,EmuJ_000396100.1	*	*
6	6	0.0328	TsM_000438400	maker-E.canG7_contigs_5043-pred_gff_protein2genome-gene-0.41-mRNA-1	EgrG_000219600	EmuJ_000219600.1	HmN_002038500	TcrWFU_01773.t1
3	5	0.281	TsM_001232300	augustus_masked-E.canG7_contigs_3330-processed-gene-0.0-mRNA-1,maker-E.canG7_contigs_7449-pred_gff_blastx-gene-0.12-mRNA-1,maker-E.canG7_contigs_8037-pred_gff_blastx-gene-1.232-mRNA-1	*	EmuJ_000081300.1	*	*
6	6	0.0569	TsM_000748000	maker-E.canG7_contigs_8562-snap-gene-1.18-mRNA-1	EgrG_000639900	EmuJ_000639900.1	HmN_000831000	TcrWFU_01038.t1
5	5	0.117	TsM_000842400	*	EgrG_000415500	EmuJ_000415500.1	HmN_000262200	TcrWFU_08118.t1
6	6	0.102	TsM_000897600	maker-E.canG7_contigs_0474-pred_gff_cdna2genome-gene-2.123-mRNA-1	EgrG_000911400	EmuJ_000911400.1	HmN_000588100	TcrWFU_05118.t1
5	5	0.0729	TsM_001059300	*	EgrG_000260300	EmuJ_000260300.1	HmN_000519100	TcrWFU_02138.t1
6	6	0.117	TsM_000262500	maker-E.canG7_contigs_5314-pred_gff_cdna2genome-gene-0.32-mRNA-1	EgrG_000154500	EmuJ_000154500.1	HmN_000708800	TcrWFU_07093.t1
6	6	0.0648	TsM_000741000	maker-E.canG7_contigs_1559-pred_gff_augustus_masked-gene-0.9-mRNA-1	EgrG_000346700	EmuJ_000346700.1	HmN_000325100	TcrWFU_00797.t1
5	5	0.133	TsM_000565000	*	EgrG_000759700	EmuJ_000759700.1	HmN_000648400	TcrWFU_03745.t1
3	6	0.151	TsM_000908300	*	*	*	HmN_000197800.1,HmN_000197800.2	TcrWFU_10072.t1,TcrWFU_10076.t1,TcrWFU_10068.t2
5	5	0.147	TsM_000806000	maker-E.canG7_contigs_7247-pred_gff_blastx-gene-0.307-mRNA-1	EgrG_000907900	EmuJ_000907900.1	HmN_000891100	*
6	6	0.0919	TsM_000581900	maker-E.canG7_contigs_2390-pred_gff_blastx-gene-0.76-mRNA-1	EgrG_000333200	EmuJ_000333200.1	HmN_003026800	TcrWFU_01482.t1
4	5	0.103	*	*	EgrG_000827300	EmuJ_000827300.1	HmN_000944600.1,HmN_000944600.2	TcrWFU_04405.t4
6	6	0.0603	TsM_001120700	maker-E.canG7_contigs_2017-augustus-gene-0.56-mRNA-1	EgrG_000518800	EmuJ_000518800.1	HmN_000058300	TcrWFU_03114.t1
6	6	0.101	TsM_000973600	maker-E.canG7_contigs_2847-pred_gff_protein2genome-gene-0.23-mRNA-1	EgrG_000321900	EmuJ_000321900.1	HmN_000226000	TcrWFU_03462.t1
4	5	0.138	TsM_001152800	*	EgrG_000989600	EmuJ_000989600.1	*	TcrWFU_08866.t1,TcrWFU_08867.t1
5	8	0.118	TsM_000471200,TsM_001009800	*	EgrG_000528900	EmuJ_000528900.1	HmN_000052500,HmN_000052600	TcrWFU_07481.t1,TcrWFU_07482.t2
5	8	0.21	TsM_000403400,TsM_000016500	maker-E.canG7_contigs_5375-pred_gff_cdna2genome-gene-0.4-mRNA-1,maker-E.canG7_contigs_2662-snap-gene-0.3-mRNA-1	EgrG_000370300	EmuJ_000370300.1	HmN_000913400,HmN_003047640	*
6	8	0.18	TsM_000045100	maker-E.canG7_contigs_4746-pred_gff_cdna2genome-gene-1.144-mRNA-1	EgrG_001131000	EmuJ_001131000.1	HmN_000701200.1,HmN_000701200.2,HmN_000701200.3	TcrWFU_10151.t1
6	8	0.11	TsM_000503300	maker-E.canG7_contigs_5158-augustus-gene-0.2-mRNA-1	EgrG_001187900	EmuJ_001187900.1	HmN_003003660.2,HmN_003003660.1,HmN_003003660.3	TcrWFU_05506.t1
5	15	0.191	TsM_000095600,TsM_000163800	*	EgrG_001136200,EgrG_001135600,EgrG_001135800	EmuJ_001135600.1,EmuJ_001136200.1,EmuJ_001135800.1	HmN_003003130,HmN_003003070,HmN_003003100	TcrWFU_07445.t1,TcrWFU_07443.t1,TcrWFU_07437.t1,TcrWFU_07439.t1
5	7	0.108	TsM_000695600	maker-E.canG7_contigs_2627-pred_gff_cdna2genome-gene-0.62-mRNA-1	EgrG_000956300,EgrG_000956400	EmuJ_000956300.1,EmuJ_000956400.1	*	TcrWFU_08586.t2
5	7	0.168	TsM_000017500	maker-E.canG7_contigs_1044-snap-gene-0.3-mRNA-1	EgrG_000033300	EmuJ_000033500.1,EmuJ_000033300.1	*	TcrWFU_07976.t1,TcrWFU_07975.t1
6	7	0.132	TsM_000878300	maker-E.canG7_contigs_0234-pred_gff_snap_masked-gene-1.409-mRNA-1	EgrG_000762500	EmuJ_000762500.1	HmN_003007210.2,HmN_003007210.1	TcrWFU_03776.t1
5	7	0.105	TsM_001238400	maker-E.canG7_contigs_0511-pred_gff_blastx-gene-0.24-mRNA-1,maker-E.canG7_contigs_7190-pred_gff_protein2genome-gene-0.108-mRNA-1	EgrG_000098300	EmuJ_000098300.1,EmuJ_000370500.1	HmN_000502600	*
6	8	0.111	TsM_000210400	maker-E.canG7_contigs_6552-pred_gff_augustus_masked-gene-0.27-mRNA-1	EgrG_000460500	EmuJ_000460500.1	HmN_000661400.1,HmN_000661400.2,HmN_000661400.3	TcrWFU_06293.t1
6	8	0.105	TsM_000497600	maker-E.canG7_contigs_5887-pred_gff_blastx-gene-0.12-mRNA-1,maker-E.canG7_contigs_4579-pred_gff_cdna2genome-gene-0.13-mRNA-1	EgrG_000985400	EmuJ_000985000.1,EmuJ_000985200.1	HmN_000121800	TcrWFU_08834.t1
6	8	0.1	TsM_000338100,TsM_000893200	maker-E.canG7_contigs_5602-snap-gene-2.37-mRNA-1	EgrG_000225100	EmuJ_000225100.1	HmN_003029090	TcrWFU_01828.t2,TcrWFU_00719.t1
6	8	0.117	TsM_000964200	maker-E.canG7_contigs_0155-pred_gff_augustus_masked-gene-0.14-mRNA-1	EgrG_000341200	EmuJ_000341200.1	HmN_000474500.1,HmN_000474500.2,HmN_000474500.3	TcrWFU_03566.t1
6	8	0.131	TsM_000073500	maker-E.canG7_contigs_1276-pred_gff_protein2genome-gene-0.17-mRNA-1	EgrG_001102600,EgrG_001102000	EmuJ_001102600.1,EmuJ_001102000.1	HmN_000538100	TcrWFU_02555.t1
6	10	0.127	TsM_000733500	maker-E.canG7_contigs_6578-pred_gff_cdna2genome-gene-0.168-mRNA-1	EgrG_000747700.1,EgrG_000747700.2	EmuJ_000747700.2,EmuJ_000747700.1	HmN_000826500.1,HmN_000826500.2,HmN_000826500.3	TcrWFU_03640.t1
3	3	0.284	*	maker-E.canG7_contigs_6473-pred_gff_augustus_masked-gene-0.0-mRNA-1	*	*	HmN_003033230	TcrWFU_05723.t1
2	3	0.331	*	maker-E.canG7_contigs_1694-snap-gene-0.4-mRNA-1,maker-E.canG7_contigs_5623-snap-gene-0.4-mRNA-1	*	EmuJ_001112300.1	*	*
3	3	0.235	TsM_000762400	maker-E.canG7_contigs_3006-pred_gff_snap_masked-gene-0.1-mRNA-1	*	*	*	TcrWFU_00793.t1
2	3	0.332	TsM_000723100	*	*	*	HmN_000579200.1,HmN_000579200.3	*
3	3	0.183	*	maker-E.canG7_contigs_7335-pred_gff_cdna2genome-gene-0.130-mRNA-1	*	*	HmN_003045930	TcrWFU_02827.t1
3	3	0.315	TsM_000806900	maker-E.canG7_contigs_4688-pred_gff_snap_masked-gene-0.22-mRNA-1	*	*	*	TcrWFU_04865.t1
6	6	0.177	TsM_000303000	maker-E.canG7_contigs_5288-pred_gff_cdna2genome-gene-0.111-mRNA-1	EgrG_000241700	EmuJ_000241700.1	HmN_000168000	TcrWFU_01973.t1
3	3	0.319	TsM_000521600	maker-E.canG7_contigs_2100-pred_gff_augustus_masked-gene-0.37-mRNA-1	*	*	*	TcrWFU_05569.t1
2	3	0.327	TsM_001015100	*	*	*	HmN_000796600.1,HmN_000796600.3	*
5	6	0.131	*	maker-E.canG7_contigs_5531-snap-gene-0.52-mRNA-1	EgrG_000544400	EmuJ_000544400.1	HmN_000581500.1,HmN_000581500.2	TcrWFU_07620.t1
3	3	0.326	TsM_000826200	*	*	*	HmN_000399600	TcrWFU_04385.t1
3	3	0.246	*	maker-E.canG7_contigs_5181-pred_gff_protein2genome-gene-1.309-mRNA-1	*	*	HmN_003034330	TcrWFU_08980.t1
4	4	0.0359	*	*	EgrG_000487000	EmuJ_000487000.1	HmN_000607700	TcrWFU_01746.t1
3	3	0.211	*	maker-E.canG7_contigs_6029-pred_gff_blastx-gene-0.264-mRNA-1	EgrG_000234200	EmuJ_000234200.1	*	*
3	3	0.209	*	augustus_masked-E.canG7_contigs_2378-processed-gene-0.9-mRNA-1	EgrG_000484600	EmuJ_000484600.1	*	*
3	3	0.248	*	maker-E.canG7_contigs_2159-pred_gff_cdna2genome-gene-0.13-mRNA-1	EgrG_000607700	EmuJ_000607700.1	*	*
4	4	0.147	TsM_001167200	*	EgrG_000610800	EmuJ_000610800.1	*	TcrWFU_01300.t1
3	3	0.305	TsM_000361300	maker-E.canG7_contigs_4024-snap-gene-0.2-mRNA-1	*	*	*	TcrWFU_09067.t2
4	4	0.199	*	maker-E.canG7_contigs_5702-augustus-gene-0.31-mRNA-1	EgrG_000250900	EmuJ_000250900.1	HmN_000810200	*
2	3	0.333	*	maker-E.canG7_contigs_2640-pred_gff_blastx-gene-0.26-mRNA-1	*	EmuJ_000948500.1,EmuJ_000948600.1	*	*
3	3	0.215	*	maker-E.canG7_contigs_7572-pred_gff_blastx-gene-0.61-mRNA-1	*	EmuJ_000902550.1	*	TcrWFU_05031.t1
6	6	0.0353	TsM_001189100	maker-E.canG7_contigs_8159-snap-gene-0.3-mRNA-1	EgrG_000259200	EmuJ_000259200.1	HmN_000533400	TcrWFU_02128.t1
2	3	0.333	*	maker-E.canG7_contigs_4000-pred_gff_blastx-gene-0.28-mRNA-1	*	EmuJ_000754000.1,EmuJ_000754100.1	*	*
2	3	0.333	*	maker-E.canG7_contigs_3042-pred_gff_blastx-gene-0.59-mRNA-1,maker-E.canG7_contigs_3042-pred_gff_blastx-gene-0.73-mRNA-1	*	EmuJ_000681100.1	*	*
2	3	0.333	*	augustus_masked-E.canG7_contigs_1000-processed-gene-0.0-mRNA-1,augustus_masked-E.canG7_contigs_4390-processed-gene-0.0-mRNA-1	*	EmuJ_000328600.1	*	*
2	3	0.326	*	*	*	*	HmN_003050460.1,HmN_003050460.2	TcrWFU_03571.t1
2	3	0.333	*	*	*	EmuJ_000635400.1	HmN_003041550,HmN_003041610	*
3	3	0.264	*	maker-E.canG7_contigs_1238-pred_gff_cdna2genome-gene-0.152-mRNA-1	EgrG_000526500	EmuJ_000526500.1	*	*
2	3	0.332	TsM_000102100	*	*	*	HmN_002187400.1,HmN_002187400.2	*
3	3	0.153	*	maker-E.canG7_contigs_0712-pred_gff_blastx-gene-0.14-mRNA-1	EgrG_000308800	EmuJ_000308800.1	*	*
2	3	0.333	TsM_000962700	*	*	*	*	TcrWFU_00184.t1,TcrWFU_00185.t1
3	3	0.18	*	*	*	EmuJ_000918800.1	HmN_002108000	TcrWFU_08686.t1
2	3	0.333	TsM_000120300	*	*	*	*	TcrWFU_01316.t1,TcrWFU_01317.t1
3	3	0.228	TsM_001067800	*	*	*	HmN_000333000	TcrWFU_00388.t1
3	3	0.298	*	maker-E.canG7_contigs_6280-pred_gff_augustus_masked-gene-0.0-mRNA-1	EgrG_000408400	EmuJ_000408400.1	*	*
2	3	0.333	*	*	EgrG_000635500	*	HmN_003041560,HmN_003041600	*
6	7	0.106	TsM_000055500	maker-E.canG7_contigs_4718-pred_gff_blastx-gene-0.46-mRNA-1	EgrG_000202400	EmuJ_000202400.1	HmN_000979800.3,HmN_000979800.1	TcrWFU_01614.t1
2	3	0.333	*	*	*	*	HmN_000157000.1,HmN_000157000.2	TcrWFU_10078.t1
2	3	0.326	TsM_000035900,TsM_001086500	*	*	*	*	TcrWFU_00367.t1
3	3	0.215	*	maker-E.canG7_contigs_7425-pred_gff_cdna2genome-gene-0.215-mRNA-1	EgrG_000441700	EmuJ_000441700.1	*	*
2	3	0.333	TsM_001228900	*	*	*	*	TcrWFU_00335.t1,TcrWFU_10356.t1
2	3	0.333	*	*	*	*	HmN_003018020.2	TcrWFU_07920.t1,TcrWFU_07925.t1
2	3	0.333	TsM_001238100	*	*	*	*	TcrWFU_00329.t1,TcrWFU_00333.t1
6	6	0.0719	TsM_000807800	maker-E.canG7_contigs_6515-pred_gff_cdna2genome-gene-0.27-mRNA-1	EgrG_000589550	EmuJ_000589550.1	HmN_003042370	TcrWFU_07816.t1
3	3	0.311	TsM_000775900	*	*	*	HmN_000157400	TcrWFU_00980.t1
3	3	0.333	TsM_001074300	*	*	*	HmN_000396300	TcrWFU_03417.t1
3	3	0.321	*	*	EgrG_000446400	EmuJ_000446400.1	*	TcrWFU_06154.t1
3	4	0.235	*	maker-E.canG7_contigs_6956-pred_gff_protein2genome-gene-0.17-mRNA-1	EgrG_000579700,EgrG_002056100	EmuJ_000579700.1	*	*
2	3	0.333	*	maker-E.canG7_contigs_3029-pred_gff_protein2genome-gene-0.5-mRNA-1,maker-E.canG7_contigs_4268-pred_gff_protein2genome-gene-0.16-mRNA-1	EgrG_000578200	*	*	*
3	3	0.22	TsM_000130200	maker-E.canG7_contigs_6543-snap-gene-0.1-mRNA-1	*	*	*	TcrWFU_10588.t1
2	3	0.331	*	maker-E.canG7_contigs_4763-pred_gff_augustus_masked-gene-0.1-mRNA-1	*	*	*	TcrWFU_10228.t1,TcrWFU_10229.t1
3	3	0.282	TsM_000978100	maker-E.canG7_contigs_6694-pred_gff_cdna2genome-gene-0.61-mRNA-1	*	*	*	TcrWFU_09791.t1
4	4	0.175	TsM_001072700	maker-E.canG7_contigs_6534-pred_gff_blastx-gene-0.15-mRNA-1	EgrG_000219800	EmuJ_000219800.1	*	*
2	3	0.333	TsM_000136600	*	*	*	HmN_000257800.1,HmN_000257800.2	*
4	4	0.189	TsM_000224600	maker-E.canG7_contigs_2842-pred_gff_cdna2genome-gene-0.20-mRNA-1	EgrG_000220000	EmuJ_000220000.1	*	*
3	3	0.265	*	maker-E.canG7_contigs_3700-pred_gff_blastx-gene-0.0-mRNA-1	EgrG_000558100	EmuJ_000558100.1	*	*
2	3	0.326	*	maker-E.canG7_contigs_7913-pred_gff_tblastx-gene-0.47-mRNA-1,maker-E.canG7_contigs_8692-pred_gff_cdna2genome-gene-0.14-mRNA-1	*	EmuJ_000046700.1	*	*
2	3	0.329	TsM_001143300	*	*	*	HmN_000352000,HmN_000977300	*
4	4	0.108	*	maker-E.canG7_contigs_9030-pred_gff_cdna2genome-gene-0.144-mRNA-1	EgrG_000231700	EmuJ_000231700.1	HmN_000208600	*
2	3	0.331	TsM_000832600	*	*	*	HmN_003049190.1,HmN_003049190.3	*
4	4	0.25	TsM_001097000	augustus_masked-E.canG7_contigs_7704-processed-gene-0.0-mRNA-1	EgrG_000372500	EmuJ_002190000.1	*	*
3	3	0.26	*	maker-E.canG7_contigs_0660-pred_gff_blastx-gene-0.36-mRNA-1	EgrG_000883700	EmuJ_000883700.1	*	*
4	4	0.237	*	maker-E.canG7_contigs_6138-pred_gff_augustus_masked-gene-0.10-mRNA-1	EgrG_000921400	EmuJ_000921400.1	*	TcrWFU_10429.t1
3	3	0.152	TsM_001032400	*	*	EmuJ_000034900.1	HmN_000992800	*
2	3	0.333	*	*	EgrG_000933400.1,EgrG_000933400.2	EmuJ_000933400.1	*	*
2	4	0.495	*	*	EgrG_002320900,EgrG_002321000	EmuJ_000009600.1,EmuJ_000051400.1	*	*
4	4	0.168	TsM_000070300	*	EgrG_000955750	EmuJ_000955750.1	HmN_000383200	*
3	3	0.27	*	*	*	EmuJ_000412350.1	HmN_000583500	TcrWFU_08073.t1
4	4	0.197	TsM_000773700	*	EgrG_000972100	EmuJ_000972100.1	HmN_003050570	*
3	3	0.242	*	*	EgrG_001001200	EmuJ_001001200.1	HmN_003034360	*
2	3	0.333	*	*	EgrG_002058600	EmuJ_000026200.1,EmuJ_000050300.1	*	*
2	3	0.315	*	*	EgrG_001048700	EmuJ_000043300.1,EmuJ_001048700.1	*	*
4	4	0.206	TsM_000398700	maker-E.canG7_contigs_4830-pred_gff_cdna2genome-gene-0.115-mRNA-1	EgrG_000478200	EmuJ_000478200.1	*	*
2	3	0.333	TsM_000325700	*	*	*	*	TcrWFU_00837.t1,TcrWFU_00843.t1
4	4	0.22	TsM_001199800	*	*	EmuJ_000249050.1	HmN_000750000	TcrWFU_02039.t1
3	3	0.206	*	maker-E.canG7_contigs_0936-pred_gff_protein2genome-gene-0.6-mRNA-1	EgrG_001057700	EmuJ_001057700.1	*	*
2	3	0.327	TsM_000813900	*	*	*	HmN_003007060.1,HmN_003007060.2	*
2	3	0.333	*	*	EgrG_002034600	EmuJ_000314600.1,EmuJ_000995000.1	*	*
2	3	0.333	*	*	EgrG_001072400	EmuJ_001072400.1,EmuJ_001072600.1	*	*
2	3	0.333	TsM_000579300	*	*	*	HmN_003033420.1,HmN_003033420.2	*
4	4	0.22	TsM_001227700	*	EgrG_001097400	EmuJ_001097400.1	*	TcrWFU_02597.t1
5	6	0.171	TsM_001103500	maker-E.canG7_contigs_3102-pred_gff_blastx-gene-0.226-mRNA-1,maker-E.canG7_contigs_4786-pred_gff_blastx-gene-0.11-mRNA-1	EgrG_000418400	EmuJ_000418400.1	*	TcrWFU_08058.t1
4	4	0.118	TsM_000365500	*	EgrG_001097500	EmuJ_001097500.1	*	TcrWFU_02596.t1
3	3	0.285	*	maker-E.canG7_contigs_3475-pred_gff_cdna2genome-gene-1.292-mRNA-1	EgrG_000422700	EmuJ_000422700.1	*	*
2	3	0.333	TsM_000035400	*	*	*	HmN_003014860,HmN_003014870	*
4	4	0.0821	TsM_000481500	*	EgrG_001129200	EmuJ_001129200.1	*	TcrWFU_10166.t1
4	4	0.109	*	maker-E.canG7_contigs_1847-pred_gff_blastx-gene-0.41-mRNA-1	EgrG_001148100	EmuJ_001148100.1	*	TcrWFU_07290.t1
4	4	0.158	*	*	EgrG_001175800	EmuJ_001175800.1	HmN_002020500	TcrWFU_05396.t1
4	4	0.236	*	*	EgrG_001163250	EmuJ_001163250.1	HmN_000229860	TcrWFU_05281.t1
3	3	0.331	*	*	EgrG_000760400	EmuJ_000760400.1	*	TcrWFU_03765.t2
2	3	0.327	*	*	EgrG_000650200	EmuJ_000650200.1,EmuJ_000650300.1	*	*
4	4	0.0612	*	maker-E.canG7_contigs_2590-pred_gff_cdna2genome-gene-0.132-mRNA-1	EgrG_000316400	EmuJ_000316400.1	*	TcrWFU_03515.t1
3	3	0.188	*	maker-E.canG7_contigs_5007-pred_gff_cdna2genome-gene-0.64-mRNA-1	EgrG_001172500	EmuJ_001172500.1	*	*
2	3	0.331	TsM_000768300	*	*	*	HmN_002194100,HmN_003004690	*
2	3	0.33	*	maker-E.canG7_contigs_4338-pred_gff_blastx-gene-0.11-mRNA-1,maker-E.canG7_contigs_4862-pred_gff_blastx-gene-0.27-mRNA-1	*	EmuJ_000008100.1	*	*
6	6	0.0648	TsM_000930500	maker-E.canG7_contigs_2390-pred_gff_cdna2genome-gene-0.67-mRNA-1	EgrG_000333100	EmuJ_000333100.1	HmN_003026810	TcrWFU_01483.t1
2	3	0.333	*	maker-E.canG7_contigs_7113-pred_gff_blastx-gene-0.46-mRNA-1,maker-E.canG7_contigs_8655-pred_gff_cdna2genome-gene-0.18-mRNA-1	EgrG_000334900	*	*	*
3	3	0.329	TsM_000758300	*	*	*	HmN_002233700	TcrWFU_04058.t2
3	3	0.216	TsM_000273900	*	*	EmuJ_002153000.1	HmN_000046500	*
6	6	0.133	TsM_000857500	maker-E.canG7_contigs_6402-pred_gff_blastx-gene-0.143-mRNA-1	EgrG_000704900	EmuJ_000704900.1	HmN_000097400	TcrWFU_05848.t1
3	3	0.321	TsM_000514900	*	EgrG_000727300	EmuJ_000727300.1	*	*
2	3	0.333	TsM_001064900	*	*	*	HmN_003006000,HmN_003006020	*
2	3	0.328	TsM_001049300	*	*	EmuJ_002150800.1,EmuJ_002150900.1	*	*
3	3	0.0759	TsM_000822500	*	*	*	HmN_003036100	TcrWFU_00454.t2
3	3	0.294	*	maker-E.canG7_contigs_2954-pred_gff_protein2genome-gene-0.151-mRNA-1	EgrG_000767300	EmuJ_000767300.1	*	*
4	4	0.113	*	maker-E.canG7_contigs_2284-pred_gff_cdna2genome-gene-0.15-mRNA-1	EgrG_000512000	EmuJ_000512000.1	HmN_000513300	*
3	3	0.233	TsM_000897500	*	*	EmuJ_000911500.1	HmN_000588200	*
3	3	0.157	TsM_001007000	*	*	EmuJ_000835700.1	HmN_000974800	*
4	4	0.139	TsM_000653600	*	*	EmuJ_000799400.1	HmN_000104300	TcrWFU_04121.t1
4	4	0.213	*	maker-E.canG7_contigs_0845-pred_gff_cdna2genome-gene-0.158-mRNA-1	EgrG_000820300	EmuJ_000820300.1	HmN_003005780	*
3	3	0.331	*	*	EgrG_000822100	EmuJ_000822100.1	*	TcrWFU_04363.t1
3	3	0.326	*	maker-E.canG7_contigs_4879-snap-gene-0.2-mRNA-1	EgrG_000502900	EmuJ_000502900.1	*	*
2	3	0.327	TsM_001204000,TsM_001207300	*	*	EmuJ_000696300.1	*	*
3	3	0.0707	TsM_000724500	*	*	EmuJ_000585500.1	*	TcrWFU_09974.t1
3	3	0.324	*	maker-E.canG7_contigs_5186-pred_gff_protein2genome-gene-3.112-mRNA-1	EgrG_000825300	EmuJ_000825300.1	*	*
3	3	0.238	TsM_000451600	*	*	EmuJ_000518600.1	HmN_000058700.2	*
2	3	0.328	*	maker-E.canG7_contigs_0456-pred_gff_blastx-gene-0.8-mRNA-1,maker-E.canG7_contigs_6282-pred_gff_blastx-gene-0.9-mRNA-1	EgrG_000357300	*	*	*
5	6	0.101	TsM_001028300	maker-E.canG7_contigs_6793-pred_gff_blastx-gene-0.80-mRNA-1	*	EmuJ_000373300.1	HmN_000853500.1,HmN_000853500.2	TcrWFU_03093.t1
4	4	0.191	*	maker-E.canG7_contigs_8158-pred_gff_protein2genome-gene-0.267-mRNA-1	EgrG_001163500	EmuJ_001163500.1	*	TcrWFU_05284.t2
4	4	0.129	*	maker-E.canG7_contigs_6398-pred_gff_cdna2genome-gene-0.31-mRNA-1	EgrG_001119200	EmuJ_001119210.1	*	TcrWFU_10024.t1
3	3	0.264	TsM_001150500	maker-E.canG7_contigs_7327-snap-gene-0.17-mRNA-1	*	EmuJ_001128050.1	*	*
5	6	0.156	TsM_000095700	maker-E.canG7_contigs_0563-pred_gff_blastx-gene-0.13-mRNA-1	EgrG_001135900	EmuJ_001135900.1,EmuJ_001136100.1	*	TcrWFU_07441.t1
2	3	0.332	TsM_000138300,TsM_000150000	*	*	*	*	TcrWFU_07537.t1
2	3	0.333	*	maker-E.canG7_contigs_9160-pred_gff_tblastx-gene-0.6-mRNA-1	EgrG_001139100,EgrG_001139300	*	*	*
4	4	0.0624	*	maker-E.canG7_contigs_3230-pred_gff_cdna2genome-gene-1.126-mRNA-1	EgrG_001145100	EmuJ_001145100.1	HmN_000347700	*
3	3	0.317	TsM_000798300	maker-E.canG7_contigs_7204-pred_gff_snap_masked-gene-0.6-mRNA-1	*	*	HmN_000739300.1	*
3	3	0.296	*	maker-E.canG7_contigs_6647-pred_gff_cdna2genome-gene-0.31-mRNA-1	EgrG_001147400	EmuJ_001147400.1	*	*
3	3	0.196	TsM_000406300	maker-E.canG7_contigs_6862-pred_gff_protein2genome-gene-0.162-mRNA-1	*	*	*	TcrWFU_08936.t1
3	3	0.286	*	maker-E.canG7_contigs_2616-pred_gff_blastx-gene-0.7-mRNA-1	EgrG_001155300	EmuJ_001155300.1	*	*
2	3	0.333	TsM_001098600	*	*	*	*	TcrWFU_07454.t1,TcrWFU_10232.t1
4	4	0.0848	TsM_000666000	maker-E.canG7_contigs_7723-pred_gff_blastx-gene-0.6-mRNA-1	EgrG_001064400	EmuJ_001064400.1	*	*
3	3	0.333	TsM_000899600	*	EgrG_002066900	*	*	TcrWFU_07068.t1
2	3	0.33	TsM_001212900,TsM_001213000	maker-E.canG7_contigs_6669-pred_gff_augustus_masked-gene-0.3-mRNA-1	*	*	*	*
6	6	0.0821	TsM_001139000	maker-E.canG7_contigs_6644-pred_gff_cdna2genome-gene-0.42-mRNA-1	EgrG_000317300	EmuJ_000317300.1	HmN_000314100	TcrWFU_03504.t1
4	4	0.181	TsM_001232900	maker-E.canG7_contigs_6601-pred_gff_cdna2genome-gene-0.27-mRNA-1	*	EmuJ_002140400.1	*	TcrWFU_02638.t1
4	4	0.23	TsM_000378200	maker-E.canG7_contigs_6365-snap-gene-0.3-mRNA-1	*	EmuJ_002210700.1	*	TcrWFU_07617.t2
3	3	0.289	*	maker-E.canG7_contigs_7223-pred_gff_cdna2genome-gene-0.48-mRNA-1	EgrG_001173400	EmuJ_001173400.1	*	*
2	3	0.329	TsM_001090900,TsM_001197000	maker-E.canG7_contigs_6066-pred_gff_snap_masked-gene-0.1-mRNA-1	*	*	*	*
4	4	0.171	TsM_000558500	maker-E.canG7_contigs_5925-pred_gff_protein2genome-gene-0.249-mRNA-1	EgrG_000615900	EmuJ_000615900.1	*	*
5	6	0.15	TsM_000431000	maker-E.canG7_contigs_5899-pred_gff_protein2genome-gene-0.13-mRNA-1	*	EmuJ_000949700.1	HmN_000844500.1,HmN_000844500.2	TcrWFU_08521.t1
3	3	0.257	TsM_000978800	maker-E.canG7_contigs_5769-pred_gff_blastx-gene-0.18-mRNA-1	*	EmuJ_000514700.1	*	*
6	6	0.0711	TsM_000348500	maker-E.canG7_contigs_7666-snap-gene-0.20-mRNA-1	EgrG_001088000	EmuJ_001088000.1	HmN_000021500	TcrWFU_02681.t2
5	7	0.151	TsM_000679000	*	EgrG_000149350	EmuJ_000149350.1	HmN_003027330,HmN_003027300,HmN_003027360	TcrWFU_01555.t1
3	4	0.167	*	maker-E.canG7_contigs_1523-pred_gff_augustus_masked-gene-0.6-mRNA-1	EgrG_001038500	EmuJ_001039300.1,EmuJ_001038500.1	*	*
4	4	0.238	TsM_000492500	maker-E.canG7_contigs_6023-snap-gene-0.20-mRNA-1	EgrG_001044000	EmuJ_001044000.1	*	*
6	7	0.131	TsM_000993000	maker-E.canG7_contigs_1214-pred_gff_cdna2genome-gene-0.129-mRNA-1	EgrG_001045200	EmuJ_001045200.1	HmN_002121700.2,HmN_002121700.1	TcrWFU_09374.t1
5	6	0.149	TsM_001047900	*	EgrG_000147400	EmuJ_000136800.1	HmN_003024360,HmN_000428600	TcrWFU_01419.t1
6	6	0.124	TsM_000046600	maker-E.canG7_contigs_1435-snap-gene-0.17-mRNA-1	EgrG_000145300	EmuJ_000139100.1	HmN_000248700	TcrWFU_01445.t1
6	6	0.128	TsM_000292900	maker-E.canG7_contigs_7531-snap-gene-0.18-mRNA-1	EgrG_000112400	EmuJ_000112400.1	HmN_000302700	TcrWFU_02389.t1
6	6	0.21	TsM_000760700	maker-E.canG7_contigs_6099-snap-gene-0.8-mRNA-1	EgrG_001059400	EmuJ_001059400.1	HmN_000378700	TcrWFU_09503.t1
4	4	0.226	TsM_001015400	maker-E.canG7_contigs_1050-pred_gff_blastx-gene-0.12-mRNA-1	EgrG_001067500	EmuJ_001067500.1	*	*
3	3	0.264	TsM_000976000	*	*	*	HmN_002189300	TcrWFU_07843.t1
4	4	0.161	TsM_000024400	maker-E.canG7_contigs_5107-pred_gff_blastx-gene-0.169-mRNA-1	*	EmuJ_002218400.1	*	TcrWFU_00960.t1
4	4	0.297	TsM_000766500	maker-E.canG7_contigs_4279-pred_gff_cdna2genome-gene-0.58-mRNA-1	EgrG_001089700	EmuJ_001089700.1	*	*
5	6	0.245	TsM_000248500	maker-E.canG7_contigs_5232-augustus-gene-0.13-mRNA-1	EgrG_001089800	EmuJ_001089800.1	*	TcrWFU_02663.t1,TcrWFU_02664.t1
2	3	0.333	*	snap_masked-E.canG7_contigs_7204-processed-gene-0.5-mRNA-1	EgrG_001098200,EgrG_001098600	*	*	*
4	4	0.167	TsM_001048800	maker-E.canG7_contigs_9161-pred_gff_cdna2genome-gene-0.96-mRNA-1	*	*	HmN_000743200	TcrWFU_05813.t1
6	6	0.13	TsM_000934000	maker-E.canG7_contigs_8323-snap-gene-0.4-mRNA-1	EgrG_001101300	EmuJ_001101300.1	HmN_000537000	TcrWFU_02566.t1
3	3	0.281	TsM_001190000	maker-E.canG7_contigs_8951-snap-gene-0.8-mRNA-1	*	EmuJ_002119900.1	*	*
6	6	0.161	TsM_000113700	maker-E.canG7_contigs_8560-pred_gff_blastx-gene-0.200-mRNA-1	EgrG_000994100	EmuJ_000994100.1	HmN_000072600	TcrWFU_08913.t1
2	3	0.333	TsM_000750800	*	*	*	*	TcrWFU_07809.t1,TcrWFU_07812.t1
4	4	0.207	TsM_000513100	maker-E.canG7_contigs_1688-augustus-gene-0.9-mRNA-1	*	*	HmN_003024290	TcrWFU_06742.t1
3	4	0.234	TsM_001225000	maker-E.canG7_contigs_2379-augustus-gene-0.5-mRNA-1	*	*	*	TcrWFU_06756.t1,TcrWFU_06766.t2
3	3	0.169	TsM_001203000	maker-E.canG7_contigs_8330-pred_gff_protein2genome-gene-0.17-mRNA-1	EgrG_002048800	*	*	*
3	3	0.143	*	maker-E.canG7_contigs_5970-pred_gff_blastx-gene-0.3-mRNA-1	EgrG_002051700	EmuJ_002121800.1	*	*
3	3	0.333	TsM_000244700	*	*	*	HmN_003019720	TcrWFU_06081.t1
4	4	0.119	TsM_000473800	maker-E.canG7_contigs_2408-pred_gff_tblastx-gene-3.125-mRNA-1	*	*	HmN_000454100	TcrWFU_06003.t2
3	3	0.0587	TsM_000535600	maker-E.canG7_contigs_1887-pred_gff_augustus_masked-gene-0.0-mRNA-1	EgrG_000080100	*	*	*
2	3	0.333	TsM_000152800,TsM_000957600	*	*	*	*	TcrWFU_05822.t1
3	3	0.229	TsM_000578800	*	*	*	HmN_000750300	TcrWFU_05770.t1
3	3	0.33	*	maker-E.canG7_contigs_2051-pred_gff_blastx-gene-0.0-mRNA-1	EgrG_002060300	EmuJ_000006400.1	*	*
3	3	0.22	*	maker-E.canG7_contigs_8800-pred_gff_cdna2genome-gene-0.12-mRNA-1	EgrG_002061100	EmuJ_000037000.1	*	*
3	4	0.114	TsM_000654500	*	*	*	HmN_000481300.1,HmN_000481300.2	TcrWFU_04619.t1
2	3	0.333	*	maker-E.canG7_contigs_3702-pred_gff_blastx-gene-0.29-mRNA-1	EgrG_002047000,EgrG_002047300	*	*	*
6	6	0.083	TsM_000269500	maker-E.canG7_contigs_1634-pred_gff_cdna2genome-gene-0.75-mRNA-1	EgrG_000321400	EmuJ_000321400.1	HmN_000762600	TcrWFU_03465.t1
3	3	0.319	TsM_000154500	*	*	*	HmN_002150400	TcrWFU_05426.t1
3	3	0.211	TsM_000991900	maker-E.canG7_contigs_5619-pred_gff_tblastx-gene-0.5-mRNA-1	EgrG_002071700	*	*	*
3	3	0.271	TsM_000723200	augustus_masked-E.canG7_contigs_5020-processed-gene-0.1-mRNA-1	*	*	HmN_001024800	*
3	4	0.219	TsM_000756400	maker-E.canG7_contigs_1442-pred_gff_blastx-gene-0.4-mRNA-1	*	*	*	TcrWFU_06755.t1,TcrWFU_02777.t1
5	6	0.128	TsM_000249800	maker-E.canG7_contigs_0160-pred_gff_snap_masked-gene-0.32-mRNA-1	EgrG_000569200	EmuJ_000569200.1	HmN_000190700.1,HmN_000190700.2	*
3	3	0.253	TsM_000411000	maker-E.canG7_contigs_0751-pred_gff_blastx-gene-0.162-mRNA-1	*	EmuJ_002220800.1	*	*
3	3	0.332	TsM_001225200	maker-E.canG7_contigs_0803-snap-gene-0.3-mRNA-1	*	*	*	TcrWFU_02149.t1
4	4	0.173	TsM_000516800	maker-E.canG7_contigs_1004-pred_gff_cdna2genome-gene-0.12-mRNA-1	*	*	HmN_003048460.1	TcrWFU_00262.t1
5	6	0.18	TsM_000617200	maker-E.canG7_contigs_6123-pred_gff_blastx-gene-0.25-mRNA-1	EgrG_002013500	*	HmN_003008690,HmN_003008730	TcrWFU_03696.t1
3	4	0.222	TsM_000044000,TsM_001057500	maker-E.canG7_contigs_4525-pred_gff_cdna2genome-gene-0.19-mRNA-1	*	*	*	TcrWFU_07453.t1
4	4	0.119	TsM_000951700	maker-E.canG7_contigs_4210-augustus-gene-0.27-mRNA-1	*	EmuJ_000045700.1	*	TcrWFU_02939.t1
3	4	0.134	TsM_000531300,TsM_000988400	maker-E.canG7_contigs_4071-pred_gff_snap_masked-gene-0.0-mRNA-1	*	EmuJ_002192400.1	*	*
4	4	0.19	TsM_000414200	maker-E.canG7_contigs_3970-pred_gff_blastx-gene-0.113-mRNA-1	*	*	HmN_000330400	TcrWFU_00415.t1
3	3	0.1	TsM_000067900	maker-E.canG7_contigs_6080-pred_gff_cdna2genome-gene-0.73-mRNA-1	EgrG_002002800	*	*	*
2	3	0.325	*	maker-E.canG7_contigs_1224-pred_gff_cdna2genome-gene-0.9-mRNA-1,maker-E.canG7_contigs_2718-pred_gff_cdna2genome-gene-0.6-mRNA-1	EgrG_002005600	*	*	*
3	3	0.306	TsM_000375100	*	*	EmuJ_001164900.1	*	TcrWFU_06930.t1
2	3	0.333	*	maker-E.canG7_contigs_0255-pred_gff_cdna2genome-gene-0.27-mRNA-1,maker-E.canG7_contigs_0255-pred_gff_cdna2genome-gene-0.28-mRNA-1	EgrG_002011500	*	*	*
2	3	0.328	*	maker-E.canG7_contigs_2391-pred_gff_blastx-gene-0.1-mRNA-1,maker-E.canG7_contigs_5204-pred_gff_blastx-gene-0.1-mRNA-1	EgrG_002011700	*	*	*
4	4	0.0548	TsM_001144800	*	EgrG_000196300	EmuJ_000196300.1	HmN_000306900.3	*
2	3	0.333	*	maker-E.canG7_contigs_3108-snap-gene-0.5-mRNA-1	EgrG_002013800,EgrG_002014100	*	*	*
2	3	0.333	TsM_000551900,TsM_000580600	maker-E.canG7_contigs_3648-pred_gff_blastx-gene-0.11-mRNA-1	*	*	*	*
3	3	0.195	TsM_000131300	maker-E.canG7_contigs_3546-pred_gff_blastx-gene-0.64-mRNA-1	*	*	*	TcrWFU_03038.t1
2	3	0.332	*	maker-E.canG7_contigs_7043-pred_gff_blastx-gene-0.14-mRNA-1	EgrG_002023800,EgrG_002023900	*	*	*
3	3	0.103	TsM_001082700	maker-E.canG7_contigs_7210-pred_gff_blastx-gene-0.13-mRNA-1	EgrG_002025400	*	*	*
6	6	0.175	TsM_000749400	maker-E.canG7_contigs_3301-pred_gff_augustus_masked-gene-0.3-mRNA-1	EgrG_000590300	EmuJ_000590300.1	HmN_000240500	TcrWFU_07801.t3
4	4	0.238	TsM_000146200	maker-E.canG7_contigs_3129-pred_gff_cdna2genome-gene-0.101-mRNA-1	*	*	HmN_000071200	TcrWFU_08925.t1
2	3	0.333	*	maker-E.canG7_contigs_4123-pred_gff_blastx-gene-0.15-mRNA-1	EgrG_002027300,EgrG_002027500	*	*	*
2	3	0.333	*	maker-E.canG7_contigs_7204-pred_gff_protein2genome-gene-0.83-mRNA-1	EgrG_002036600,EgrG_002036700	*	*	*
2	3	0.333	*	maker-E.canG7_contigs_6147-pred_gff_blastx-gene-0.31-mRNA-1,maker-E.canG7_contigs_7013-pred_gff_blastx-gene-0.42-mRNA-1	EgrG_002040100	*	*	*
3	3	0.313	*	maker-E.canG7_contigs_7609-pred_gff_protein2genome-gene-0.453-mRNA-1	EgrG_000683600	EmuJ_000683600.1	*	*
4	4	0.11	TsM_000257900	*	EgrG_000017400	EmuJ_000017400.1	*	TcrWFU_00766.t1
3	3	0.15	*	maker-E.canG7_contigs_0307-snap-gene-1.58-mRNA-1	EgrG_000686200	EmuJ_000686200.1	*	*
3	3	0.313	TsM_000154700	*	EgrG_002010000	*	*	TcrWFU_06768.t1
2	3	0.333	*	*	EgrG_002029800	*	*	TcrWFU_00851.t1,TcrWFU_00853.t1
4	4	0.157	TsM_000596600	*	EgrG_001163400	EmuJ_001163400.1	*	TcrWFU_05283.t1
6	6	0.0645	TsM_000851000	maker-E.canG7_contigs_5961-pred_gff_cdna2genome-gene-0.186-mRNA-1	EgrG_000700100	EmuJ_000700100.1	HmN_000100400	TcrWFU_05795.t1
3	3	0.195	TsM_000046800	*	*	*	HmN_000874200	TcrWFU_01824.t1
3	3	0.308	TsM_000294600	*	EgrG_001149100	EmuJ_001149100.1	*	*
4	4	0.192	TsM_000962100	*	EgrG_001147500	EmuJ_001147500.1	*	TcrWFU_07298.t1
3	3	0.192	TsM_000447300	*	EgrG_000055600	EmuJ_000055600.1	*	*
2	3	0.329	TsM_000381600	*	*	*	*	TcrWFU_02150.t1,TcrWFU_02152.t1
4	4	0.163	TsM_000116000	*	EgrG_001091100	EmuJ_001091100.1	*	TcrWFU_02657.t1
6	7	0.151	TsM_000246200	maker-E.canG7_contigs_1995-pred_gff_cdna2genome-gene-0.65-mRNA-1	EgrG_000729100	EmuJ_000729100.1	HmN_000464700.1,HmN_000464700.2	TcrWFU_09788.t1
4	4	0.104	TsM_000066700	maker-E.canG7_contigs_1995-augustus-gene-0.13-mRNA-1	EgrG_000729300	EmuJ_000729300.1	*	*
4	4	0.166	TsM_000681700	*	EgrG_001063950	EmuJ_001063950.1	HmN_000421600	*
3	3	0.167	TsM_000741100	*	EgrG_001008500	EmuJ_001008500.1	*	*
3	3	0.185	*	maker-E.canG7_contigs_7263-pred_gff_cdna2genome-gene-0.148-mRNA-1	EgrG_000742200	EmuJ_000742200.1	*	*
4	4	0.215	TsM_000496700	*	EgrG_000871400	EmuJ_000871400.1	*	TcrWFU_04775.t1
3	4	0.156	TsM_000055600	*	EgrG_000858100.2,EgrG_000858100.1	EmuJ_000857900.1	*	*
3	3	0.289	*	augustus_masked-E.canG7_contigs_3685-processed-gene-0.0-mRNA-1	EgrG_000159000	EmuJ_000159000.1	*	*
2	3	0.333	*	*	EgrG_000366900	EmuJ_000366900.1,EmuJ_002182500.1	*	*
2	3	0.33	*	*	EgrG_000322700	EmuJ_000322700.1,EmuJ_000323400.1	*	*
6	6	0.15	TsM_000736800	maker-E.canG7_contigs_7998-pred_gff_protein2genome-gene-0.61-mRNA-1	EgrG_000618600	EmuJ_000618600.1	HmN_003044160	TcrWFU_01235.t1
4	4	0.149	TsM_000620000	maker-E.canG7_contigs_1297-pred_gff_blastx-gene-2.255-mRNA-1	EgrG_000627100	EmuJ_000627100.1	*	*
3	3	0.27	*	*	EgrG_000320700	EmuJ_000320700.1	*	TcrWFU_03470.t1
3	3	0.148	*	*	EgrG_000244600	EmuJ_000244600.1	HmN_000171700	*
4	4	0.0966	TsM_000802300	*	EgrG_000215600	EmuJ_000215600.1	HmN_002175800	*
3	3	0.244	TsM_000377100	*	EgrG_000107110	*	HmN_000025700	*
5	6	0.384	*	snap_masked-E.canG7_contigs_6152-processed-gene-0.33-mRNA-1	EgrG_000162200	EmuJ_000162200.1	HmN_000130800.1,HmN_000130800.2	TcrWFU_06994.t1
2	3	0.333	TsM_000299800	*	*	*	*	TcrWFU_10531.t1,TcrWFU_10533.t1
2	3	0.333	*	*	EgrG_000135500	EmuJ_000135500.1,EmuJ_000135600.1	*	*
3	3	0.302	*	maker-E.canG7_contigs_0432-pred_gff_blastx-gene-0.2-mRNA-1	EgrG_000135200	EmuJ_000135200.1	*	*
4	4	0.157	*	maker-E.canG7_contigs_2621-pred_gff_cdna2genome-gene-0.46-mRNA-1	EgrG_000133800	EmuJ_000133800.1	*	TcrWFU_01395.t1
3	3	0.229	*	maker-E.canG7_contigs_0027-pred_gff_blastx-gene-0.31-mRNA-1	EgrG_000128300	EmuJ_000128300.1	*	*
3	3	0.247	*	*	EgrG_000126930	EmuJ_000126930.1	HmN_000549100	*
6	6	0.0467	TsM_001018600	maker-E.canG7_contigs_4735-pred_gff_cdna2genome-gene-0.26-mRNA-1	EgrG_000667500	EmuJ_000667500.1	HmN_000319000	TcrWFU_00965.t1
6	6	0.0631	TsM_000081200	maker-E.canG7_contigs_5483-augustus-gene-0.6-mRNA-1	EgrG_000669500	EmuJ_000669500.1	HmN_000251600	TcrWFU_00227.t1
3	3	0.294	*	*	EgrG_000110600	EmuJ_000110600.1	*	TcrWFU_02429.t5
3	4	0.23	*	*	EgrG_000103300	EmuJ_000103200.1,EmuJ_000103300.1	*	TcrWFU_02449.t1
3	3	0.312	*	maker-E.canG7_contigs_4255-pred_gff_blastx-gene-0.7-mRNA-1	EgrG_000947800	EmuJ_000947800.1	*	*
6	6	0.0629	TsM_000566200	maker-E.canG7_contigs_8735-snap-gene-0.6-mRNA-1	EgrG_000885200	EmuJ_000885200.1	HmN_000820500	TcrWFU_04891.t1
4	4	0.106	TsM_000033500	maker-E.canG7_contigs_8538-pred_gff_blastx-gene-0.13-mRNA-1	EgrG_000898050	*	*	TcrWFU_04992.t1
3	4	0.383	TsM_001132600	*	*	EmuJ_001121700.1	*	TcrWFU_09992.t1,TcrWFU_09995.t1
5	7	0.174	TsM_000110600	*	EgrG_000516800	EmuJ_000516800.1	HmN_003039380,HmN_003039390	TcrWFU_03083.t1,TcrWFU_03082.t1
4	6	0.192	TsM_001042500	*	EgrG_000489000	EmuJ_000489000.1	HmN_000716300,HmN_000716000,HmN_000716100	*
4	4	0.165	TsM_000545700	maker-E.canG7_contigs_1140-snap-gene-0.20-mRNA-1	EgrG_000916620	*	*	TcrWFU_00569.t1
4	4	0.147	TsM_000809300	*	EgrG_000487800	EmuJ_000487800.1	HmN_000278200	*
6	6	0.156	TsM_000134600	maker-E.canG7_contigs_7170-pred_gff_cdna2genome-gene-1.114-mRNA-1	EgrG_000943200	EmuJ_000943200.1	HmN_000643800	TcrWFU_08466.t1
2	3	0.328	TsM_000433900,TsM_001172500	*	*	*	*	TcrWFU_08454.t1
4	4	0.125	TsM_000881600	*	EgrG_000466500	EmuJ_000466500.1	HmN_000604800.2	*
6	6	0.137	TsM_000537900	maker-E.canG7_contigs_2191-pred_gff_cdna2genome-gene-0.139-mRNA-1	EgrG_000459600	EmuJ_000459600.1	HmN_000661500	TcrWFU_06287.t1
5	6	0.186	*	maker-E.canG7_contigs_3376-pred_gff_cdna2genome-gene-1.113-mRNA-1	EgrG_000959800	EmuJ_000959800.1	HmN_000187400.4,HmN_000187400.1	TcrWFU_08615.t1
3	4	0.11	TsM_001221000,TsM_000926300	*	EgrG_000435860	EmuJ_000435860.1	*	*
4	4	0.119	TsM_000869500	*	EgrG_000392400	EmuJ_000392400.1	*	TcrWFU_01019.t1
4	4	0.134	TsM_000459900	*	EgrG_000355200	EmuJ_000355200.1	*	TcrWFU_00845.t1
3	3	0.305	*	maker-E.canG7_contigs_4711-pred_gff_blastx-gene-0.11-mRNA-1	EgrG_000997600	EmuJ_000997600.1	*	*
3	4	0.24	TsM_000037400,TsM_000923200	*	EgrG_000276900	EmuJ_000971200.1	*	*
4	4	0.19	TsM_000129000	maker-E.canG7_contigs_8131-pred_gff_blastx-gene-0.9-mRNA-1	EgrG_001011400	EmuJ_001011400.1	*	*
4	4	0.244	TsM_000999300	maker-E.canG7_contigs_8698-pred_gff_blastx-gene-0.11-mRNA-1	EgrG_000820200	EmuJ_000820200.1	*	*
4	4	0.0985	TsM_000668300	*	EgrG_000806600	EmuJ_000806600.1	*	TcrWFU_04181.t1
3	3	0.215	TsM_000687000	*	EgrG_000797300	EmuJ_000797300.1	*	*
6	6	0.0752	TsM_001120500	maker-E.canG7_contigs_6558-pred_gff_protein2genome-gene-0.164-mRNA-1	EgrG_000765600	EmuJ_000765600.1	HmN_000044600	TcrWFU_03802.t1
5	6	0.116	TsM_000101000	*	EgrG_000791400	EmuJ_000791400.1	HmN_003008960,HmN_003012110	TcrWFU_04045.t1
5	6	0.129	TsM_000466400	*	EgrG_000776300.2,EgrG_000776300.1	EmuJ_000776300.1	HmN_000034900	TcrWFU_03908.t1
2	3	0.333	TsM_000390400	*	*	*	*	TcrWFU_10094.t1,TcrWFU_10098.t1
3	3	0.214	TsM_001239300	*	EgrG_000755100	EmuJ_000755100.1	*	*
3	3	0.298	*	maker-E.canG7_contigs_8991-pred_gff_blastx-gene-1.217-mRNA-1	EgrG_000811600	EmuJ_000811600.1	*	*
2	3	0.332	TsM_000016900	*	*	*	*	TcrWFU_01776.t1,TcrWFU_01777.t1
3	4	0.198	TsM_000206100	*	*	*	HmN_000471300.3,HmN_000471300.4	TcrWFU_03538.t2
6	6	0.0404	TsM_001079900	maker-E.canG7_contigs_2123-snap-gene-0.18-mRNA-1	EgrG_000843400	EmuJ_000843400.1	HmN_000424500	TcrWFU_04534.t1
4	4	0.199	TsM_000370400	maker-E.canG7_contigs_5382-pred_gff_blastx-gene-0.11-mRNA-1	EgrG_000845950	*	*	TcrWFU_04559.t1
6	6	0.0779	TsM_000660800	maker-E.canG7_contigs_1889-pred_gff_cdna2genome-gene-0.138-mRNA-1	EgrG_000716800	EmuJ_000716800.1	HmN_000540200	TcrWFU_09852.t1
4	4	0.205	TsM_000853700	*	EgrG_000702800	EmuJ_000702800.1	*	TcrWFU_05821.t1
4	4	0.172	TsM_000522500	*	EgrG_000677920	EmuJ_000677920.1	HmN_000257700	*
3	3	0.263	TsM_000749000	*	EgrG_000677400	EmuJ_000677400.1	*	*
4	4	0.234	TsM_000235900	maker-E.canG7_contigs_0403-snap-gene-0.0-mRNA-1	EgrG_000872500	EmuJ_000872500.1	*	*
6	6	0.137	TsM_000093400	augustus_masked-E.canG7_contigs_4875-processed-gene-0.0-mRNA-1	EgrG_000874100	EmuJ_000874100.1	HmN_000563000	TcrWFU_04797.t1
6	7	0.148	TsM_000715800	maker-E.canG7_contigs_7644-snap-gene-0.43-mRNA-1	EgrG_000184600	EmuJ_000184600.1	HmN_000146000.1,HmN_000146000.2	TcrWFU_02805.t1
4	4	0.0808	*	maker-E.canG7_contigs_3896-pred_gff_cdna2genome-gene-0.166-mRNA-1	EgrG_000120500	EmuJ_000120500.1	*	TcrWFU_02317.t2
4	4	0.112	TsM_000388300	maker-E.canG7_contigs_2415-pred_gff_tblastx-gene-0.2-mRNA-1	EgrG_000098200	EmuJ_000098200.1	*	*
2	3	0.332	*	maker-E.canG7_contigs_0616-pred_gff_blastx-gene-0.168-mRNA-1	EgrG_000062750.1,EgrG_000062750.2	*	*	*
3	3	0.333	*	maker-E.canG7_contigs_7132-snap-gene-0.7-mRNA-1	EgrG_000114400	EmuJ_000114400.1	*	*
3	3	0.216	*	maker-E.canG7_contigs_5964-pred_gff_tblastx-gene-0.12-mRNA-1	EgrG_000194100	EmuJ_000194100.1	*	*
6	6	0.0304	TsM_000239300	maker-E.canG7_contigs_7865-pred_gff_cdna2genome-gene-1.137-mRNA-1	EgrG_000116600	EmuJ_000116600.1	HmN_000297900	TcrWFU_02353.t1
4	4	0.111	*	maker-E.canG7_contigs_0379-pred_gff_cdna2genome-gene-0.132-mRNA-1	EgrG_000179500	EmuJ_000179500.1	HmN_000205100	*
3	3	0.292	*	maker-E.canG7_contigs_6306-pred_gff_cdna2genome-gene-0.46-mRNA-1	EgrG_000160900	EmuJ_000161300.1	*	*
4	4	0.137	TsM_001128800	maker-E.canG7_contigs_1138-pred_gff_cdna2genome-gene-1.159-mRNA-1	EgrG_000099500	*	HmN_000023200	*
3	3	0.144	*	maker-E.canG7_contigs_6577-pred_gff_tblastx-gene-0.44-mRNA-1	EgrG_000094200	EmuJ_000094200.1	*	*
6	7	0.162	TsM_000006600	maker-E.canG7_contigs_0081-augustus-gene-0.10-mRNA-1	EgrG_000172900	EmuJ_000172900.1	HmN_000334900.2,HmN_000334900.3	TcrWFU_06863.t1
6	6	0.0538	TsM_001126400	maker-E.canG7_contigs_6680-snap-gene-0.18-mRNA-1	EgrG_000060700	EmuJ_000060700.1	HmN_002010800	TcrWFU_08215.t1
4	4	0.0744	TsM_000473300	maker-E.canG7_contigs_6954-pred_gff_cdna2genome-gene-0.9-mRNA-1	EgrG_000043900	EmuJ_000043900.1	*	*
6	6	0.108	TsM_001188100	maker-E.canG7_contigs_3107-pred_gff_augustus_masked-gene-0.14-mRNA-1	EgrG_000096100	EmuJ_000096100.1	HmN_000487200	TcrWFU_10476.t1
3	3	0.262	*	maker-E.canG7_contigs_4563-pred_gff_cdna2genome-gene-0.95-mRNA-1	EgrG_000084700	EmuJ_000084700.1	*	*
4	4	0.238	*	maker-E.canG7_contigs_3265-pred_gff_cdna2genome-gene-0.58-mRNA-1	EgrG_000193500	EmuJ_000193500.1	HmN_000310000	*
6	11	0.215	TsM_000206800	maker-E.canG7_contigs_6307-pred_gff_cdna2genome-gene-0.62-mRNA-1	EgrG_000256800	EmuJ_000256800.1	HmN_000693700.2,HmN_000693700.3,HmN_000693700.4,HmN_000693700.5,HmN_000693700.6,HmN_000693700.1	TcrWFU_02111.t1
6	8	0.154	TsM_000616200	maker-E.canG7_contigs_0183-pred_gff_protein2genome-gene-0.18-mRNA-1	EgrG_000579850,EgrG_000580100	EmuJ_002144800.1,EmuJ_000580100.1	HmN_000623500	TcrWFU_07911.t1
6	8	0.315	TsM_001201900	maker-E.canG7_contigs_8513-snap-gene-0.24-mRNA-1	EgrG_000264700	EmuJ_000264700.1	HmN_000228200.1,HmN_000228200.2,HmN_000228200.3	TcrWFU_03379.t1
5	14	0.198	TsM_000268600,TsM_000968800	*	EgrG_000654200,EgrG_000654600,EgrG_000654500	EmuJ_000654500.1,EmuJ_000654600.1,EmuJ_000654200.1,EmuJ_000654800.1,EmuJ_000654100.1	HmN_003036630,HmN_003036650	TcrWFU_10307.t1,TcrWFU_10311.t1
5	5	0.0212	TsM_000309400	maker-E.canG7_contigs_0027-pred_gff_cdna2genome-gene-0.23-mRNA-1	EgrG_000128400	EmuJ_000128400.1	HmN_000547900	*
5	5	0.0791	TsM_000560400	*	EgrG_001052500	EmuJ_001052500.1	HmN_000554300	TcrWFU_09446.t1
5	5	0.187	TsM_000722100	*	EgrG_001051300	EmuJ_001051300.1	HmN_000578500	TcrWFU_09431.t1
5	5	0.0928	TsM_000596300	*	EgrG_000226200	EmuJ_000226200.1	HmN_003029050	TcrWFU_01837.t1
5	5	0.127	TsM_000455500	*	EgrG_000413100	EmuJ_000413100.1	HmN_000584200	TcrWFU_08083.t1
5	5	0.0787	TsM_001166700	maker-E.canG7_contigs_7078-pred_gff_protein2genome-gene-0.44-mRNA-1	EgrG_000313200	EmuJ_002157900.1	*	TcrWFU_09803.t1
5	5	0.0766	TsM_000741500	maker-E.canG7_contigs_0583-pred_gff_blastx-gene-0.11-mRNA-1	EgrG_000093000	*	HmN_000231700	TcrWFU_10400.t1
5	5	0.0972	TsM_000868600	maker-E.canG7_contigs_1966-pred_gff_blastx-gene-1.180-mRNA-1	EgrG_000447100	EmuJ_000447100.1	HmN_000818700	*
5	5	0.151	TsM_000890300	maker-E.canG7_contigs_0133-snap-gene-0.16-mRNA-1	EgrG_000734500	EmuJ_000734500.1	*	TcrWFU_00669.t1
5	5	0.196	TsM_000578400	augustus_masked-E.canG7_contigs_7526-processed-gene-0.1-mRNA-1	*	EmuJ_000533500.1	HmN_003039180	TcrWFU_07544.t1
5	5	0.1	TsM_000437300	*	EgrG_000547400	EmuJ_000547400.1	HmN_000580700	TcrWFU_10270.t1
5	5	0.113	TsM_000803100	maker-E.canG7_contigs_6990-pred_gff_cdna2genome-gene-0.136-mRNA-1	EgrG_000550400	EmuJ_000550400.1	*	TcrWFU_07680.t1
5	5	0.0806	TsM_000795700	*	EgrG_000932900	EmuJ_000932900.1	HmN_000450300	TcrWFU_00485.t1
5	5	0.184	*	augustus_masked-E.canG7_contigs_7107-processed-gene-1.12-mRNA-1	EgrG_000976900	EmuJ_000976900.1	HmN_000369600	TcrWFU_08773.t1
5	5	0.171	*	maker-E.canG7_contigs_3904-pred_gff_protein2genome-gene-0.106-mRNA-1	EgrG_000482150	EmuJ_000482150.1	HmN_000272100	TcrWFU_06470.t1
5	5	0.0969	TsM_001082600	maker-E.canG7_contigs_4584-pred_gff_cdna2genome-gene-0.145-mRNA-1	EgrG_000331400	EmuJ_000331400.1	HmN_000943000	*
5	5	0.125	*	maker-E.canG7_contigs_0955-snap-gene-0.19-mRNA-1	EgrG_000095150	EmuJ_000095150.1	HmN_003000760	TcrWFU_10385.t2
5	5	0.0918	TsM_000983900	maker-E.canG7_contigs_2781-pred_gff_blastx-gene-0.5-mRNA-1	EgrG_000159400	EmuJ_000159400.1	*	TcrWFU_07014.t1
5	5	0.0899	*	augustus_masked-E.canG7_contigs_5906-processed-gene-0.4-mRNA-1	EgrG_000189900	EmuJ_000189900.1	HmN_002202300	TcrWFU_02740.t2
5	5	0.0908	TsM_000189200	maker-E.canG7_contigs_4913-pred_gff_cdna2genome-gene-0.208-mRNA-1	EgrG_000841600	EmuJ_000841600.1	*	TcrWFU_04515.t2
4	5	0.139	TsM_000703800	*	EgrG_000216300	EmuJ_000216300.1	HmN_000801800.1,HmN_000801800.2	*
5	5	0.113	TsM_000695500	*	EgrG_000956750	EmuJ_000956750.1	HmN_000833600	TcrWFU_08591.t1
5	5	0.156	TsM_001016500	maker-E.canG7_contigs_6376-snap-gene-2.48-mRNA-1	EgrG_001036000	EmuJ_001036000.1	HmN_002003300	*
5	5	0.212	TsM_000507900	maker-E.canG7_contigs_9251-augustus-gene-0.3-mRNA-1	EgrG_000701600	EmuJ_000701600.1	*	TcrWFU_05810.t1
5	5	0.122	TsM_000041300	*	EgrG_000595100	EmuJ_000595100.1	HmN_000001800	TcrWFU_07766.t1
5	5	0.0692	TsM_000761600	maker-E.canG7_contigs_2954-augustus-gene-0.14-mRNA-1	EgrG_002015700	*	HmN_002090500	TcrWFU_03816.t1
5	5	0.111	TsM_001218800	maker-E.canG7_contigs_3387-pred_gff_blastx-gene-0.312-mRNA-1	EgrG_000863900	EmuJ_000863900.1	*	TcrWFU_04715.t1
4	5	0.221	TsM_000885100,TsM_001115800	*	EgrG_000987900	EmuJ_000987900.1	*	TcrWFU_08852.t1
3	5	0.141	TsM_000736500	maker-E.canG7_contigs_1290-pred_gff_augustus_masked-gene-0.2-mRNA-1	*	*	HmN_003012830,HmN_003012850,HmN_003012870	*
5	5	0.0396	TsM_000739400	maker-E.canG7_contigs_5512-pred_gff_blastx-gene-0.77-mRNA-1	EgrG_000637600	EmuJ_000637600.1	*	TcrWFU_01061.t1
5	5	0.0683	TsM_000740800	*	EgrG_000079200	EmuJ_000079200.1	HmN_000819100	TcrWFU_08425.t1
5	5	0.178	TsM_000767200	*	EgrG_000229200	EmuJ_000229200.1	HmN_000212100	TcrWFU_01866.t2
5	5	0.109	TsM_000930900	maker-E.canG7_contigs_5821-pred_gff_cdna2genome-gene-0.156-mRNA-1	*	EmuJ_000652800.1	HmN_000848900	TcrWFU_10291.t2
5	5	0.0652	TsM_000547500	maker-E.canG7_contigs_4804-pred_gff_cdna2genome-gene-0.44-mRNA-1	EgrG_000940400	EmuJ_000940400.1	*	TcrWFU_00547.t1
5	5	0.0962	TsM_000901500	maker-E.canG7_contigs_0977-pred_gff_cdna2genome-gene-1.122-mRNA-1	EgrG_000632900	EmuJ_000632900.1	*	TcrWFU_01105.t1
3	5	0.374	*	maker-E.canG7_contigs_5592-pred_gff_cdna2genome-gene-0.9-mRNA-1,maker-E.canG7_contigs_7394-pred_gff_cdna2genome-gene-0.10-mRNA-1	EgrG_000654400	EmuJ_000654250.1,EmuJ_000654400.1	*	*
5	5	0.0272	TsM_000455400	*	EgrG_000413300	EmuJ_000413300.1	HmN_000264400	TcrWFU_08086.t1
5	5	0.0977	TsM_000901200	maker-E.canG7_contigs_1297-pred_gff_cdna2genome-gene-2.372-mRNA-1	EgrG_000628000	EmuJ_000628000.1	*	TcrWFU_01149.t1
5	5	0.0698	TsM_000218700	*	EgrG_000157950	EmuJ_000157950.1	HmN_000133000	TcrWFU_07033.t2
5	5	0.0847	TsM_000705100	maker-E.canG7_contigs_6464-pred_gff_blastx-gene-0.178-mRNA-1	EgrG_000337500	EmuJ_000337500.1	*	TcrWFU_03527.t1
4	5	0.114	TsM_000174500	*	EgrG_000950200,EgrG_000949840	EmuJ_000950200.1	*	TcrWFU_08530.t1
5	5	0.114	TsM_000066300	maker-E.canG7_contigs_3001-pred_gff_cdna2genome-gene-0.86-mRNA-1	EgrG_000087800	EmuJ_000087800.1	*	TcrWFU_07148.t1
5	5	0.123	TsM_000322400	maker-E.canG7_contigs_3694-pred_gff_augustus_masked-gene-0.11-mRNA-1	EgrG_000814800	EmuJ_000814800.1	*	TcrWFU_04298.t1
5	5	0.0657	TsM_000795800	*	EgrG_000583200	EmuJ_000583200.1	HmN_000236300	TcrWFU_07874.t1
5	5	0.176	*	maker-E.canG7_contigs_8511-augustus-gene-0.8-mRNA-1	EgrG_001158900	EmuJ_001158900.1	HmN_000137000	TcrWFU_02872.t1
5	5	0.122	TsM_000660300	maker-E.canG7_contigs_3748-pred_gff_cdna2genome-gene-0.29-mRNA-1	EgrG_001102900	EmuJ_001102900.1	*	TcrWFU_02549.t2
5	5	0.107	TsM_000748300	*	EgrG_000778400	EmuJ_000778400.1	HmN_000033400	TcrWFU_03931.t1
5	5	0.0926	TsM_000115300	maker-E.canG7_contigs_1869-pred_gff_cdna2genome-gene-0.45-mRNA-1	EgrG_001016400	EmuJ_001016400.1	*	TcrWFU_09118.t1
5	5	0.111	*	maker-E.canG7_contigs_3893-pred_gff_augustus_masked-gene-0.14-mRNA-1	EgrG_001178100	EmuJ_001178100.1	HmN_000624300	TcrWFU_05414.t1
4	5	0.101	TsM_000898900,TsM_000898800	maker-E.canG7_contigs_3509-snap-gene-0.14-mRNA-1	EgrG_001062400	EmuJ_001062400.1	*	*
5	5	0.183	TsM_000613700	*	EgrG_000201000	EmuJ_000201000.1	HmN_000728300	TcrWFU_01602.t1
5	5	0.135	TsM_001030700	*	EgrG_000836700	EmuJ_000836700.1	HmN_000512200	TcrWFU_04476.t1
5	5	0.0989	TsM_000766200	maker-E.canG7_contigs_8919-snap-gene-0.3-mRNA-1	EgrG_000990300	EmuJ_000990200.1	*	TcrWFU_08874.t1
5	5	0.198	TsM_000416300	*	EgrG_000829800	EmuJ_000829800.1	HmN_001018600	TcrWFU_04423.t1
3	5	0.386	*	maker-E.canG7_contigs_0233-pred_gff_cdna2genome-gene-0.49-mRNA-1	EgrG_000157200,EgrG_000157800	EmuJ_000157200.1,EmuJ_000157800.1	*	*
5	5	0.0858	TsM_000363700	maker-E.canG7_contigs_7407-pred_gff_blastx-gene-0.45-mRNA-1	EgrG_000320600	EmuJ_000320600.1	*	TcrWFU_10174.t1
5	5	0.0945	*	maker-E.canG7_contigs_3981-snap-gene-0.25-mRNA-1	EgrG_000412700	EmuJ_000412700.1	HmN_000584000	TcrWFU_08078.t1
5	5	0.151	*	maker-E.canG7_contigs_3981-pred_gff_augustus_masked-gene-0.12-mRNA-1	EgrG_000413350	EmuJ_000413350.1	HmN_000263600	TcrWFU_08087.t1
5	5	0.0772	TsM_000417400	maker-E.canG7_contigs_0174-pred_gff_cdna2genome-gene-0.33-mRNA-1	EgrG_000294000	EmuJ_000294000.1	*	TcrWFU_03342.t1
3	5	0.234	*	maker-E.canG7_contigs_4776-snap-gene-0.2-mRNA-1	EgrG_000986000,EgrG_000986100	EmuJ_000986000.1,EmuJ_000986100.1	*	*
5	5	0.114	*	maker-E.canG7_contigs_4210-snap-gene-0.44-mRNA-1	EgrG_000045200	EmuJ_000045200.1	HmN_003045240.1	TcrWFU_02943.t2
5	5	0.0986	TsM_000117500	maker-E.canG7_contigs_4381-snap-gene-0.12-mRNA-1	EgrG_000898100	EmuJ_000898100.1	*	TcrWFU_04993.t1
5	5	0.0327	TsM_000284800	maker-E.canG7_contigs_5936-pred_gff_blastx-gene-0.255-mRNA-1	EgrG_000791100	EmuJ_000791100.1	HmN_002134000	*
4	5	0.156	TsM_000326500	maker-E.canG7_contigs_6793-pred_gff_cdna2genome-gene-0.74-mRNA-1	*	EmuJ_000373500.1	HmN_000853700.2,HmN_000853700.1	*
5	5	0.0935	TsM_000771000	maker-E.canG7_contigs_7402-snap-gene-0.53-mRNA-1	EgrG_001118300	EmuJ_001118300.1	*	TcrWFU_10030.t1
5	5	0.0235	TsM_000974100	*	EgrG_000726000	EmuJ_000726000.1	HmN_000774300	TcrWFU_09759.t1
5	5	0.136	TsM_001145100	maker-E.canG7_contigs_2913-pred_gff_augustus_masked-gene-0.7-mRNA-1	EgrG_000195500	EmuJ_000195500.1	HmN_000305900	*
5	5	0.107	*	maker-E.canG7_contigs_8513-snap-gene-0.22-mRNA-1	EgrG_000264300	EmuJ_000264300.1	HmN_000228400	TcrWFU_03376.t1
5	5	0.0895	TsM_000719100	*	EgrG_001192300	EmuJ_001192300.1	HmN_000070600	TcrWFU_05628.t1
5	5	0.173	TsM_000541000	*	EgrG_000894500	EmuJ_000894500.1	HmN_000027700	TcrWFU_04963.t1
4	5	0.12	TsM_000870000	maker-E.canG7_contigs_1025-pred_gff_cdna2genome-gene-0.89-mRNA-1	EgrG_000937200	*	*	TcrWFU_10198.t1,TcrWFU_10199.t1
5	5	0.0875	TsM_001227400	maker-E.canG7_contigs_3580-pred_gff_blastx-gene-0.86-mRNA-1	EgrG_000583300	EmuJ_000583300.1	*	TcrWFU_07873.t1
5	5	0.157	TsM_001193700	*	EgrG_001103700	EmuJ_001103700.1	HmN_000650600	TcrWFU_03292.t1
4	5	0.137	*	maker-E.canG7_contigs_5615-augustus-gene-0.5-mRNA-1,maker-E.canG7_contigs_0182-pred_gff_cdna2genome-gene-0.22-mRNA-1	EgrG_000046000	EmuJ_000046000.1	*	TcrWFU_02938.t1
3	5	0.383	TsM_000400200	*	*	EmuJ_000290100.1,EmuJ_000559200.1,EmuJ_000561000.1	*	TcrWFU_10339.t1
5	5	0.125	TsM_001191600	maker-E.canG7_contigs_0492-pred_gff_cdna2genome-gene-0.89-mRNA-1	EgrG_001106700	EmuJ_001106700.1	*	TcrWFU_10512.t2
5	5	0.0333	TsM_000511400	maker-E.canG7_contigs_2029-snap-gene-0.41-mRNA-1	EgrG_000330200	EmuJ_000330200.1	HmN_000698700	*
5	5	0.0456	TsM_001008600	maker-E.canG7_contigs_6559-snap-gene-0.36-mRNA-1	EgrG_001091500	EmuJ_001091500.1	HmN_000303900	*
5	5	0.089	TsM_000420500	maker-E.canG7_contigs_6163-pred_gff_cdna2genome-gene-0.182-mRNA-1	EgrG_000881500	EmuJ_000881500.1	HmN_000542400	*
5	5	0.173	TsM_000186900	maker-E.canG7_contigs_1154-pred_gff_cdna2genome-gene-1.233-mRNA-1	EgrG_001024100	EmuJ_001024100.1	HmN_000081000	*
5	5	0.0482	TsM_000180700	*	EgrG_000821700	EmuJ_000821700.1	HmN_003005840	TcrWFU_04359.t1
5	5	0.0538	TsM_000400600	*	EgrG_000524900	EmuJ_000524900.1	HmN_000415200	TcrWFU_03166.t1
4	5	0.173	TsM_000969600	*	EgrG_000202500	EmuJ_000202500.1	HmN_003028770,HmN_003028760	*
5	5	0.059	TsM_000492800	*	EgrG_000378850	EmuJ_000378850.1	HmN_002028400	TcrWFU_03036.t1
5	5	0.0868	TsM_000259000	*	EgrG_000703400	EmuJ_000703400.1	HmN_003018330	TcrWFU_05832.t1
5	5	0.0669	TsM_000468400	maker-E.canG7_contigs_0109-pred_gff_cdna2genome-gene-0.78-mRNA-1	EgrG_000325000	EmuJ_000325000.1	*	TcrWFU_02536.t2
5	5	0.184	TsM_000832700	maker-E.canG7_contigs_0109-pred_gff_blastx-gene-0.112-mRNA-1	EgrG_000324500	EmuJ_000324500.1	HmN_002183900	*
5	5	0.114	TsM_000992700	*	EgrG_001044200	EmuJ_001044200.1	HmN_000673600	TcrWFU_09367.t3
5	5	0.102	TsM_000007400	maker-E.canG7_contigs_2076-pred_gff_cdna2genome-gene-0.157-mRNA-1	EgrG_000167600	EmuJ_000167600.1	*	TcrWFU_06933.t1
5	5	0.0934	TsM_000201500	*	EgrG_000506300	EmuJ_000506300.1	HmN_000776700	TcrWFU_06672.t1
5	5	0.0937	TsM_000548000	*	EgrG_000743800	EmuJ_000743800.1	HmN_000639100.2	TcrWFU_03592.t1
5	5	0.172	TsM_000016000	maker-E.canG7_contigs_0844-augustus-gene-0.21-mRNA-1	*	EmuJ_000490600.1	HmN_003021320	TcrWFU_06545.t1
5	5	0.166	TsM_000012100	maker-E.canG7_contigs_4952-pred_gff_cdna2genome-gene-0.123-mRNA-1	EgrG_000201600	EmuJ_000201600.1	HmN_000911300	*
5	5	0.0564	TsM_000184800	maker-E.canG7_contigs_8351-snap-gene-0.22-mRNA-1	EgrG_001121500	EmuJ_001121500.1	*	TcrWFU_09998.t1
4	5	0.104	TsM_000200100	*	EgrG_000857700	EmuJ_000857700.1	HmN_000493300.2,HmN_000493300.1	*
5	5	0.104	TsM_000745200	maker-E.canG7_contigs_3992-pred_gff_cdna2genome-gene-0.89-mRNA-1	EgrG_000391800	EmuJ_000391800.1	*	TcrWFU_00156.t1
5	5	0.0999	TsM_000573800	maker-E.canG7_contigs_5821-snap-gene-0.35-mRNA-1	EgrG_000652300	EmuJ_000652300.1	*	TcrWFU_10295.t1
6	10	0.155	TsM_000104200	maker-E.canG7_contigs_5355-pred_gff_cdna2genome-gene-0.22-mRNA-1	EgrG_001063400	EmuJ_001063000.1,EmuJ_001063100.1,EmuJ_001063300.1,EmuJ_001063400.1,EmuJ_001062900.1	HmN_000421100	TcrWFU_09537.t1
6	10	0.216	TsM_000940800,TsM_000940900	maker-E.canG7_contigs_8204-augustus-gene-0.7-mRNA-1	EgrG_001066000	EmuJ_001066000.1	HmN_003033740.1,HmN_003033740.2,HmN_003033750	TcrWFU_09564.t1,TcrWFU_09563.t1
6	7	0.16	TsM_000813800	maker-E.canG7_contigs_8273-snap-gene-0.18-mRNA-1	EgrG_000487300	EmuJ_000487300.1	HmN_000184200.2,HmN_000184200.1	TcrWFU_06513.t1
6	7	0.105	TsM_000147900	maker-E.canG7_contigs_2658-pred_gff_cdna2genome-gene-0.153-mRNA-1	EgrG_001061800	EmuJ_001061800.1	HmN_000419600.1,HmN_000419600.3	TcrWFU_09525.t1
6	8	0.155	TsM_000070700	augustus_masked-E.canG7_contigs_4898-processed-gene-0.0-mRNA-1	EgrG_000339000	EmuJ_000339000.1,EmuJ_000266600.1	HmN_000471500.1	TcrWFU_03540.t1,TcrWFU_03542.t2
6	8	0.14	TsM_000372700	maker-E.canG7_contigs_5879-pred_gff_blastx-gene-0.175-mRNA-1,maker-E.canG7_contigs_6601-pred_gff_protein2genome-gene-0.66-mRNA-1	EgrG_001093100	EmuJ_001093100.1	HmN_000788100.1,HmN_000788100.2	TcrWFU_02637.t1
6	7	0.145	TsM_000269800	maker-E.canG7_contigs_0474-pred_gff_cdna2genome-gene-0.101-mRNA-1	EgrG_000910200	EmuJ_000910200.1	HmN_000711200.1,HmN_000711200.2	TcrWFU_05108.t1
6	8	0.213	TsM_000011100	maker-E.canG7_contigs_4548-pred_gff_cdna2genome-gene-2.127-mRNA-1	EgrG_000770800	EmuJ_000770800.1	HmN_002131100.1,HmN_002131100.3,HmN_002131100.2	TcrWFU_03854.t1
6	7	0.123	TsM_000708100	maker-E.canG7_contigs_5602-pred_gff_cdna2genome-gene-2.114-mRNA-1	EgrG_000225700	EmuJ_000225700.1	HmN_000627400.1,HmN_000627400.2	TcrWFU_01832.t4
5	8	0.239	TsM_000073900	*	EgrG_000209700	EmuJ_000209700.1	HmN_000652500.1,HmN_000652500.3,HmN_000652500.4,HmN_000652500.2	TcrWFU_01680.t1
6	7	0.113	TsM_000335900	maker-E.canG7_contigs_3201-pred_gff_cdna2genome-gene-0.123-mRNA-1	EgrG_000374700	EmuJ_000374700.1	HmN_000272700	TcrWFU_02993.t1,TcrWFU_02982.t1
6	7	0.101	TsM_001088700	maker-E.canG7_contigs_2796-pred_gff_cdna2genome-gene-0.95-mRNA-1	EgrG_001124300	EmuJ_001124300.1	HmN_000285300.1,HmN_000285300.2	TcrWFU_09963.t1
5	7	0.186	TsM_000244300	*	EgrG_000438300	EmuJ_000438300.1	HmN_000494300.1,HmN_000494300.2,HmN_000494300.3	TcrWFU_06075.t1
4	7	0.206	*	maker-E.canG7_contigs_4276-augustus-gene-0.2-mRNA-1	EgrG_000882700,EgrG_000883300	EmuJ_000882700.1,EmuJ_000883300.1	*	TcrWFU_04870.t1,TcrWFU_04875.t1
6	7	0.113	TsM_000886700	EcG7_11579,maker-E.canG7_contigs_1188-pred_gff_augustus_masked-gene-0.25-mRNA-1	EgrG_000970900	EmuJ_000970900.1	HmN_000118500	TcrWFU_08713.t1
6	7	0.102	TsM_000843700	maker-E.canG7_contigs_5961-snap-gene-0.54-mRNA-1	EgrG_000698900	EmuJ_000698900.1	HmN_003016360,HmN_003016250	TcrWFU_05787.t1
6	7	0.28	TsM_000432800	maker-E.canG7_contigs_7485-pred_gff_cdna2genome-gene-0.41-mRNA-1	EgrG_000406700	EmuJ_000406700.1	HmN_000135500.1,HmN_000135500.2	TcrWFU_00511.t1
6	7	0.142	TsM_000041200	maker-E.canG7_contigs_6787-pred_gff_cdna2genome-gene-0.51-mRNA-1	EgrG_000594700	EmuJ_000594700.1	HmN_000002200.2,HmN_000002200.1	TcrWFU_07770.t1
6	7	0.127	TsM_000968200	maker-E.canG7_contigs_6548-pred_gff_augustus_masked-gene-0.7-mRNA-1,maker-E.canG7_contigs_3098-pred_gff_protein2genome-gene-0.109-mRNA-1	EgrG_000722900	EmuJ_000722900.1	HmN_000889600	TcrWFU_09806.t1
6	8	0.175	TsM_000344400	maker-E.canG7_contigs_0801-snap-gene-0.3-mRNA-1	EgrG_000135000,EgrG_000175300	EmuJ_000135000.1,EmuJ_000175300.1	HmN_000607000	TcrWFU_06839.t1
6	7	0.135	TsM_000956100	maker-E.canG7_contigs_7173-pred_gff_cdna2genome-gene-0.108-mRNA-1	EgrG_001199700	EmuJ_001199700.1	HmN_000196800	TcrWFU_05549.t1,TcrWFU_05551.t1
6	7	0.106	TsM_000296500,TsM_001165400	maker-E.canG7_contigs_7803-pred_gff_blastx-gene-0.86-mRNA-1	EgrG_001116800	EmuJ_001116800.1	HmN_000626700	TcrWFU_10048.t1
6	7	0.135	TsM_001051500	maker-E.canG7_contigs_3767-pred_gff_snap_masked-gene-1.203-mRNA-1	EgrG_000598000	EmuJ_000598000.1	HmN_000085000.1,HmN_000085000.2	TcrWFU_07734.t1
6	7	0.141	TsM_000470300	maker-E.canG7_contigs_6558-pred_gff_protein2genome-gene-0.173-mRNA-1	EgrG_000765400	EmuJ_000765400.1	HmN_000044500.1,HmN_000044500.2	TcrWFU_03800.t1
5	8	0.328	TsM_000458300	*	EgrG_000971100	EmuJ_000971100.1	HmN_003036200.1,HmN_003036200.2,HmN_003036180,HmN_003036190	TcrWFU_08714.t1
5	7	0.218	TsM_000003400	*	EgrG_000973200	EmuJ_000973200.1	HmN_000120700.1,HmN_000120700.2,HmN_000120700.3	TcrWFU_08739.t1
6	7	0.127	TsM_000743600	maker-E.canG7_contigs_1886-pred_gff_blastx-gene-0.47-mRNA-1	EgrG_000059800	EmuJ_000059800.1	HmN_000415700.2,HmN_000415700.1	TcrWFU_08224.t1
6	7	0.133	TsM_000809100	maker-E.canG7_contigs_0303-snap-gene-0.34-mRNA-1	EgrG_000777200	EmuJ_000777200.1	HmN_000035800.1,HmN_000035800.2	TcrWFU_03916.t2
6	7	0.212	TsM_000780000	maker-E.canG7_contigs_4444-pred_gff_cdna2genome-gene-0.64-mRNA-1	EgrG_000362600	EmuJ_000362600.1	HmN_000599500.2,HmN_000599500.1	TcrWFU_03245.t2
6	8	0.118	TsM_000364800,TsM_001226500	maker-E.canG7_contigs_2743-pred_gff_blastx-gene-0.41-mRNA-1	EgrG_000709600	EmuJ_000709600.1	HmN_003020410,HmN_003020420	TcrWFU_05651.t1
5	7	0.18	*	maker-E.canG7_contigs_6918-augustus-gene-0.2-mRNA-1	EgrG_000210900,EgrG_000214500	EmuJ_000210900.1,EmuJ_000214500.1	HmN_000808100	TcrWFU_01730.t1
6	7	0.151	TsM_000075300	maker-E.canG7_contigs_5872-snap-gene-0.21-mRNA-1	EgrG_000358100,EgrG_002030600	EmuJ_000358100.1	HmN_003049340	TcrWFU_03208.t1
6	9	0.241	TsM_000948800	maker-E.canG7_contigs_7662-pred_gff_cdna2genome-gene-2.165-mRNA-1	EgrG_000774600	EmuJ_000774600.1	HmN_003013250.1,HmN_003013250.2,HmN_003013250.3,HmN_003013250.4	TcrWFU_03892.t1
6	9	0.276	TsM_000065900	maker-E.canG7_contigs_6981-pred_gff_augustus_masked-gene-0.12-mRNA-1	EgrG_001168700	EmuJ_001168700.1	HmN_003005980,HmN_003006030.1,HmN_003006030.2,HmN_003006070	TcrWFU_05332.t1
6	9	0.105	TsM_000952800	maker-E.canG7_contigs_3230-snap-gene-2.38-mRNA-1	EgrG_000638400	EmuJ_000638400.1	HmN_003041990.1,HmN_003041990.2,HmN_003041990.3,HmN_003041990.4	TcrWFU_01052.t1
6	11	0.312	TsM_000278600	maker-E.canG7_contigs_1025-pred_gff_cdna2genome-gene-0.77-mRNA-1	EgrG_000936900	EmuJ_000936900.1	HmN_000489500.1,HmN_000489500.2,HmN_000489500.3,HmN_000489500.4,HmN_000489500.5,HmN_000489500.6	TcrWFU_10415.t1
6	6	0.183	TsM_000832900	maker-E.canG7_contigs_2022-pred_gff_blastx-gene-0.18-mRNA-1	EgrG_000160400	EmuJ_000160400.1	HmN_000131500.1	TcrWFU_07004.t1
6	6	0.0852	TsM_000305800	maker-E.canG7_contigs_4888-pred_gff_augustus_masked-gene-0.11-mRNA-1	EgrG_001170700	EmuJ_001170700.1	HmN_000156900	TcrWFU_05351.t1
6	6	0.0309	TsM_000316400	maker-E.canG7_contigs_4078-pred_gff_cdna2genome-gene-0.70-mRNA-1	EgrG_000498100	EmuJ_000498100.1	HmN_002153700	TcrWFU_06608.t1
6	6	0.0506	TsM_000624500	maker-E.canG7_contigs_4136-pred_gff_protein2genome-gene-0.11-mRNA-1	EgrG_000712200	EmuJ_000712200.1	HmN_000840200	TcrWFU_09906.t1
6	6	0.135	TsM_000217000	maker-E.canG7_contigs_0320-pred_gff_augustus_masked-gene-0.8-mRNA-1	EgrG_000203900	EmuJ_000203900.1	HmN_000911600	TcrWFU_01627.t1
6	6	0.067	TsM_000717100	maker-E.canG7_contigs_3209-pred_gff_cdna2genome-gene-0.100-mRNA-1	EgrG_001150100	EmuJ_001150100.1	HmN_000825200	TcrWFU_07260.t1
6	6	0.092	TsM_001207000	maker-E.canG7_contigs_4210-pred_gff_cdna2genome-gene-0.183-mRNA-1	EgrG_000045100	EmuJ_000045100.1	HmN_003045230	TcrWFU_02944.t1
6	6	0.111	TsM_001139500	maker-E.canG7_contigs_6549-pred_gff_blastx-gene-0.33-mRNA-1	EgrG_001079400	EmuJ_001079400.1	HmN_002122300	TcrWFU_09675.t1
6	6	0.13	TsM_000730400	maker-E.canG7_contigs_1184-pred_gff_snap_masked-gene-0.24-mRNA-1	EgrG_000085500	EmuJ_000085500.1	HmN_000595100	TcrWFU_07190.t1
6	6	0.135	TsM_000789400	maker-E.canG7_contigs_6173-pred_gff_augustus_masked-gene-0.27-mRNA-1	EgrG_000756200	EmuJ_000756200.1	HmN_000878200	TcrWFU_03716.t1
6	6	0.257	TsM_000660900	maker-E.canG7_contigs_3619-pred_gff_cdna2genome-gene-0.26-mRNA-1	EgrG_000716100	EmuJ_000716100.1	HmN_000541000	TcrWFU_09861.t1
6	6	0.0502	TsM_000159900	maker-E.canG7_contigs_2044-snap-gene-1.37-mRNA-1	EgrG_000830800	EmuJ_000830800.1	HmN_000982900	TcrWFU_04431.t1
6	6	0.0713	TsM_000662600	maker-E.canG7_contigs_2714-pred_gff_protein2genome-gene-0.38-mRNA-1	EgrG_001157700	EmuJ_001157700.1	HmN_003045900	TcrWFU_02863.t1
6	6	0.104	TsM_000336300	maker-E.canG7_contigs_5702-augustus-gene-0.29-mRNA-1	EgrG_000250500	EmuJ_000255050.1	HmN_000900400.1	TcrWFU_02055.t2
6	6	0.0782	TsM_000658800	maker-E.canG7_contigs_6807-pred_gff_cdna2genome-gene-0.54-mRNA-1	EgrG_000690500	EmuJ_000690500.1	HmN_000115500	TcrWFU_05730.t1
6	6	0.15	TsM_000543500	maker-E.canG7_contigs_7170-pred_gff_cdna2genome-gene-0.120-mRNA-1	EgrG_000943900	EmuJ_000943900.1	HmN_000643300	TcrWFU_08472.t1
6	6	0.0567	TsM_000261800	maker-E.canG7_contigs_8022-pred_gff_blastx-gene-0.45-mRNA-1	EgrG_000772600	EmuJ_000772600.1	HmN_003013200	TcrWFU_03872.t1
6	6	0.16	TsM_000203500	maker-E.canG7_contigs_8360-pred_gff_cdna2genome-gene-0.116-mRNA-1	EgrG_000255150	EmuJ_000255150.1	HmN_003028090	TcrWFU_02094.t1
6	6	0.0287	TsM_000916800	maker-E.canG7_contigs_6307-pred_gff_blastx-gene-0.109-mRNA-1	EgrG_000257600	EmuJ_000257600.1	HmN_000911000	TcrWFU_02117.t1
6	6	0.0611	TsM_000579000	maker-E.canG7_contigs_2613-pred_gff_blastx-gene-0.165-mRNA-1	EgrG_000697300	EmuJ_000697300.1	HmN_000750400	TcrWFU_05771.t1
6	6	0.112	TsM_001114300	maker-E.canG7_contigs_0527-snap-gene-0.27-mRNA-1	EgrG_000511100	EmuJ_000511100.1	HmN_000586700	TcrWFU_06716.t1
6	6	0.159	TsM_000199600	maker-E.canG7_contigs_6006-pred_gff_cdna2genome-gene-0.153-mRNA-1	EgrG_000840050	EmuJ_000840050.1	HmN_000557800	TcrWFU_04507.t1
6	6	0.164	TsM_000898700	maker-E.canG7_contigs_3509-snap-gene-0.13-mRNA-1	EgrG_001062300	EmuJ_001062300.1	HmN_003033680	TcrWFU_09531.t1
6	6	0.0754	TsM_001107700	maker-E.canG7_contigs_4414-snap-gene-0.50-mRNA-1	EgrG_000693500	EmuJ_000693500.1	HmN_000838900	TcrWFU_05739.t1
6	6	0.0743	TsM_001012000	maker-E.canG7_contigs_7209-pred_gff_cdna2genome-gene-0.58-mRNA-1	EgrG_001028000	EmuJ_001028000.1	HmN_000685000	TcrWFU_09223.t1
6	6	0.0667	TsM_001237500	maker-E.canG7_contigs_8467-pred_gff_cdna2genome-gene-0.130-mRNA-1	EgrG_000452900	EmuJ_000452900.1	HmN_000884400	TcrWFU_06228.t2
6	6	0.043	TsM_000222900	maker-E.canG7_contigs_0660-snap-gene-0.6-mRNA-1	EgrG_000883600	EmuJ_000883600.1	HmN_000566000	TcrWFU_04878.t1
6	6	0.147	TsM_000237600	maker-E.canG7_contigs_8511-pred_gff_cdna2genome-gene-0.65-mRNA-1	EgrG_001159100	EmuJ_001159100.1	HmN_000137100	TcrWFU_02873.t1
6	6	0.124	TsM_000392300	maker-E.canG7_contigs_7173-snap-gene-0.40-mRNA-1	EgrG_001199300	EmuJ_001199300.1	HmN_000196600	TcrWFU_05555.t1
6	6	0.0853	TsM_001082000	maker-E.canG7_contigs_9173-pred_gff_blastx-gene-0.64-mRNA-1	EgrG_000375900	EmuJ_000375900.1	HmN_000368600	TcrWFU_03008.t1
6	6	0.232	TsM_000883900	maker-E.canG7_contigs_5181-pred_gff_cdna2genome-gene-1.165-mRNA-1	EgrG_001001000	EmuJ_001001000.1	HmN_000942700	TcrWFU_08977.t1
5	6	0.197	TsM_000963300	maker-E.canG7_contigs_4758-snap-gene-1.51-mRNA-1	EgrG_001026800	EmuJ_001026800.1	HmN_000908400.1,HmN_000908400.2	*
6	6	0.16	TsM_000490500	maker-E.canG7_contigs_5017-pred_gff_blastx-gene-0.60-mRNA-1	EgrG_000374100	EmuJ_000374100.1	HmN_003042010	TcrWFU_03074.t1
6	6	0.0301	TsM_000314100	maker-E.canG7_contigs_2408-pred_gff_blastx-gene-3.191-mRNA-1	EgrG_000431600	EmuJ_000431600.1	HmN_003020020	TcrWFU_06012.t1
6	6	0.0344	TsM_001034200	maker-E.canG7_contigs_6839-pred_gff_cdna2genome-gene-0.43-mRNA-1	EgrG_000555900	EmuJ_000555900.1	HmN_000257000	TcrWFU_08009.t1
6	6	0.068	TsM_000867800	maker-E.canG7_contigs_2408-snap-gene-3.55-mRNA-1	EgrG_000431700	EmuJ_000431700.1	HmN_000455300	TcrWFU_06013.t1
6	6	0.19	TsM_000499900	maker-E.canG7_contigs_9304-pred_gff_blastx-gene-0.174-mRNA-1	EgrG_000457500	EmuJ_000457500.1	HmN_002167800	TcrWFU_06268.t1
6	6	0.163	TsM_000809700	snap_masked-E.canG7_contigs_3693-processed-gene-0.14-mRNA-1	EgrG_000237000	EmuJ_000237000.1	HmN_000677200	TcrWFU_01936.t1
6	6	0.0705	TsM_000080700	maker-E.canG7_contigs_4022-pred_gff_snap_masked-gene-0.14-mRNA-1	EgrG_000915400	EmuJ_000915400.1	HmN_000745200	TcrWFU_00582.t1
6	6	0.0904	TsM_000813200	maker-E.canG7_contigs_2408-pred_gff_blastx-gene-0.84-mRNA-1	EgrG_000434200	EmuJ_000434200.1	HmN_000497800	TcrWFU_06038.t1
6	6	0.0836	TsM_000771900	maker-E.canG7_contigs_3364-pred_gff_cdna2genome-gene-0.63-mRNA-1	EgrG_000868400	EmuJ_000868400.1	HmN_003004830	TcrWFU_04750.t1
6	6	0.0878	TsM_000243800	maker-E.canG7_contigs_7169-pred_gff_blastx-gene-0.48-mRNA-1	EgrG_000998300	EmuJ_000998300.1	HmN_000218700	TcrWFU_08952.t1
6	6	0.0556	TsM_001193200	maker-E.canG7_contigs_8037-pred_gff_cdna2genome-gene-1.152-mRNA-1	EgrG_000080200	EmuJ_000080200.1	HmN_002165200	TcrWFU_08436.t1
6	6	0.0353	TsM_000276000	maker-E.canG7_contigs_1334-pred_gff_blastx-gene-0.52-mRNA-1	EgrG_001013700	EmuJ_001013700.1	HmN_000080300	TcrWFU_09098.t1
6	6	0.0732	TsM_000696200	maker-E.canG7_contigs_5058-pred_gff_blastx-gene-1.204-mRNA-1	EgrG_000903100	EmuJ_000903100.1	HmN_000588900	TcrWFU_05037.t1
6	6	0.229	TsM_000417300	maker-E.canG7_contigs_6617-pred_gff_cdna2genome-gene-0.85-mRNA-1	EgrG_000294400	EmuJ_000294400.1	HmN_003049760	TcrWFU_03345.t1
6	6	0.0902	TsM_000321200	maker-E.canG7_contigs_3102-pred_gff_cdna2genome-gene-0.187-mRNA-1	EgrG_000419300	EmuJ_000419300.1	HmN_000865700	TcrWFU_08158.t1
6	6	0.072	TsM_000522900	maker-E.canG7_contigs_0761-snap-gene-0.13-mRNA-1	EgrG_000181100	EmuJ_000181100.1	HmN_000879000	TcrWFU_06754.t1
6	6	0.141	TsM_000734200	maker-E.canG7_contigs_7964-snap-gene-0.31-mRNA-1	EgrG_001011800	EmuJ_001011800.1	HmN_000077800	TcrWFU_09071.t1
6	6	0.0786	TsM_000607100	augustus_masked-E.canG7_contigs_0215-processed-gene-0.1-mRNA-1	EgrG_000588900	EmuJ_000588900.1	HmN_003042350	TcrWFU_07820.t1
6	6	0.0848	TsM_000076800	maker-E.canG7_contigs_8431-pred_gff_augustus_masked-gene-0.5-mRNA-1	EgrG_001177300	EmuJ_001177300.1	HmN_000151600	TcrWFU_05407.t1
5	6	0.261	TsM_000373700	maker-E.canG7_contigs_7247-pred_gff_cdna2genome-gene-0.225-mRNA-1	EgrG_000906700	EmuJ_000906700.1	HmN_000899400.1,HmN_000899400.2	*
6	6	0.0443	TsM_000151000	maker-E.canG7_contigs_7247-pred_gff_augustus_masked-gene-0.19-mRNA-1	EgrG_000907000	EmuJ_000907000.1	HmN_000899600	TcrWFU_05078.t1
6	6	0.0765	TsM_000532600	maker-E.canG7_contigs_4207-snap-gene-0.4-mRNA-1	EgrG_000059200	EmuJ_000059200.1	HmN_000751400	TcrWFU_08231.t1
6	6	0.0212	TsM_001109600	maker-E.canG7_contigs_6787-pred_gff_cdna2genome-gene-0.58-mRNA-1	EgrG_000594400	EmuJ_000594400.1	HmN_000002300	TcrWFU_07771.t1
6	6	0.0794	TsM_000080600	maker-E.canG7_contigs_7402-pred_gff_tblastx-gene-0.119-mRNA-1	EgrG_001117500	EmuJ_001117500.1	HmN_000291400	TcrWFU_10041.t1
6	6	0.0878	TsM_000397400	maker-E.canG7_contigs_6115-pred_gff_cdna2genome-gene-0.67-mRNA-1	EgrG_001147000	EmuJ_001147000.1	HmN_002221700	TcrWFU_07303.t1
6	6	0.169	TsM_000113300	maker-E.canG7_contigs_1826-pred_gff_cdna2genome-gene-0.145-mRNA-1	EgrG_000427600	EmuJ_000372300.1	HmN_000610900	TcrWFU_05972.t1
6	6	0.124	TsM_000265000	maker-E.canG7_contigs_5863-pred_gff_augustus_masked-gene-0.8-mRNA-1	EgrG_001133050	EmuJ_001133050.1	HmN_003050650	TcrWFU_10214.t1
6	6	0.0693	TsM_000781900	maker-E.canG7_contigs_8995-snap-gene-0.13-mRNA-1	EgrG_001019200	EmuJ_001019200.1	HmN_000159000	TcrWFU_09146.t1
6	6	0.0713	TsM_000294200	maker-E.canG7_contigs_3992-pred_gff_augustus_masked-gene-1.9-mRNA-1	EgrG_000390800	EmuJ_000390800.1	HmN_000597300	TcrWFU_00147.t1
6	6	0.197	TsM_001144500	maker-E.canG7_contigs_6494-pred_gff_augustus_masked-gene-0.10-mRNA-1	EgrG_001113800	EmuJ_001113800.1	HmN_000626100	TcrWFU_10091.t1
6	6	0.11	TsM_000161600	maker-E.canG7_contigs_8072-pred_gff_snap_masked-gene-0.14-mRNA-1	EgrG_000905400	EmuJ_000905400.1	HmN_000669900	TcrWFU_05064.t1
5	6	0.116	TsM_000121000	maker-E.canG7_contigs_1236-pred_gff_cdna2genome-gene-0.159-mRNA-1	EgrG_000663100	EmuJ_000663100.1	*	TcrWFU_00931.t1,TcrWFU_00930.t1
6	6	0.098	TsM_000252700	maker-E.canG7_contigs_2521-pred_gff_snap_masked-gene-0.26-mRNA-1	EgrG_000924500	EmuJ_000924500.1	HmN_000331400	TcrWFU_00403.t1
3	6	0.487	*	maker-E.canG7_contigs_1020-pred_gff_tblastx-gene-0.15-mRNA-1	EgrG_000324400,EgrG_002036800	EmuJ_000324400.1,EmuJ_001103200.1,EmuJ_001103300.1	*	*
6	6	0.0323	TsM_000548500	maker-E.canG7_contigs_3949-pred_gff_blastx-gene-0.137-mRNA-1	EgrG_000744400	EmuJ_000744400.1	HmN_000639500	TcrWFU_03598.t2
6	6	0.0996	TsM_000721600	maker-E.canG7_contigs_3887-snap-gene-0.68-mRNA-1	EgrG_001048900	EmuJ_001048900.1	HmN_000466100	TcrWFU_09411.t1
6	6	0.0627	TsM_000132300	maker-E.canG7_contigs_1238-pred_gff_cdna2genome-gene-0.147-mRNA-1	EgrG_000526300	EmuJ_000526300.1	HmN_000055000	TcrWFU_03187.t1
5	6	0.129	TsM_000079500	*	EgrG_000917000	EmuJ_000938600.1,EmuJ_000917000.1	HmN_002104400	TcrWFU_00565.t1
6	6	0.0328	TsM_000326700	maker-E.canG7_contigs_6808-pred_gff_cdna2genome-gene-0.127-mRNA-1	EgrG_000149900	EmuJ_000149900.1	HmN_000754300	TcrWFU_01548.t1
6	6	0.115	TsM_000739900	maker-E.canG7_contigs_0383-snap-gene-0.23-mRNA-1	EgrG_000909800	EmuJ_000909800.1	HmN_003004570	TcrWFU_05103.t1
6	6	0.165	TsM_000738300	maker-E.canG7_contigs_4021-pred_gff_blastx-gene-0.299-mRNA-1	EgrG_000536300	EmuJ_000536300.1	HmN_000089400	TcrWFU_07566.t1
6	6	0.0433	TsM_000983700	maker-E.canG7_contigs_6163-pred_gff_blastx-gene-0.230-mRNA-1	EgrG_000881300	EmuJ_000881300.1	HmN_002005100	TcrWFU_04857.t1
6	6	0.144	TsM_000464900	augustus_masked-E.canG7_contigs_1966-processed-gene-1.2-mRNA-1	EgrG_000447300	EmuJ_000447300.1	HmN_000818820	TcrWFU_06160.t1
6	6	0.0636	TsM_001205500	maker-E.canG7_contigs_4875-pred_gff_tblastx-gene-0.32-mRNA-1	EgrG_000874300	EmuJ_000874300.1	HmN_000482400	TcrWFU_04801.t1
6	6	0.121	TsM_000749100	maker-E.canG7_contigs_6834-pred_gff_blastx-gene-0.170-mRNA-1	EgrG_000677100	EmuJ_000677100.1	HmN_000252000	TcrWFU_00305.t1
6	6	0.0734	TsM_000083700	maker-E.canG7_contigs_6834-pred_gff_protein2genome-gene-0.172-mRNA-1	EgrG_000677910	EmuJ_000677910.1	HmN_000413000	TcrWFU_00311.t1
6	6	0.0907	TsM_000092400	maker-E.canG7_contigs_4296-pred_gff_augustus_masked-gene-0.0-mRNA-1	EgrG_000161100	EmuJ_000161100.1	HmN_003048280	TcrWFU_02148.t1
6	6	0.148	TsM_001081700	maker-E.canG7_contigs_7793-pred_gff_cdna2genome-gene-0.63-mRNA-1	EgrG_000083200	EmuJ_000083200.1	HmN_000202600	TcrWFU_07224.t1
6	6	0.179	TsM_000534100	maker-E.canG7_contigs_4348-snap-gene-0.3-mRNA-1	EgrG_000366100	EmuJ_000366100.1	HmN_000658700	TcrWFU_03286.t1
5	6	0.112	TsM_000048300	*	EgrG_000098800	EmuJ_000098800.1	HmN_000797400.2,HmN_000797400.3	TcrWFU_02519.t1
6	6	0.158	TsM_000256500	maker-E.canG7_contigs_5830-pred_gff_augustus_masked-gene-0.13-mRNA-1	EgrG_000981800	EmuJ_000981800.1	HmN_000784100	TcrWFU_08810.t1
6	6	0.142	TsM_001118000	maker-E.canG7_contigs_4477-pred_gff_augustus_masked-gene-0.13-mRNA-1	EgrG_000186000	EmuJ_000186000.1	HmN_000148300	TcrWFU_02816.t1
6	6	0.111	TsM_000044900	maker-E.canG7_contigs_4746-snap-gene-1.61-mRNA-1	EgrG_001130300	EmuJ_001130300.1	HmN_003002620	TcrWFU_10157.t1
6	6	0.0662	TsM_000478200	maker-E.canG7_contigs_3537-pred_gff_protein2genome-gene-0.95-mRNA-1	EgrG_000537050	EmuJ_000537050.1	HmN_000088500	TcrWFU_07572.t1
5	6	0.105	TsM_000828700	*	EgrG_000966200	EmuJ_000966200.1	HmN_000509700	TcrWFU_08670.t3,TcrWFU_00531.t1
6	6	0.0389	TsM_000440200	maker-E.canG7_contigs_2886-pred_gff_augustus_masked-gene-0.12-mRNA-1	EgrG_000965000	EmuJ_000965000.1	HmN_000157600	TcrWFU_08655.t1
6	6	0.0862	TsM_000674700	maker-E.canG7_contigs_6231-pred_gff_cdna2genome-gene-0.181-mRNA-1	EgrG_001040600	EmuJ_001040600.1	HmN_000344300	TcrWFU_09334.t2
6	6	0.0889	TsM_000404500	maker-E.canG7_contigs_4727-pred_gff_tblastx-gene-0.30-mRNA-1	EgrG_000130900	EmuJ_000130900.1	HmN_000621400	TcrWFU_07951.t1
6	6	0.153	TsM_000637900	maker-E.canG7_contigs_6505-pred_gff_augustus_masked-gene-0.13-mRNA-1	EgrG_000108400	EmuJ_000108400.1	HmN_000298700	TcrWFU_02410.t1
6	6	0.236	TsM_000205800	maker-E.canG7_contigs_6464-pred_gff_blastx-gene-0.199-mRNA-1	EgrG_000338200	EmuJ_000338200.1	HmN_000470800	TcrWFU_03533.t1
6	6	0.0551	TsM_001018300	maker-E.canG7_contigs_8550-pred_gff_cdna2genome-gene-0.120-mRNA-1	EgrG_000950900	EmuJ_000950900.1	HmN_000835100	TcrWFU_08539.t1
6	6	0.288	TsM_000447800	maker-E.canG7_contigs_2579-snap-gene-0.32-mRNA-1	EgrG_001181720	EmuJ_001181720.1	HmN_000060400	TcrWFU_05453.t1
6	6	0.163	TsM_000581800	snap_masked-E.canG7_contigs_5271-processed-gene-0.5-mRNA-1	EgrG_000332800	EmuJ_000332800.1	HmN_003026840	TcrWFU_01486.t1
6	6	0.143	TsM_000076500	maker-E.canG7_contigs_7832-pred_gff_augustus_masked-gene-0.2-mRNA-1	EgrG_000935300	EmuJ_000935300.1	HmN_000236000	TcrWFU_10448.t1
6	6	0.115	TsM_000471000	maker-E.canG7_contigs_2582-pred_gff_cdna2genome-gene-0.32-mRNA-1	EgrG_000529100	EmuJ_000529100.1	HmN_003040620	TcrWFU_07485.t1
6	6	0.146	TsM_000211000	maker-E.canG7_contigs_3235-pred_gff_augustus_masked-gene-0.13-mRNA-1	EgrG_000930000	EmuJ_000930000.1	HmN_000333700	TcrWFU_00460.t1
6	6	0.0788	TsM_000423600	maker-E.canG7_contigs_5549-pred_gff_blastx-gene-0.170-mRNA-1	EgrG_000192200	EmuJ_000192200.1	HmN_000310400	TcrWFU_02160.t1
6	6	0.255	TsM_000453900	maker-E.canG7_contigs_6029-pred_gff_cdna2genome-gene-0.205-mRNA-1	EgrG_000234000	EmuJ_000234000.1	HmN_000959200	TcrWFU_01909.t1
6	6	0.069	TsM_000383000	maker-E.canG7_contigs_6733-pred_gff_cdna2genome-gene-0.139-mRNA-1	EgrG_000816900	EmuJ_000816900.1	HmN_000689200	TcrWFU_04319.t1
6	6	0.0482	TsM_000241300	maker-E.canG7_contigs_5446-augustus-gene-0.32-mRNA-1	EgrG_000787500	EmuJ_000787500.1	HmN_000564300	TcrWFU_04007.t1
6	6	0.0866	TsM_000190700	maker-E.canG7_contigs_0535-snap-gene-0.24-mRNA-1	EgrG_000962400	EmuJ_000962400.1	HmN_000218600	TcrWFU_08635.t1
6	6	0.106	TsM_000019500	maker-E.canG7_contigs_1733-pred_gff_cdna2genome-gene-1.123-mRNA-1	EgrG_000749000	EmuJ_000749000.1	HmN_000111700	TcrWFU_03656.t1
6	6	0.152	TsM_000322200	maker-E.canG7_contigs_3694-snap-gene-0.36-mRNA-1	EgrG_000814500	EmuJ_000814500.1	HmN_000691700	TcrWFU_04296.t1
6	6	0.115	TsM_001121900	maker-E.canG7_contigs_3001-snap-gene-0.25-mRNA-1	EgrG_000087700	EmuJ_000087700.1	HmN_000593500	TcrWFU_07149.t1
6	6	0.061	TsM_000735900	maker-E.canG7_contigs_5906-pred_gff_cdna2genome-gene-0.132-mRNA-1	EgrG_000190300	EmuJ_000004000.1	HmN_003048810	TcrWFU_02742.t1
6	6	0.0491	TsM_000128300	maker-E.canG7_contigs_2375-snap-gene-0.9-mRNA-1	EgrG_000819600	EmuJ_000819600.1	HmN_003005750.1	TcrWFU_04339.t1
6	6	0.141	TsM_000947500	maker-E.canG7_contigs_1826-pred_gff_cdna2genome-gene-0.138-mRNA-1	EgrG_000427400	EmuJ_000427400.1	HmN_000610700	TcrWFU_05970.t1
6	6	0.109	TsM_000695400	maker-E.canG7_contigs_9143-pred_gff_cdna2genome-gene-0.64-mRNA-1	EgrG_000956900	EmuJ_000956900.1	HmN_000833400	TcrWFU_08593.t1
6	6	0.132	TsM_000827000	maker-E.canG7_contigs_0228-pred_gff_cdna2genome-gene-0.186-mRNA-1	EgrG_000213950	EmuJ_000213950.1	HmN_003028670	TcrWFU_01723.t1
5	6	0.141	TsM_000343100	maker-E.canG7_contigs_0998-pred_gff_blastx-gene-0.68-mRNA-1	EgrG_000153400	EmuJ_000153400.1	*	TcrWFU_07094.t1,TcrWFU_07110.t1
6	6	0.0573	TsM_000685700	maker-E.canG7_contigs_6151-pred_gff_blastx-gene-0.126-mRNA-1	EgrG_000732500	EmuJ_000732500.1	HmN_000644500	TcrWFU_00687.t1
6	6	0.104	TsM_000242100	maker-E.canG7_contigs_5859-augustus-gene-0.26-mRNA-1	EgrG_000779200	EmuJ_000779200.1	HmN_000032900	TcrWFU_03935.t2
6	6	0.143	TsM_000664700	maker-E.canG7_contigs_7594-pred_gff_blastx-gene-0.146-mRNA-1	EgrG_000205500	EmuJ_000205500.1	HmN_000866700	TcrWFU_01641.t1
5	6	0.17	*	maker-E.canG7_contigs_9217-pred_gff_cdna2genome-gene-0.49-mRNA-1	EgrG_000531200	EmuJ_000531200.1	HmN_002232400.1,HmN_002232400.2	TcrWFU_07516.t1
6	6	0.151	TsM_001148400	maker-E.canG7_contigs_8734-pred_gff_augustus_masked-gene-0.6-mRNA-1	EgrG_000471700	EmuJ_000471700.1	HmN_000846500	TcrWFU_06383.t1
6	6	0.0398	TsM_000397600	maker-E.canG7_contigs_3693-pred_gff_cdna2genome-gene-0.154-mRNA-1	EgrG_000236700	EmuJ_000236700.1	HmN_000532000.1	TcrWFU_01933.t1
6	6	0.0492	TsM_000711600	maker-E.canG7_contigs_5602-snap-gene-2.38-mRNA-1	EgrG_000225200	EmuJ_000225200.1	HmN_002014000	TcrWFU_01829.t1
6	6	0.146	TsM_000623000	maker-E.canG7_contigs_3939-pred_gff_augustus_masked-gene-1.9-mRNA-1	EgrG_000596600	EmuJ_000596600.1	HmN_000083600	TcrWFU_07750.t1
6	6	0.0591	TsM_000519800	maker-E.canG7_contigs_4936-pred_gff_protein2genome-gene-0.51-mRNA-1	EgrG_000497500	EmuJ_000497500.1	HmN_000677900	TcrWFU_06604.t1
6	6	0.183	TsM_000151500	maker-E.canG7_contigs_4746-pred_gff_cdna2genome-gene-1.149-mRNA-1	EgrG_001130650	EmuJ_001130650.1	HmN_000701500	TcrWFU_10154.t1
6	6	0.0749	TsM_001045500	maker-E.canG7_contigs_5851-pred_gff_cdna2genome-gene-0.70-mRNA-1	EgrG_000156800	EmuJ_000156800.1	HmN_003048200	TcrWFU_07046.t1
6	6	0.0728	TsM_000007700	maker-E.canG7_contigs_1784-augustus-gene-0.9-mRNA-1	EgrG_000197100	EmuJ_000197100.1	HmN_000635900	TcrWFU_01564.t1
6	6	0.147	TsM_000221100	maker-E.canG7_contigs_6164-pred_gff_cdna2genome-gene-0.142-mRNA-1	EgrG_000465100	EmuJ_000465100.1	HmN_002044500	TcrWFU_06331.t1
6	6	0.0636	TsM_000612800	augustus_masked-E.canG7_contigs_7662-processed-gene-2.0-mRNA-1	EgrG_000774500	EmuJ_000774500.1	HmN_000040300	TcrWFU_03891.t1
5	6	0.169	TsM_001112500	*	EgrG_000320160	EmuJ_000320160.1	HmN_000761700.1,HmN_000761700.2	TcrWFU_03478.t1
6	6	0.0724	TsM_000571400	maker-E.canG7_contigs_7662-augustus-gene-1.16-mRNA-1	EgrG_000774300	EmuJ_000774300.1	HmN_000040500	TcrWFU_03889.t1
6	6	0.114	TsM_000635600	maker-E.canG7_contigs_6119-pred_gff_blastx-gene-0.60-mRNA-1	EgrG_000217400	EmuJ_000217400.1	HmN_000727600	TcrWFU_01752.t1
6	6	0.157	TsM_001141400	maker-E.canG7_contigs_4153-pred_gff_augustus_masked-gene-0.8-mRNA-1	EgrG_000672400	EmuJ_000672400.1	HmN_000138600	TcrWFU_00240.t1
6	6	0.169	TsM_000377600	maker-E.canG7_contigs_1534-pred_gff_snap_masked-gene-1.23-mRNA-1	EgrG_001076400	EmuJ_001076400.1	HmN_000631100	TcrWFU_09651.t1
6	6	0.0839	TsM_001054400	maker-E.canG7_contigs_3795-pred_gff_blastx-gene-0.160-mRNA-1	EgrG_001099600	EmuJ_001099600.1	HmN_000535900	TcrWFU_02585.t1
5	6	0.192	TsM_001144900	maker-E.canG7_contigs_2913-pred_gff_cdna2genome-gene-0.93-mRNA-1	EgrG_000196200	EmuJ_000196200.1	HmN_000306900.1,HmN_000306900.2	*
6	6	0.0728	TsM_000287100	maker-E.canG7_contigs_8991-pred_gff_cdna2genome-gene-1.156-mRNA-1	EgrG_000811900	EmuJ_000811900.1	HmN_000277400	TcrWFU_04229.t1
6	6	0.059	TsM_000565800	maker-E.canG7_contigs_4830-pred_gff_augustus_masked-gene-1.234-mRNA-1	EgrG_000479350	EmuJ_000479350.1	HmN_000647300	TcrWFU_06441.t1
6	6	0.153	TsM_000660500	augustus_masked-E.canG7_contigs_0228-processed-gene-0.6-mRNA-1	EgrG_000213100	EmuJ_000213100.1	HmN_000372600	TcrWFU_01716.t1
6	6	0.0713	TsM_000038600	maker-E.canG7_contigs_8161-pred_gff_cdna2genome-gene-0.9-mRNA-1	EgrG_000772000	EmuJ_000772000.1	HmN_000538700	TcrWFU_03866.t1
6	6	0.0614	TsM_000510600	maker-E.canG7_contigs_2029-pred_gff_blastx-gene-0.190-mRNA-1	EgrG_000334550	EmuJ_000334550.1	HmN_000699500	TcrWFU_01512.t1
6	6	0.198	TsM_000365200	maker-E.canG7_contigs_0474-snap-gene-2.28-mRNA-1	EgrG_000568100	EmuJ_000568100.1	HmN_000191600	TcrWFU_05120.t1
6	6	0.0497	TsM_000933600	maker-E.canG7_contigs_2844-pred_gff_cdna2genome-gene-0.84-mRNA-1	EgrG_000462400	EmuJ_000462400.1	HmN_000393500	TcrWFU_06311.t2
6	6	0.0697	TsM_000100600	maker-E.canG7_contigs_1111-snap-gene-0.5-mRNA-1	EgrG_000389000	EmuJ_000389000.1	HmN_000734800	TcrWFU_00173.t1
6	6	0.148	TsM_000096400	maker-E.canG7_contigs_5982-pred_gff_augustus_masked-gene-0.6-mRNA-1	EgrG_000356200	EmuJ_000356200.1	HmN_000600300	TcrWFU_00829.t1
6	6	0.136	TsM_001197600	maker-E.canG7_contigs_0605-pred_gff_augustus_masked-gene-0.6-mRNA-1	EgrG_000200600	EmuJ_000200600.1	HmN_000781500	TcrWFU_01598.t1
6	8	0.11	TsM_000320700	maker-E.canG7_contigs_1297-pred_gff_cdna2genome-gene-2.186-mRNA-1	EgrG_000627600	EmuJ_000627600.1	HmN_000143800.1,HmN_000143800.3,HmN_000143800.2	TcrWFU_01154.t1
6	8	0.166	TsM_000172900	maker-E.canG7_contigs_9246-pred_gff_cdna2genome-gene-0.25-mRNA-1	EgrG_000361900	EmuJ_000361900.1	HmN_000659100.1,HmN_000659100.3,HmN_000659100.2	TcrWFU_03242.t1
6	9	0.134	TsM_000932100	augustus_masked-E.canG7_contigs_9193-processed-gene-0.0-mRNA-1	EgrG_000768900	EmuJ_000768900.1	HmN_003006430,HmN_003006410	TcrWFU_03835.t1,TcrWFU_03833.t1,TcrWFU_03834.t1
6	8	0.215	TsM_000815500	maker-E.canG7_contigs_0307-snap-gene-1.52-mRNA-1	EgrG_000685800	EmuJ_000685800.1	HmN_000614300.3,HmN_000614300.1,HmN_000614300.2	TcrWFU_05684.t1
6	8	0.268	TsM_000314600	maker-E.canG7_contigs_6231-snap-gene-0.49-mRNA-1	EgrG_001041800	EmuJ_001041800.1	HmN_000342800.2,HmN_000342800.3,HmN_000342800.1	TcrWFU_09345.t1
6	8	0.159	TsM_001145800	maker-E.canG7_contigs_3095-pred_gff_cdna2genome-gene-0.102-mRNA-1	EgrG_000340100.2	CLK2.1	HmN_000472200.3,HmN_000472200.2,HmN_000472200.1	TcrWFU_03554.t2
6	8	0.305	TsM_001015200	maker-E.canG7_contigs_6384-pred_gff_snap_masked-gene-0.18-mRNA-1	EgrG_000343000	EmuJ_000343000.1	HmN_002220300.1,HmN_002220300.2,HmN_002220300.3	TcrWFU_00758.t1
6	8	0.149	TsM_001039600	augustus_masked-E.canG7_contigs_5628-processed-gene-0.0-mRNA-1	EgrG_000613300	EmuJ_000612900.1,EmuJ_000613000.1,EmuJ_000613300.1	HmN_000656900	TcrWFU_01283.t1
6	8	0.158	TsM_000890900	maker-E.canG7_contigs_9183-pred_gff_cdna2genome-gene-0.121-mRNA-1	EgrG_000109200	EmuJ_000109200.1	HmN_000426100.1,HmN_000426100.2,HmN_000426100.3	TcrWFU_02419.t2
6	8	0.127	TsM_000068900	maker-E.canG7_contigs_8255-snap-gene-0.13-mRNA-1	EgrG_001073100	EmuJ_001073100.1	HmN_000687700.1,HmN_000687700.2,HmN_000687700.3	TcrWFU_09622.t1
6	8	0.183	TsM_000655400	maker-E.canG7_contigs_6807-snap-gene-0.14-mRNA-1	EgrG_000690700,EgrG_000690300	EmuJ_000690300.1,EmuJ_000690700.1	HmN_000115300	TcrWFU_05732.t1
6	29	0.456	TsM_000017300,TsM_000099100,TsM_000865300	maker-E.canG7_contigs_0253-pred_gff_protein2genome-gene-0.56-mRNA-1,maker-E.canG7_contigs_1507-pred_gff_protein2genome-gene-0.58-mRNA-1,maker-E.canG7_contigs_1604-pred_gff_cdna2genome-gene-0.40-mRNA-1,maker-E.canG7_contigs_1699-pred_gff_protein2genome-gene-0.72-mRNA-1,maker-E.canG7_contigs_2169-pred_gff_protein2genome-gene-0.54-mRNA-1,maker-E.canG7_contigs_5337-pred_gff_protein2genome-gene-0.43-m…	EgrG_000323100	EmuJ_000031300.1,EmuJ_000323000.1,EmuJ_000323100.1,EmuJ_000367100.1,EmuJ_000384600.1,EmuJ_000385100.1,EmuJ_000385500.1,EmuJ_000386600.1,EmuJ_000387100.1,EmuJ_000387600.1,EmuJ_000388100.1	HmN_000170200	TcrWFU_00700.t1,TcrWFU_00703.t1,TcrWFU_00712.t1,TcrWFU_02223.t1
6	10	0.138	TsM_000570800	maker-E.canG7_contigs_6364-pred_gff_cdna2genome-gene-0.38-mRNA-1	EgrG_000455500	EmuJ_000455500.1	HmN_000506200.2,HmN_000506200.3,HmN_000506200.4,HmN_000506200.5,HmN_000506200.1	TcrWFU_06249.t1
6	7	0.224	TsM_000422500	snap_masked-E.canG7_contigs_8954-processed-gene-0.12-mRNA-1	EgrG_000067800	EmuJ_000067800.1	HmN_000273300.1,HmN_000273300.2	TcrWFU_08325.t1
6	7	0.168	TsM_000742900	maker-E.canG7_contigs_1115-pred_gff_cdna2genome-gene-0.120-mRNA-1	EgrG_000980300	EmuJ_000980300.1	HmN_000354400.2,HmN_000354400.1	TcrWFU_08799.t1
6	7	0.276	TsM_000437900	snap_masked-E.canG7_contigs_4563-processed-gene-0.13-mRNA-1	EgrG_000083900	EmuJ_000083900.1	HmN_000202100.1,HmN_000202100.2	TcrWFU_07209.t2
6	7	0.223	TsM_000660400	maker-E.canG7_contigs_4839-pred_gff_protein2genome-gene-0.105-mRNA-1	EgrG_001102100	EmuJ_001102100.1	HmN_000018600.1,HmN_000018600.2	TcrWFU_02554.t1
6	7	0.106	TsM_000139500	maker-E.canG7_contigs_4517-pred_gff_cdna2genome-gene-0.73-mRNA-1	EgrG_000177600	EmuJ_000177600.1	HmN_000203300.1,HmN_000203300.2	TcrWFU_06805.t1
6	7	0.136	TsM_000433100	maker-E.canG7_contigs_0628-pred_gff_cdna2genome-gene-0.63-mRNA-1	EgrG_001084800	EmuJ_001084800.1	HmN_003035290.1,HmN_003035290.2	TcrWFU_09729.t1
6	7	0.102	TsM_000001400	maker-E.canG7_contigs_0307-pred_gff_cdna2genome-gene-1.214-mRNA-1	EgrG_000685300	EmuJ_000685300.1	HmN_000614500.1,HmN_000614500.3	TcrWFU_05681.t1
6	7	0.111	TsM_000334700	maker-E.canG7_contigs_5084-pred_gff_cdna2genome-gene-0.179-mRNA-1	EgrG_000262900	EmuJ_000262900.1	HmN_000761500.2,HmN_000761500.1	TcrWFU_03364.t1
6	7	0.118	TsM_001219400,TsM_001221300	maker-E.canG7_contigs_2020-pred_gff_augustus_masked-gene-0.8-mRNA-1	EgrG_000665400	EmuJ_000665400.1	HmN_000720800	TcrWFU_00948.t1
6	7	0.193	TsM_000192300	maker-E.canG7_contigs_9173-pred_gff_cdna2genome-gene-0.60-mRNA-1	EgrG_000376300	EmuJ_000009000.1	HmN_000962500.2,HmN_000962500.1	TcrWFU_03011.t1
6	7	0.161	TsM_001165200,TsM_001164900	maker-E.canG7_contigs_5941-pred_gff_blastx-gene-0.171-mRNA-1	EgrG_001116400	EmuJ_001116400.1	HmN_000906000	TcrWFU_10053.t1
6	7	0.13	TsM_000189500	maker-E.canG7_contigs_4913-pred_gff_blastx-gene-0.235-mRNA-1	EgrG_000842300	EmuJ_000842300.1	HmN_000423500.1,HmN_000423500.2	TcrWFU_04524.t1
6	7	0.319	TsM_001215800	maker-E.canG7_contigs_1966-pred_gff_blastx-gene-1.204-mRNA-1	EgrG_000446200	EmuJ_000446200.1	HmN_000311300.1,HmN_000311300.2	TcrWFU_06152.t1
6	7	0.135	TsM_000444100	maker-E.canG7_contigs_2695-snap-gene-0.24-mRNA-1	EgrG_000986600	EmuJ_000986600.1	HmN_000757100.2,HmN_000757100.3	TcrWFU_08844.t1
6	7	0.267	TsM_000399200	maker-E.canG7_contigs_3638-pred_gff_cdna2genome-gene-0.143-mRNA-1	EgrG_000230400	EmuJ_000230400.1	HmN_000212200.2,HmN_000212200.1	TcrWFU_01875.t1
6	7	0.138	TsM_000848800	maker-E.canG7_contigs_6955-pred_gff_cdna2genome-gene-0.162-mRNA-1	EgrG_001017800	EmuJ_001017800.1	HmN_000160500.1,HmN_000160500.2	TcrWFU_09133.t1
6	7	0.217	TsM_000820500	maker-E.canG7_contigs_8232-pred_gff_cdna2genome-gene-0.80-mRNA-1	EgrG_000644100	EmuJ_000644100.1	HmN_000003500.1,HmN_000003500.2	TcrWFU_01007.t1
6	7	0.102	TsM_000510000	maker-E.canG7_contigs_2029-augustus-gene-0.24-mRNA-1	EgrG_000334400	EmuJ_000334400.1	HmN_000699700,HmN_000699800	TcrWFU_01515.t1
5	7	0.158	*	maker-E.canG7_contigs_0827-pred_gff_blastx-gene-0.52-mRNA-1	EgrG_000165600	EmuJ_000165600.1	HmN_000176800,HmN_000126100,HmN_000126300	TcrWFU_06950.t1
5	7	0.331	TsM_000419700	maker-E.canG7_contigs_8253-snap-gene-1.29-mRNA-1	EgrG_000642900	EmuJ_000642900.1	HmN_000004500.2,HmN_000004500.1,HmN_000004500.3	*
5	7	0.297	TsM_000914800	*	EgrG_002000500	EmuJ_000357100.1,EmuJ_000357200.1	HmN_003049180.1,HmN_003049180.2	TcrWFU_00794.t1
6	7	0.135	TsM_000112900	maker-E.canG7_contigs_4746-pred_gff_augustus_masked-gene-1.239-mRNA-1	EgrG_001129450	EmuJ_001129450.1	HmN_002224100.1,HmN_002224100.3	TcrWFU_10163.t3
6	7	0.12	TsM_000888600	maker-E.canG7_contigs_5906-pred_gff_blastx-gene-0.157-mRNA-1	EgrG_000190200	EmuJ_000190200.1	HmN_000133600.1,HmN_000133600.2	TcrWFU_02741.t1
6	7	0.112	TsM_000902700	maker-E.canG7_contigs_5446-snap-gene-0.57-mRNA-1	EgrG_000788100	EmuJ_000788100.1	HmN_000563800.1,HmN_000563800.2	TcrWFU_04012.t1
6	7	0.134	TsM_000974900	maker-E.canG7_contigs_4744-pred_gff_augustus_masked-gene-2.213-mRNA-1	EgrG_000645700	EmuJ_000645700.1	HmN_000380500.1,HmN_000380500.2	TcrWFU_00994.t1
6	7	0.102	TsM_000138900	maker-E.canG7_contigs_4477-pred_gff_cdna2genome-gene-0.182-mRNA-1	EgrG_000186500	EmuJ_000186500.1	HmN_000147800	TcrWFU_02820.t1,TcrWFU_02818.t1
6	12	0.217	TsM_001120100,TsM_001007700	maker-E.canG7_contigs_5172-pred_gff_protein2genome-gene-0.32-mRNA-1	EgrG_000579800	EmuJ_000579800.1	HmN_000623300,HmN_000780200,HmN_003009080,HmN_000830500	TcrWFU_04023.t1,TcrWFU_04026.t1,TcrWFU_07915.t1
6	10	0.452	TsM_000555100	maker-E.canG7_contigs_1331-augustus-gene-0.12-mRNA-1	EgrG_000142500	EmuJ_000142500.1	HmN_003026400,HmN_003026440,HmN_003026490,HmN_003026540,HmN_003026600	TcrWFU_01471.t1
6	10	0.4	TsM_000175200	maker-E.canG7_contigs_3712-snap-gene-0.12-mRNA-1	EgrG_000890800	EmuJ_000890800.1	HmN_000387700.1,HmN_000387700.2,HmN_000387700.3,HmN_000387700.4,HmN_000387700.5	TcrWFU_04936.t1
6	9	0.124	TsM_000413100	maker-E.canG7_contigs_6578-snap-gene-0.42-mRNA-1	EgrG_000748100	EmuJ_000748100.1	HmN_000826200.1,HmN_000826200.2,HmN_000826200.3,HmN_000826200.4	TcrWFU_03643.t1
6	8	0.193	TsM_001187600	maker-E.canG7_contigs_7138-augustus-gene-0.4-mRNA-1	EgrG_000678900,EgrG_000679600	EmuJ_000678900.1	HmN_000098200	TcrWFU_00317.t1,TcrWFU_00324.t1
6	8	0.26	TsM_001071700	maker-E.canG7_contigs_0146-snap-gene-0.15-mRNA-1	EgrG_000187100	EmuJ_000187100.1	HmN_000449000.1,HmN_000449000.2,HmN_000449000.3	TcrWFU_02825.t1
6	8	0.292	TsM_000569800	maker-E.canG7_contigs_2688-pred_gff_blastx-gene-0.31-mRNA-1	EgrG_000636100	EmuJ_000636000.1	HmN_000089100,HmN_000264300	TcrWFU_01071.t1,TcrWFU_01072.t1
6	8	0.174	TsM_000991800	maker-E.canG7_contigs_0645-pred_gff_protein2genome-gene-0.64-mRNA-1	EgrG_000754400	EmuJ_000754400.1	HmN_000830200.1,HmN_000830200.3,HmN_000830200.2	TcrWFU_03700.t1
6	8	0.18	TsM_000128000	maker-E.canG7_contigs_6486-augustus-gene-0.21-mRNA-1	EgrG_000491500	EmuJ_000491500.1	HmN_000434600.1,HmN_000434600.2,HmN_000434600.3	TcrWFU_06555.t1
5	8	0.419	TsM_000171500	*	EgrG_000773600	EmuJ_000773600.1	HmN_000041500.1,HmN_000041500.2,HmN_000041500.3,HmN_000041500.4	TcrWFU_03883.t1
5	8	0.441	TsM_000164300	*	EgrG_000109100	EmuJ_000109100.1	HmN_000849600.1,HmN_000849600.2,HmN_000849600.3,HmN_000849600.4	TcrWFU_02417.t1
6	8	0.176	TsM_000896500,TsM_000845000	maker-E.canG7_contigs_3376-snap-gene-0.17-mRNA-1	EgrG_000959000	EmuJ_000959000.1	HmN_000187900.2,HmN_000187900.1	TcrWFU_08609.t1
6	6	0.292	TsM_001161300	maker-E.canG7_contigs_3202-snap-gene-0.20-mRNA-1	EgrG_000876900	EmuJ_000876900.1	HmN_000459500	TcrWFU_04821.t1
6	6	0.313	TsM_000876300	maker-E.canG7_contigs_8021-pred_gff_protein2genome-gene-0.15-mRNA-1	EgrG_000174700	EmuJ_000174700.1	HmN_000201800	TcrWFU_06846.t1
6	6	0.235	TsM_000460500	maker-E.canG7_contigs_0775-pred_gff_augustus_masked-gene-0.5-mRNA-1	EgrG_001185300	EmuJ_001185300.1	HmN_000063300	TcrWFU_05480.t1
6	6	0.28	TsM_000561100	maker-E.canG7_contigs_6149-pred_gff_blastx-gene-1.341-mRNA-1	EgrG_000622200	EmuJ_000622200.1	HmN_000948400	TcrWFU_01204.t1
5	5	0.313	TsM_000595200	*	EgrG_000181500	EmuJ_000181500.1	HmN_003047290	TcrWFU_06749.t1
5	5	0.271	TsM_000179400	*	EgrG_001042200	EmuJ_001042200.1	HmN_000443100	TcrWFU_09349.t1
6	6	0.252	TsM_000946800	maker-E.canG7_contigs_3140-pred_gff_snap_masked-gene-1.29-mRNA-1	EgrG_000425500	EmuJ_000425500.1	HmN_000819700	TcrWFU_05955.t1
5	5	0.311	*	maker-E.canG7_contigs_9305-pred_gff_augustus_masked-gene-0.6-mRNA-1	EgrG_000204500	EmuJ_000204500.1	HmN_000865900	TcrWFU_01633.t1
6	6	0.22	TsM_000219200	maker-E.canG7_contigs_0797-pred_gff_cdna2genome-gene-0.66-mRNA-1	EgrG_000932700	EmuJ_000932700.1	HmN_002228900	TcrWFU_00483.t1
5	5	0.114	TsM_001182300	*	EgrG_001041400	EmuJ_001041400.1	HmN_000343400	TcrWFU_09341.t2
6	6	0.278	TsM_001222800	maker-E.canG7_contigs_4902-pred_gff_blastx-gene-0.309-mRNA-1	EgrG_000146500	EmuJ_000137700.1	HmN_000427000	TcrWFU_01430.t1
6	6	0.102	TsM_000796900	maker-E.canG7_contigs_0600-snap-gene-1.44-mRNA-1	EgrG_001054500	EmuJ_001054500.1	HmN_000671900	TcrWFU_09463.t1
6	6	0.132	TsM_000187900	maker-E.canG7_contigs_2404-pred_gff_cdna2genome-gene-0.148-mRNA-1	EgrG_000090600	EmuJ_000090600.1	HmN_000253300	TcrWFU_07125.t1
6	6	0.196	TsM_000467400	maker-E.canG7_contigs_1912-snap-gene-0.23-mRNA-1	EgrG_000906300	EmuJ_000906300.1	HmN_003004030	TcrWFU_05072.t1
3	5	0.541	*	augustus_masked-E.canG7_contigs_3950-processed-gene-0.2-mRNA-1	EgrG_000074800,EgrG_000074900	EmuJ_000074800.1,EmuJ_000074900.1	*	*
6	6	0.157	TsM_001007100	maker-E.canG7_contigs_3592-snap-gene-0.12-mRNA-1	EgrG_000772400	EmuJ_000772400.1	HmN_000538900	TcrWFU_03871.t1
3	5	0.572	*	maker-E.canG7_contigs_3185-pred_gff_blastx-gene-0.13-mRNA-1	EgrG_000744600,EgrG_000744700	EmuJ_000744600.1,EmuJ_000744700.1	*	*
5	5	0.263	TsM_000605000	maker-E.canG7_contigs_8759-pred_gff_blastx-gene-0.333-mRNA-1	EgrG_000125550	*	HmN_000850200	TcrWFU_02250.t1
6	6	0.276	TsM_000696800	maker-E.canG7_contigs_8910-pred_gff_cdna2genome-gene-0.199-mRNA-1	EgrG_000439100	EmuJ_000439100.1	HmN_002161200	TcrWFU_06084.t1
5	5	0.14	*	maker-E.canG7_contigs_4649-pred_gff_cdna2genome-gene-0.171-mRNA-1	EgrG_002047900	EmuJ_000141300.1	HmN_002169800.1	TcrWFU_01465.t1
6	6	0.136	TsM_001140300	maker-E.canG7_contigs_4258-snap-gene-0.6-mRNA-1	EgrG_000682000	EmuJ_000682000.1	HmN_000227200	TcrWFU_03388.t1
5	5	0.182	TsM_000907500	maker-E.canG7_contigs_8924-pred_gff_blastx-gene-0.13-mRNA-1	EgrG_000440200	EmuJ_000440200.1	*	TcrWFU_06093.t1
5	5	0.303	TsM_000721900	*	EgrG_001048800	EmuJ_001048800.1	HmN_002117400	TcrWFU_09410.t1
6	6	0.112	TsM_001071800	maker-E.canG7_contigs_2545-pred_gff_cdna2genome-gene-0.39-mRNA-1	EgrG_001042700	EmuJ_001042700.1	HmN_000442600	TcrWFU_09354.t1
6	6	0.165	TsM_000052300	maker-E.canG7_contigs_2145-pred_gff_cdna2genome-gene-0.179-mRNA-1	EgrG_000861500	EmuJ_000861500.1	HmN_000753700	TcrWFU_04695.t1
6	6	0.0582	TsM_000909300	maker-E.canG7_contigs_7895-pred_gff_blastx-gene-0.150-mRNA-1	EgrG_000303700	EmuJ_000303700.1	HmN_000339000	TcrWFU_00071.t1
5	5	0.323	TsM_000925400	augustus_masked-E.canG7_contigs_7038-processed-gene-2.0-mRNA-1	EgrG_000798000	EmuJ_000798000.1	*	TcrWFU_04107.t1
6	6	0.257	TsM_000584200	maker-E.canG7_contigs_5821-pred_gff_cdna2genome-gene-0.127-mRNA-1	EgrG_000651800	EmuJ_000651800.1	HmN_000889300	TcrWFU_10299.t1
6	6	0.211	TsM_000304000	maker-E.canG7_contigs_6081-pred_gff_cdna2genome-gene-4.457-mRNA-1	EgrG_000854400	EmuJ_000854400.1	HmN_002068700	TcrWFU_04632.t1
5	5	0.248	TsM_000734100	maker-E.canG7_contigs_7964-pred_gff_cdna2genome-gene-0.77-mRNA-1	EgrG_001011700	EmuJ_001011700.1	*	TcrWFU_09070.t1
6	6	0.298	TsM_000718300	maker-E.canG7_contigs_0444-snap-gene-0.40-mRNA-1	EgrG_000872900	EmuJ_000872900.1	HmN_000561700	TcrWFU_04788.t1
6	6	0.149	TsM_001185000	maker-E.canG7_contigs_6990-pred_gff_cdna2genome-gene-0.133-mRNA-1	EgrG_000550700	EmuJ_000550700.1	HmN_000763600	TcrWFU_07682.t1
6	6	0.2	TsM_000906000	maker-E.canG7_contigs_0227-pred_gff_augustus_masked-gene-0.4-mRNA-1	EgrG_000436700	EmuJ_000436700.1	HmN_000495800	TcrWFU_06062.t1
6	6	0.145	TsM_000284000	maker-E.canG7_contigs_3032-snap-gene-0.48-mRNA-1	EgrG_000847700	EmuJ_000847700.1	HmN_000714900	TcrWFU_04576.t2
6	6	0.269	TsM_001058700	maker-E.canG7_contigs_2553-augustus-gene-0.37-mRNA-1	EgrG_000973300	EmuJ_000973300.1	HmN_000120800	TcrWFU_08740.t2
5	5	0.028	TsM_001081500	*	EgrG_000952600.2	EmuJ_000952600.1	HmN_000618300	TcrWFU_10222.t2
6	6	0.241	TsM_000863700	maker-E.canG7_contigs_1387-pred_gff_snap_masked-gene-0.12-mRNA-1	EgrG_000809900	EmuJ_000809900.1	HmN_000337600	TcrWFU_04213.t1
5	5	0.211	TsM_001110000	maker-E.canG7_contigs_8273-pred_gff_cdna2genome-gene-2.98-mRNA-1	EgrG_000485500	EmuJ_000485500.1	*	TcrWFU_06499.t1
5	6	0.25	TsM_000776200	*	EgrG_000646000	EmuJ_000646000.1	HmN_000380200.1,HmN_000380200.2	TcrWFU_00991.t1
6	6	0.266	TsM_001215600	maker-E.canG7_contigs_4825-pred_gff_blastx-gene-0.167-mRNA-1	EgrG_000446000	EmuJ_000446000.1	HmN_000311500	TcrWFU_06149.t1
5	5	0.237	TsM_000271100	maker-E.canG7_contigs_1317-snap-gene-0.60-mRNA-1	EgrG_000750000	EmuJ_000750000.1	*	TcrWFU_03664.t1
3	5	0.576	*	maker-E.canG7_contigs_7851-pred_gff_blastx-gene-0.19-mRNA-1	EgrG_000359300,EgrG_000359400	EmuJ_000359300.1,EmuJ_000359400.1	*	*
6	6	0.136	TsM_001114000	maker-E.canG7_contigs_1318-pred_gff_cdna2genome-gene-0.51-mRNA-1	EgrG_000132400	EmuJ_000132400.1	HmN_000620700	TcrWFU_07964.t1
6	6	0.303	TsM_000892300	maker-E.canG7_contigs_1140-augustus-gene-0.15-mRNA-1	EgrG_000916400	EmuJ_000916400.1	HmN_003037610	TcrWFU_00572.t1
6	6	0.18	TsM_000897900	maker-E.canG7_contigs_0474-pred_gff_protein2genome-gene-1.127-mRNA-1	EgrG_000910300	EmuJ_000910300.1	HmN_000711400	TcrWFU_05110.t1
5	6	0.252	TsM_000491000	*	EgrG_001023400	EmuJ_001023400.1	HmN_003036510,HmN_003036560	TcrWFU_09181.t1
6	6	0.0689	TsM_000586900	maker-E.canG7_contigs_8467-augustus-gene-0.22-mRNA-1	EgrG_000060900	EmuJ_000060900.1	HmN_002010600	TcrWFU_08213.t1
6	6	0.303	TsM_001103800	maker-E.canG7_contigs_1317-pred_gff_augustus_masked-gene-0.23-mRNA-1	EgrG_000750400	EmuJ_000750400.1	HmN_000110800	TcrWFU_03669.t1
6	6	0.216	TsM_001035500	maker-E.canG7_contigs_5941-pred_gff_snap_masked-gene-0.25-mRNA-1	EgrG_001115900	EmuJ_001115900.1	HmN_003000410	TcrWFU_10059.t1
6	6	0.239	TsM_000084100	maker-E.canG7_contigs_3364-snap-gene-0.25-mRNA-1	EgrG_000868600	EmuJ_000868600.1	HmN_000410200	TcrWFU_04752.t1
5	5	0.209	*	maker-E.canG7_contigs_0761-pred_gff_blastx-gene-0.48-mRNA-1	EgrG_000181200	EmuJ_000181200.1	HmN_000878900	TcrWFU_06752.t1
5	5	0.238	TsM_000742400	*	EgrG_000096200	EmuJ_000096200.1	HmN_000487300	TcrWFU_10477.t1
6	6	0.282	TsM_000207800	maker-E.canG7_contigs_3949-pred_gff_cdna2genome-gene-0.113-mRNA-1	EgrG_000744500	EmuJ_000744500.1	HmN_002125900	TcrWFU_03599.t1
5	5	0.216	TsM_000035000	*	EgrG_000365300	EmuJ_000365300.1	HmN_000575700	TcrWFU_03274.t1
6	6	0.283	TsM_000979000	maker-E.canG7_contigs_1868-snap-gene-0.19-mRNA-1	EgrG_000662200	EmuJ_000662200.1	HmN_000366800	TcrWFU_00923.t1
6	6	0.124	TsM_000073800	maker-E.canG7_contigs_0228-pred_gff_blastx-gene-0.248-mRNA-1	EgrG_000213200	EmuJ_000213200.1	HmN_000693400	TcrWFU_01717.t1
6	6	0.221	TsM_000256300	maker-E.canG7_contigs_6517-pred_gff_cdna2genome-gene-1.378-mRNA-1	EgrG_001047600	EmuJ_001047600.1	HmN_000974900	TcrWFU_09399.t1
5	5	0.0859	TsM_000043600	*	EgrG_001006900	EmuJ_001006900.1	HmN_000162300.1	TcrWFU_09028.t1
6	6	0.224	TsM_000051300	maker-E.canG7_contigs_3996-pred_gff_augustus_masked-gene-0.3-mRNA-1	EgrG_000554800	EmuJ_000554800.1	HmN_000256600	TcrWFU_08002.t1
6	6	0.181	TsM_000146600	maker-E.canG7_contigs_8560-snap-gene-0.40-mRNA-1	EgrG_000993600	EmuJ_000993600.1	HmN_000485900	TcrWFU_08908.t1
6	6	0.207	TsM_001101200	maker-E.canG7_contigs_6198-pred_gff_snap_masked-gene-0.8-mRNA-1	EgrG_000165000	EmuJ_000165000.1	HmN_000127200	TcrWFU_06958.t1
5	5	0.14	TsM_001008200	maker-E.canG7_contigs_5073-pred_gff_cdna2genome-gene-0.4-mRNA-1	EgrG_000522300	EmuJ_000522300.1	HmN_002029100	*
5	5	0.233	TsM_000069300	maker-E.canG7_contigs_4144-pred_gff_cdna2genome-gene-0.9-mRNA-1	EgrG_000090900	EmuJ_000090900.1	*	TcrWFU_07120.t1
6	6	0.204	TsM_000277900	maker-E.canG7_contigs_7327-pred_gff_blastx-gene-0.79-mRNA-1	EgrG_001127900	EmuJ_001127900.1	HmN_000682700	TcrWFU_09920.t1
6	6	0.199	TsM_000157800	maker-E.canG7_contigs_3795-snap-gene-0.30-mRNA-1	EgrG_001100100	EmuJ_001100100.1	HmN_003032470	TcrWFU_02572.t1
6	6	0.182	TsM_000249000	maker-E.canG7_contigs_1138-pred_gff_snap_masked-gene-0.22-mRNA-1	EgrG_000102000	EmuJ_000102000.1	HmN_000017800	TcrWFU_02494.t1
5	5	0.136	TsM_001134400	maker-E.canG7_contigs_6402-snap-gene-0.33-mRNA-1	EgrG_002034500	*	HmN_002080100	TcrWFU_05844.t1
6	6	0.136	TsM_000598500	maker-E.canG7_contigs_4902-pred_gff_cdna2genome-gene-0.198-mRNA-1	EgrG_000145900	EmuJ_000145900.1	HmN_000428000	TcrWFU_01438.t1
5	5	0.326	TsM_000480200	maker-E.canG7_contigs_5181-snap-gene-0.30-mRNA-1	EgrG_000999500	EmuJ_000999500.1	*	TcrWFU_08963.t1
6	6	0.192	TsM_000417800	maker-E.canG7_contigs_5175-pred_gff_cdna2genome-gene-0.9-mRNA-1	EgrG_000957800	EmuJ_000957800.1	HmN_000189100	TcrWFU_08604.t3
5	5	0.14	TsM_000578000	maker-E.canG7_contigs_7793-pred_gff_augustus_masked-gene-0.5-mRNA-1	EgrG_000082600	EmuJ_000082600.1	HmN_000202800	*
6	6	0.14	TsM_000406400	maker-E.canG7_contigs_6862-pred_gff_cdna2genome-gene-0.95-mRNA-1	EgrG_000996900	EmuJ_000996900.1	HmN_000385600	TcrWFU_08940.t1
6	6	0.18	TsM_000036700	maker-E.canG7_contigs_7809-pred_gff_cdna2genome-gene-0.237-mRNA-1	EgrG_000657600	EmuJ_000657600.1	HmN_000145500	TcrWFU_10333.t1
5	6	0.178	*	maker-E.canG7_contigs_2811-pred_gff_cdna2genome-gene-0.103-mRNA-1	EgrG_001180600	EmuJ_001180600.1	HmN_000746100.1,HmN_000746100.2	TcrWFU_05440.t1
6	6	0.106	TsM_000779900	maker-E.canG7_contigs_4354-snap-gene-0.29-mRNA-1	EgrG_001194300	EmuJ_001194300.1	HmN_000070200	TcrWFU_05607.t1
6	6	0.244	TsM_000678800	maker-E.canG7_contigs_8519-pred_gff_blastx-gene-0.24-mRNA-1	EgrG_001051800	EmuJ_001051800.1	HmN_000577900	TcrWFU_09440.t1
4	5	0.372	TsM_000007300	*	EgrG_000897600	EmuJ_000897600.1	HmN_003004180,HmN_003004400	*
5	5	0.311	TsM_000112700	*	EgrG_000620700	EmuJ_000620700.1	HmN_003044120	TcrWFU_01216.t1
5	5	0.101	TsM_000800300	*	EgrG_000904500	EmuJ_000904500.1	HmN_000191800	TcrWFU_05055.t1
5	5	0.258	TsM_000119300	maker-E.canG7_contigs_8229-pred_gff_cdna2genome-gene-1.236-mRNA-1	EgrG_001031200	EmuJ_001031200.1	HmN_000215400	*
6	6	0.197	TsM_000643500	maker-E.canG7_contigs_9043-pred_gff_blastx-gene-0.111-mRNA-1	EgrG_000768500	EmuJ_000768500.1	HmN_000740000	TcrWFU_03829.t1
5	5	0.253	TsM_000167600	maker-E.canG7_contigs_8353-pred_gff_cdna2genome-gene-1.78-mRNA-1	EgrG_000781800	EmuJ_000781800.1	HmN_000466700	*
6	6	0.113	TsM_001184300	maker-E.canG7_contigs_4211-pred_gff_protein2genome-gene-0.143-mRNA-1	EgrG_002002600	EmuJ_000097600.1	HmN_000488400	TcrWFU_10493.t1
6	6	0.169	TsM_000553600	maker-E.canG7_contigs_7359-pred_gff_blastx-gene-0.67-mRNA-1	EgrG_000209000	EmuJ_000209000.1	HmN_000653200	TcrWFU_01673.t1
6	6	0.0882	TsM_000331600	maker-E.canG7_contigs_8593-pred_gff_blastx-gene-1.110-mRNA-1	EgrG_000244400	EmuJ_000244400.1	HmN_003046280	TcrWFU_01998.t1
6	6	0.162	TsM_000514100	maker-E.canG7_contigs_4716-pred_gff_augustus_masked-gene-0.10-mRNA-1	EgrG_000170000	EmuJ_000170000.1	HmN_000503100	TcrWFU_06891.t1
5	6	0.319	TsM_000528700	maker-E.canG7_contigs_6384-augustus-gene-0.15-mRNA-1	EgrG_000342500	EmuJ_000342500.1	*	TcrWFU_00742.t2,TcrWFU_00751.t1
6	6	0.252	TsM_000217500	maker-E.canG7_contigs_5186-pred_gff_blastx-gene-4.192-mRNA-1	EgrG_000827000	EmuJ_000827000.1	HmN_003005460	TcrWFU_04402.t1
5	5	0.357	*	maker-E.canG7_contigs_3513-pred_gff_protein2genome-gene-2.159-mRNA-1	EgrG_000885900	EmuJ_000885900.1	HmN_000821300	TcrWFU_04897.t2
6	6	0.268	TsM_001070900	maker-E.canG7_contigs_4543-pred_gff_augustus_masked-gene-0.9-mRNA-1	EgrG_000605900	EmuJ_000605900.1	HmN_002191000	TcrWFU_01342.t2
6	6	0.189	TsM_000756300	maker-E.canG7_contigs_3182-pred_gff_cdna2genome-gene-0.150-mRNA-1	EgrG_000952600.1	EmuJ_000952200.1	HmN_000618400	TcrWFU_08551.t1
5	5	0.369	TsM_000529600	maker-E.canG7_contigs_1644-pred_gff_snap_masked-gene-0.32-mRNA-1	EgrG_001014900	EmuJ_001014900.1	*	TcrWFU_09108.t1
6	6	0.226	TsM_001086900	maker-E.canG7_contigs_0215-pred_gff_cdna2genome-gene-0.74-mRNA-1	EgrG_000098100	EmuJ_000098100.1	HmN_002099100	TcrWFU_10498.t1
6	6	0.141	TsM_000910800	augustus_masked-E.canG7_contigs_0235-processed-gene-0.9-mRNA-1	EgrG_000129900	EmuJ_000129900.1	HmN_000738700	TcrWFU_02209.t1
6	6	0.193	TsM_000929300	maker-E.canG7_contigs_7680-pred_gff_cdna2genome-gene-0.190-mRNA-1	EgrG_001067600	EmuJ_001067600.1	HmN_000828500	TcrWFU_09577.t1
5	5	0.294	TsM_000966300	maker-E.canG7_contigs_1829-pred_gff_snap_masked-gene-0.5-mRNA-1	EgrG_000926300	EmuJ_000926300.1	*	TcrWFU_00422.t1
6	6	0.295	TsM_000959900	maker-E.canG7_contigs_6803-snap-gene-0.15-mRNA-1	EgrG_000053700	EmuJ_000053700.1	HmN_000732100	TcrWFU_08296.t1
5	5	0.373	TsM_000865800	maker-E.canG7_contigs_8759-pred_gff_cdna2genome-gene-0.275-mRNA-1	EgrG_000126600	EmuJ_000126600.1	*	TcrWFU_02239.t1
6	6	0.247	TsM_001132100	maker-E.canG7_contigs_5830-pred_gff_snap_masked-gene-0.24-mRNA-1	EgrG_000981900	EmuJ_000981900.1	HmN_000784000	TcrWFU_08811.t1
3	5	0.537	*	maker-E.canG7_contigs_2677-pred_gff_blastx-gene-0.18-mRNA-1	EgrG_000197800,EgrG_000197900	EmuJ_000197800.1,EmuJ_000197900.1	*	*
5	5	0.324	TsM_000421700	maker-E.canG7_contigs_9161-pred_gff_blastx-gene-0.185-mRNA-1	EgrG_000703100	EmuJ_000703100.1	*	TcrWFU_05826.t2
5	5	0.133	TsM_000059200	*	EgrG_000796500	EmuJ_000796500.1	HmN_000431900	TcrWFU_04091.t1
6	6	0.243	TsM_000686600	maker-E.canG7_contigs_7038-pred_gff_snap_masked-gene-2.30-mRNA-1	EgrG_000797000	EmuJ_000797000.1	HmN_000431400	TcrWFU_04095.t1
6	6	0.289	TsM_000860400	maker-E.canG7_contigs_1122-pred_gff_cdna2genome-gene-0.23-mRNA-1	EgrG_000123200	EmuJ_000123200.1	HmN_000405500	TcrWFU_02269.t1
5	5	0.348	TsM_001001500	maker-E.canG7_contigs_2922-pred_gff_cdna2genome-gene-0.28-mRNA-1	EgrG_001021900	EmuJ_001021900.1	HmN_000842400	*
5	5	0.284	TsM_000923700	maker-E.canG7_contigs_6050-pred_gff_blastx-gene-0.188-mRNA-1	EgrG_000474600	EmuJ_000474600.1	HmN_000283000	*
5	5	0.214	TsM_000655900	maker-E.canG7_contigs_5811-augustus-gene-0.2-mRNA-1	EgrG_000381000	EmuJ_000381000.1	*	TcrWFU_03060.t2
5	5	0.204	*	maker-E.canG7_contigs_1345-pred_gff_snap_masked-gene-0.17-mRNA-1	EgrG_000085800	EmuJ_000085800.1	HmN_002022600	TcrWFU_07183.t2
5	5	0.369	TsM_000098600	maker-E.canG7_contigs_5405-snap-gene-0.14-mRNA-1	EgrG_000508000	EmuJ_000508000.1	*	TcrWFU_06700.t1
6	6	0.149	TsM_001015600	maker-E.canG7_contigs_5859-pred_gff_blastx-gene-0.148-mRNA-1	EgrG_000780500	EmuJ_000780500.1	HmN_000032000	TcrWFU_03947.t1
4	6	0.42	TsM_001030100	maker-E.canG7_contigs_2751-pred_gff_blastx-gene-0.96-mRNA-1	*	EmuJ_000348400.1,EmuJ_000348500.1,EmuJ_000348800.1	*	TcrWFU_00810.t1
6	6	0.168	TsM_001050900	maker-E.canG7_contigs_2829-pred_gff_cdna2genome-gene-0.74-mRNA-1	EgrG_001005500	EmuJ_001005500.1	HmN_000663500	TcrWFU_09015.t1
5	6	0.332	TsM_000207600	maker-E.canG7_contigs_6955-snap-gene-0.58-mRNA-1	EgrG_001017100	EmuJ_001017100.1	HmN_000160900.1,HmN_000160900.2	*
6	6	0.108	TsM_000205400	maker-E.canG7_contigs_4830-pred_gff_cdna2genome-gene-0.132-mRNA-1	EgrG_000479100	EmuJ_000479100.1	HmN_002156400	TcrWFU_06438.t1
6	6	0.116	TsM_000777400	maker-E.canG7_contigs_8640-pred_gff_augustus_masked-gene-0.16-mRNA-1	EgrG_000600100	EmuJ_000600100.1	HmN_000087500	TcrWFU_01389.t1
5	5	0.259	TsM_000744400	maker-E.canG7_contigs_6244-pred_gff_blastx-gene-0.89-mRNA-1	EgrG_000158200	EmuJ_000158200.1	HmN_000132700	*
6	6	0.181	TsM_000164400	maker-E.canG7_contigs_7462-pred_gff_snap_masked-gene-0.11-mRNA-1	EgrG_000108550	EmuJ_000108550.1	HmN_000425400	TcrWFU_02411.t1
3	5	0.58	*	maker-E.canG7_contigs_2440-pred_gff_blastx-gene-0.14-mRNA-1	EgrG_001155600,EgrG_001155700	EmuJ_001155600.1,EmuJ_001155700.1	*	*
6	6	0.161	TsM_001135700	maker-E.canG7_contigs_1819-pred_gff_cdna2genome-gene-0.10-mRNA-1	EgrG_001155200	EmuJ_001155200.1	HmN_000237000	TcrWFU_07931.t1
6	6	0.161	TsM_000854700	maker-E.canG7_contigs_7865-pred_gff_cdna2genome-gene-0.118-mRNA-1	EgrG_000115700	EmuJ_000115700.1	HmN_000015800	TcrWFU_02363.t1
6	6	0.131	TsM_000880700	maker-E.canG7_contigs_9183-pred_gff_augustus_masked-gene-0.9-mRNA-1	EgrG_000109600	EmuJ_000109600.1	HmN_000849500	TcrWFU_02424.t1
6	6	0.13	TsM_000941600	maker-E.canG7_contigs_9240-pred_gff_blastx-gene-0.10-mRNA-1	EgrG_000601800	EmuJ_000601800.1	HmN_000006400	TcrWFU_01377.t1
6	6	0.144	TsM_000537500	maker-E.canG7_contigs_5637-snap-gene-0.3-mRNA-1	EgrG_000734200	EmuJ_000734200.1	HmN_002102700	TcrWFU_00672.t1
6	6	0.221	TsM_000862300	maker-E.canG7_contigs_3196-pred_gff_protein2genome-gene-0.61-mRNA-1	EgrG_000888200	EmuJ_000888200.1	HmN_000390000	TcrWFU_04918.t1
5	5	0.152	TsM_000848400	maker-E.canG7_contigs_7521-pred_gff_tblastx-gene-0.4-mRNA-1	*	EmuJ_001016500.1	HmN_000356500	TcrWFU_09123.t2
6	6	0.203	TsM_001144200	maker-E.canG7_contigs_6494-pred_gff_cdna2genome-gene-0.69-mRNA-1	EgrG_001114600	EmuJ_001114600.1	HmN_000625600	TcrWFU_10087.t1
5	5	0.268	TsM_001089300	maker-E.canG7_contigs_0845-snap-gene-0.54-mRNA-1	EgrG_000820500	EmuJ_000820500.1	*	TcrWFU_04348.t1
5	6	0.267	TsM_000029300	maker-E.canG7_contigs_4870-pred_gff_protein2genome-gene-0.66-mRNA-1	EgrG_002004300	EmuJ_000296200.1	HmN_000177500.2,HmN_000177500.3	*
4	5	0.161	*	*	EgrG_000763500	EmuJ_000763500.1	HmN_000456520.2,HmN_000456520.1	TcrWFU_03783.t2
5	6	0.224	TsM_001040600	maker-E.canG7_contigs_3033-pred_gff_cdna2genome-gene-0.4-mRNA-1	EgrG_001084200	EmuJ_001084200.1	*	TcrWFU_09723.t1,TcrWFU_09721.t1
5	5	0.207	TsM_000583900	*	EgrG_000772800	EmuJ_000772800.1	HmN_000042700	TcrWFU_03874.t1
5	5	0.225	TsM_000520400	maker-E.canG7_contigs_7798-pred_gff_blastx-gene-0.18-mRNA-1	*	EmuJ_001183700.1	HmN_003003600	TcrWFU_05466.t1
5	5	0.321	TsM_001005500	maker-E.canG7_contigs_5859-augustus-gene-0.25-mRNA-1	EgrG_000779900	EmuJ_000779900.1	*	TcrWFU_03941.t1
5	6	0.16	TsM_000551200	*	EgrG_000514500	EmuJ_000514500.1	HmN_002059900.1,HmN_002059900.2	TcrWFU_06738.t1
6	6	0.239	TsM_001168200	maker-E.canG7_contigs_7979-snap-gene-0.9-mRNA-1	EgrG_000712300	EmuJ_000712300.1	HmN_000525900	TcrWFU_09892.t1
5	5	0.175	TsM_000834100	maker-E.canG7_contigs_0156-pred_gff_blastx-gene-0.4-mRNA-1	*	EmuJ_000043200.1	HmN_000295500	TcrWFU_02957.t1
6	6	0.246	TsM_000705400	maker-E.canG7_contigs_1938-snap-gene-0.33-mRNA-1	EgrG_000493300	EmuJ_000493300.1	HmN_000435800	TcrWFU_06571.t1
6	6	0.256	TsM_000903000	maker-E.canG7_contigs_1660-pred_gff_augustus_masked-gene-0.5-mRNA-1	EgrG_000787200	EmuJ_000787200.1	HmN_000564600	TcrWFU_04003.t1
6	6	0.0573	TsM_000921100	maker-E.canG7_contigs_6825-pred_gff_cdna2genome-gene-0.25-mRNA-1	EgrG_000193800	EmuJ_000193800.1	HmN_000308800	TcrWFU_02175.t1
6	6	0.289	TsM_001144700	maker-E.canG7_contigs_9076-snap-gene-0.14-mRNA-1	EgrG_000584100	EmuJ_000584100.1	HmN_002189100	TcrWFU_07865.t1
6	6	0.192	TsM_000750100	maker-E.canG7_contigs_2725-pred_gff_cdna2genome-gene-0.53-mRNA-1	EgrG_000817400	EmuJ_000817400.1	HmN_000539500	TcrWFU_04324.t1
6	6	0.187	TsM_000873400	maker-E.canG7_contigs_4767-pred_gff_cdna2genome-gene-1.177-mRNA-1	EgrG_000724600	EmuJ_000724600.1	HmN_000380100	TcrWFU_09745.t1
6	6	0.11	TsM_000374900	maker-E.canG7_contigs_6163-pred_gff_cdna2genome-gene-0.155-mRNA-1	EgrG_000880500	EmuJ_000880500.1	HmN_000543700.1	TcrWFU_04850.t1
6	6	0.172	TsM_000394800	maker-E.canG7_contigs_8399-pred_gff_cdna2genome-gene-0.76-mRNA-1	EgrG_000594000	EmuJ_000594000.1	HmN_000381300	TcrWFU_07776.t1
5	5	0.279	TsM_000715300	*	EgrG_001075200	EmuJ_001075200.1	HmN_000686600	TcrWFU_09639.t1
3	5	0.557	*	maker-E.canG7_contigs_1176-pred_gff_protein2genome-gene-0.130-mRNA-1	EgrG_001142800,EgrG_001143100	EmuJ_001142800.1,EmuJ_001143100.1	*	*
5	5	0.286	TsM_000534400	maker-E.canG7_contigs_6645-pred_gff_cdna2genome-gene-0.69-mRNA-1	EgrG_000412400	EmuJ_000412400.1	HmN_000583600	*
6	6	0.154	TsM_000826500	maker-E.canG7_contigs_2658-pred_gff_cdna2genome-gene-0.150-mRNA-1	EgrG_001061700	EmuJ_001061700.1	HmN_003033670	TcrWFU_09523.t1
5	5	0.214	TsM_000573700	maker-E.canG7_contigs_8747-pred_gff_cdna2genome-gene-0.70-mRNA-1	EgrG_000653000	EmuJ_000653000.1	*	TcrWFU_10288.t1
6	6	0.177	TsM_000006200	maker-E.canG7_contigs_2658-pred_gff_cdna2genome-gene-0.142-mRNA-1	EgrG_001061300	EmuJ_001061300.1	HmN_000419500	TcrWFU_09521.t1
5	5	0.214	TsM_000703500	maker-E.canG7_contigs_7125-snap-gene-0.9-mRNA-1	EgrG_000377100	EmuJ_000377100.1	*	TcrWFU_03018.t1
5	5	0.238	TsM_000416500	maker-E.canG7_contigs_6678-pred_gff_protein2genome-gene-0.29-mRNA-1	EgrG_000618250	EmuJ_000618250.1	*	TcrWFU_01240.t1
5	5	0.223	TsM_000315100	maker-E.canG7_contigs_6981-pred_gff_augustus_masked-gene-0.11-mRNA-1	EgrG_001169300	EmuJ_001169300.1	*	TcrWFU_05338.t1
6	6	0.232	TsM_000331500	maker-E.canG7_contigs_5523-snap-gene-0.15-mRNA-1	EgrG_000198300	EmuJ_000198300.1	HmN_000869600	TcrWFU_01580.t1
5	5	0.2	TsM_001189500	maker-E.canG7_contigs_2660-pred_gff_blastx-gene-0.11-mRNA-1	EgrG_000150300	EmuJ_000150300.1	*	TcrWFU_01542.t1
5	5	0.108	TsM_001036800	*	EgrG_000531300	EmuJ_000531300.1	HmN_002232500	TcrWFU_07515.t1
3	5	0.29	*	maker-E.canG7_contigs_2016-pred_gff_blastx-gene-0.7-mRNA-1	EgrG_002014600,EgrG_002014700	*	HmN_003043490,HmN_003043500	*
6	6	0.256	TsM_001080000	maker-E.canG7_contigs_2123-pred_gff_augustus_masked-gene-0.6-mRNA-1	EgrG_000843300	EmuJ_000843300.1	HmN_000424400	TcrWFU_04535.t1
5	5	0.202	TsM_000924700	*	EgrG_000849100	EmuJ_000849100.1	HmN_000841300	TcrWFU_04586.t1
3	5	0.553	*	maker-E.canG7_contigs_0616-pred_gff_blastx-gene-0.195-mRNA-1	EgrG_000061800,EgrG_000061900	EmuJ_000061800.1,EmuJ_000061900.1	*	*
6	6	0.192	TsM_001146700	maker-E.canG7_contigs_2404-pred_gff_cdna2genome-gene-0.188-mRNA-1	EgrG_000089200	EmuJ_000089200.1	HmN_000254700	TcrWFU_07135.t1
6	6	0.117	TsM_001161600	maker-E.canG7_contigs_3378-pred_gff_cdna2genome-gene-0.91-mRNA-1	EgrG_000878100	EmuJ_000878100.1	HmN_000516200	TcrWFU_04831.t1
6	6	0.154	TsM_000826600	maker-E.canG7_contigs_2658-pred_gff_cdna2genome-gene-0.137-mRNA-1	EgrG_001061200	EmuJ_001061200.1	HmN_000419400	TcrWFU_09520.t1
5	5	0.254	TsM_000789800	maker-E.canG7_contigs_2566-pred_gff_cdna2genome-gene-0.38-mRNA-1	EgrG_000296000	EmuJ_000296000.1	HmN_000177400	*
5	5	0.328	TsM_000631600	maker-E.canG7_contigs_6164-pred_gff_cdna2genome-gene-0.189-mRNA-1	EgrG_000467000	EmuJ_000467000.1	*	TcrWFU_06344.t1
5	5	0.217	TsM_001138200	maker-E.canG7_contigs_5098-pred_gff_cdna2genome-gene-0.131-mRNA-1	EgrG_000055700	EmuJ_000055700.1	*	TcrWFU_08280.t1
6	6	0.158	TsM_000449400	maker-E.canG7_contigs_0421-pred_gff_blastx-gene-0.48-mRNA-1	EgrG_000154800	EmuJ_000154800.1	HmN_000708500	TcrWFU_07075.t1
5	5	0.261	TsM_000329600	maker-E.canG7_contigs_8037-pred_gff_blastx-gene-1.351-mRNA-1	EgrG_000079600	EmuJ_000079600.1	HmN_000453100	*
6	6	0.138	TsM_000316700	maker-E.canG7_contigs_6493-pred_gff_cdna2genome-gene-0.64-mRNA-1	EgrG_000159500	EmuJ_000159500.1	HmN_000131900	TcrWFU_07013.t1
5	5	0.182	TsM_000949800	*	EgrG_000491000	EmuJ_000491000.1	HmN_000790400	TcrWFU_06549.t1
6	6	0.296	TsM_000045600	maker-E.canG7_contigs_6077-pred_gff_augustus_masked-gene-0.10-mRNA-1	EgrG_000603400	EmuJ_000603400.1	HmN_000008300	TcrWFU_01359.t1
6	6	0.155	TsM_001046400	maker-E.canG7_contigs_8399-snap-gene-0.16-mRNA-1	EgrG_000594300	EmuJ_000594300.1	HmN_000002400	TcrWFU_07772.t1
6	6	0.247	TsM_000688400	maker-E.canG7_contigs_2931-pred_gff_cdna2genome-gene-0.28-mRNA-1	EgrG_000503900	EmuJ_000503900.1	HmN_000584900	TcrWFU_06653.t1
5	5	0.33	*	maker-E.canG7_contigs_6552-pred_gff_cdna2genome-gene-0.169-mRNA-1	EgrG_000461800	EmuJ_000461800.1	HmN_000660100	TcrWFU_06306.t1
6	6	0.111	TsM_000821300	maker-E.canG7_contigs_5117-snap-gene-0.5-mRNA-1	EgrG_000819100	EmuJ_000819100.1	HmN_003005740	TcrWFU_04336.t1
6	6	0.131	TsM_001094800	maker-E.canG7_contigs_6552-snap-gene-0.65-mRNA-1	EgrG_000460700	EmuJ_000460700.1	HmN_000661200	TcrWFU_06295.t1
6	6	0.135	TsM_000733800	maker-E.canG7_contigs_0879-pred_gff_blastx-gene-0.10-mRNA-1	EgrG_000181900	EmuJ_000181900.1	HmN_000879200	TcrWFU_02779.t1
6	6	0.0969	TsM_000986500	maker-E.canG7_contigs_5961-pred_gff_blastx-gene-0.235-mRNA-1	EgrG_000699600	EmuJ_000699600.1	HmN_000363200	TcrWFU_05792.t1
5	5	0.25	TsM_000209600	*	EgrG_000108300	EmuJ_000108300.1	HmN_000298600	TcrWFU_02409.t1
6	6	0.296	TsM_000540900	maker-E.canG7_contigs_1066-pred_gff_cdna2genome-gene-1.184-mRNA-1	EgrG_000893800	EmuJ_000893800.1	HmN_000027300	TcrWFU_04959.t1
6	6	0.125	TsM_000217600	maker-E.canG7_contigs_5186-snap-gene-3.27-mRNA-1	EgrG_000825800	EmuJ_000825800.1	HmN_000400900	TcrWFU_04395.t1
5	5	0.36	TsM_000056600	maker-E.canG7_contigs_7581-pred_gff_protein2genome-gene-0.38-mRNA-1	EgrG_000411200	EmuJ_000411100.1	HmN_000259700	*
5	5	0.228	TsM_001179100	*	EgrG_000324700	EmuJ_000324700.1	HmN_002183700	TcrWFU_02538.t1
3	5	0.566	*	maker-E.canG7_contigs_8110-pred_gff_protein2genome-gene-0.27-mRNA-1	EgrG_000583500,EgrG_000583600	EmuJ_000583500.1,EmuJ_000583600.1	*	*
6	6	0.239	TsM_001079000	maker-E.canG7_contigs_3546-pred_gff_cdna2genome-gene-0.44-mRNA-1	EgrG_000378800	EmuJ_000378800.1	HmN_002028500	TcrWFU_03035.t1
5	6	0.251	TsM_000122300	*	EgrG_000201900	EmuJ_000201900.1	HmN_000911200.1,HmN_000911200.2	TcrWFU_01611.t1
6	6	0.197	TsM_001152000	maker-E.canG7_contigs_5186-pred_gff_blastx-gene-3.133-mRNA-1	EgrG_000824700	EmuJ_000824700.1	HmN_000400300	TcrWFU_04388.t1
5	5	0.347	TsM_000995300	maker-E.canG7_contigs_3512-snap-gene-0.69-mRNA-1	EgrG_001144400	EmuJ_001144400.1	HmN_000703000	*
6	6	0.117	TsM_000712300	maker-E.canG7_contigs_1138-pred_gff_protein2genome-gene-0.167-mRNA-1	EgrG_000101700	EmuJ_000101700.1	HmN_002184900	TcrWFU_02497.t1
6	6	0.164	TsM_000835500	maker-E.canG7_contigs_7235-pred_gff_cdna2genome-gene-0.74-mRNA-1	EgrG_000262400	EmuJ_000262400.1	HmN_000317600	TcrWFU_03360.t1
5	5	0.296	TsM_000534600	maker-E.canG7_contigs_6645-pred_gff_cdna2genome-gene-0.85-mRNA-1	EgrG_000412000	EmuJ_000412000.1	*	TcrWFU_08069.t1
6	7	0.138	TsM_000503700	maker-E.canG7_contigs_4211-pred_gff_cdna2genome-gene-0.112-mRNA-1	EgrG_000097300	EmuJ_000097300.1	HmN_000488200.2,HmN_000488200.1	TcrWFU_10487.t1
5	7	0.361	TsM_000463500	*	EgrG_000300800	EmuJ_000300800.1	HmN_000341300.1,HmN_000341300.2,HmN_000341300.3	TcrWFU_00092.t1
6	7	0.207	TsM_000252900	maker-E.canG7_contigs_7032-snap-gene-0.16-mRNA-1	EgrG_001073400	EmuJ_001073400.1	HmN_000687500.2,HmN_000687500.1	TcrWFU_09625.t1
6	7	0.175	TsM_000629200	maker-E.canG7_contigs_2145-snap-gene-0.51-mRNA-1	EgrG_000860500.2,EgrG_000860500.1	EmuJ_000860500.1	HmN_003004730	TcrWFU_04688.t1
6	7	0.143	TsM_001102900	maker-E.canG7_contigs_1419-pred_gff_blastx-gene-0.168-mRNA-1	EgrG_000922800	EmuJ_000922800.1	HmN_000333200.1,HmN_000333200.2	TcrWFU_00387.t1
6	7	0.352	TsM_001248300,TsM_000081300	maker-E.canG7_contigs_3723-pred_gff_cdna2genome-gene-0.48-mRNA-1	EgrG_000758400	EmuJ_000758400.1	HmN_000649400	TcrWFU_03734.t1
5	7	0.294	TsM_000684600	*	EgrG_000967800	EmuJ_000967800.1	HmN_003036120.1,HmN_003036120.2,HmN_003036130	TcrWFU_08681.t1
6	7	0.251	TsM_000570300	maker-E.canG7_contigs_5043-pred_gff_cdna2genome-gene-0.28-mRNA-1	EgrG_000219700	EmuJ_000219700.1	HmN_002038400.1,HmN_002038400.2	TcrWFU_01774.t1
5	7	0.347	TsM_000351200	*	EgrG_000957300	EmuJ_000957300.1	HmN_000185200.1,HmN_000185200.3,HmN_000185200.2	TcrWFU_08594.t5
6	7	0.263	TsM_000728100	maker-E.canG7_contigs_0915-pred_gff_cdna2genome-gene-1.120-mRNA-1	EgrG_000610200	EmuJ_000610200.1	HmN_000444800.4,HmN_000444800.3	TcrWFU_01305.t2
6	7	0.379	TsM_000001600	maker-E.canG7_contigs_6305-pred_gff_cdna2genome-gene-0.89-mRNA-1	EgrG_000706100	EmuJ_000706100.1	HmN_003021070.1,HmN_003021070.2	TcrWFU_05856.t1
6	7	0.244	TsM_000504800	maker-E.canG7_contigs_1557-pred_gff_cdna2genome-gene-0.65-mRNA-1	EgrG_000735300	EmuJ_000735300.1	HmN_000221100.1,HmN_000221100.2	TcrWFU_00664.t1
6	7	0.169	TsM_000805000	maker-E.canG7_contigs_8811-pred_gff_blastx-gene-0.192-mRNA-1,maker-E.canG7_contigs_8811-pred_gff_blastx-gene-0.191-mRNA-1	EgrG_000752000	EmuJ_000752000.1	HmN_000719400	TcrWFU_03680.t1
6	7	0.167	TsM_000453000	maker-E.canG7_contigs_1975-pred_gff_augustus_masked-gene-0.14-mRNA-1	EgrG_000151000	EmuJ_000151000.1	HmN_000888560,HmN_000888520	TcrWFU_01536.t1
6	7	0.307	TsM_000430000	maker-E.canG7_contigs_3565-pred_gff_blastx-gene-0.75-mRNA-1	EgrG_000837400	EmuJ_000837400.1	HmN_000513100.2,HmN_000513100.1	TcrWFU_04482.t1
6	7	0.125	TsM_000892900,TsM_001140500	maker-E.canG7_contigs_7715-pred_gff_cdna2genome-gene-0.81-mRNA-1	EgrG_000915300	EmuJ_000915300.1	HmN_000745100	TcrWFU_00583.t2
6	7	0.149	TsM_001012900	maker-E.canG7_contigs_8229-pred_gff_cdna2genome-gene-1.214-mRNA-1	EgrG_001030300	EmuJ_001030300.1	HmN_000214900.1,HmN_000214900.2	TcrWFU_09244.t1
6	7	0.2	TsM_000603300	maker-E.canG7_contigs_8539-snap-gene-0.59-mRNA-1	EgrG_001010000	EmuJ_001010000.1	HmN_000075600.1,HmN_000075600.2	TcrWFU_09053.t1
6	7	0.282	TsM_000248900	augustus_masked-E.canG7_contigs_6505-processed-gene-0.0-mRNA-1	EgrG_000108100	EmuJ_000108100.1	HmN_003032420.2,HmN_003032420.1	TcrWFU_02493.t1
6	7	0.132	TsM_000638500	maker-E.canG7_contigs_1297-pred_gff_blastx-gene-2.243-mRNA-1	EgrG_000627500	EmuJ_000627500.1	HmN_000144300,HmN_002193800	TcrWFU_01155.t1
6	7	0.104	TsM_000758700	maker-E.canG7_contigs_3001-pred_gff_cdna2genome-gene-0.89-mRNA-1	EgrG_000087900	EmuJ_000087900.1	HmN_000255700,HmN_000255800	TcrWFU_07146.t1
6	7	0.247	TsM_000725700	maker-E.canG7_contigs_8866-pred_gff_cdna2genome-gene-1.162-mRNA-1	EgrG_000211900	EmuJ_000211900.1	HmN_000371500.1,HmN_000371500.2	TcrWFU_01702.t1
6	7	0.214	TsM_000425600	maker-E.canG7_contigs_5390-pred_gff_blastx-gene-0.19-mRNA-1	EgrG_000111100	EmuJ_000111100.1	HmN_000534800	TcrWFU_02435.t1,TcrWFU_02407.t1
6	7	0.184	TsM_000316600	maker-E.canG7_contigs_6493-augustus-gene-0.9-mRNA-1	EgrG_000159600	EmuJ_000159600.1	HmN_000131800.1,HmN_000131800.2	TcrWFU_07012.t2
6	7	0.34	TsM_000056000	maker-E.canG7_contigs_4454-pred_gff_snap_masked-gene-0.11-mRNA-1	EgrG_000163400	EmuJ_000163400.1	HmN_000128500.1,HmN_000128500.2	TcrWFU_06982.t1
6	7	0.21	TsM_000271400	maker-E.canG7_contigs_5554-augustus-gene-0.4-mRNA-1	EgrG_000164500	EmuJ_000164500.1	HmN_000127800.2,HmN_000127800.1	TcrWFU_06971.t1
6	7	0.23	TsM_000135200	maker-E.canG7_contigs_1338-augustus-gene-0.18-mRNA-1	EgrG_000349500	EmuJ_000349500.1	HmN_000327300,HmN_000327400	TcrWFU_00815.t1
6	8	0.254	TsM_000295500	maker-E.canG7_contigs_7038-pred_gff_cdna2genome-gene-1.151-mRNA-1	EgrG_000799100	EmuJ_000799100.1	HmN_000103600.1,HmN_000103600.3,HmN_000103600.2	TcrWFU_04117.t2
6	8	0.448	TsM_000873000	maker-E.canG7_contigs_4767-pred_gff_cdna2genome-gene-1.160-mRNA-1	EgrG_000725200	EmuJ_000725200.1	HmN_003035700.2,HmN_003035700.1,HmN_003035700.3	TcrWFU_09751.t2
6	8	0.302	TsM_000269100	maker-E.canG7_contigs_0474-pred_gff_protein2genome-gene-1.98-mRNA-1	EgrG_000910700	EmuJ_000910700.1	HmN_000711700.2,HmN_000711700.3,HmN_000711700.1	TcrWFU_05114.t1
6	8	0.413	TsM_000009900	maker-E.canG7_contigs_3939-pred_gff_cdna2genome-gene-0.52-mRNA-1	EgrG_000595500	EmuJ_000595500.1	HmN_000082300.1,HmN_000082300.2,HmN_000082300.3	TcrWFU_07761.t1
6	8	0.33	TsM_000161100	maker-E.canG7_contigs_1869-pred_gff_augustus_masked-gene-0.7-mRNA-1	EgrG_001016200	EmuJ_001016200.1	HmN_000356200.3,HmN_000356200.1,HmN_000356200.2	TcrWFU_09119.t1
6	8	0.341	TsM_001212800,TsM_001059000	maker-E.canG7_contigs_6669-pred_gff_blastx-gene-0.33-mRNA-1	EgrG_001135700	EmuJ_001135700.1	HmN_003003080,HmN_003003110	TcrWFU_07444.t1
6	8	0.319	TsM_000970400	maker-E.canG7_contigs_0972-pred_gff_cdna2genome-gene-0.14-mRNA-1	EgrG_000501400	EmuJ_000501400.1	HmN_003023630,HmN_003023680,HmN_003023710	TcrWFU_06640.t1
6	8	0.286	TsM_000277100	maker-E.canG7_contigs_7107-pred_gff_cdna2genome-gene-0.94-mRNA-1	EgrG_000975800	EmuJ_000975800.1	HmN_003037080,HmN_003037070.1,HmN_003037070.2	TcrWFU_08762.t1
6	8	0.284	TsM_000730200	maker-E.canG7_contigs_5549-snap-gene-0.33-mRNA-1	EgrG_000192600	EmuJ_000192600.1	HmN_000972800.1,HmN_000972800.2,HmN_000972900	TcrWFU_02165.t1
6	8	0.236	TsM_001002100	maker-E.canG7_contigs_6758-pred_gff_augustus_masked-gene-0.14-mRNA-1	EgrG_000719200	EmuJ_000719200.1	HmN_000528000.1,HmN_000528000.2,HmN_000528000.3	TcrWFU_09836.t4
6	10	0.337	TsM_000070400	maker-E.canG7_contigs_8529-pred_gff_cdna2genome-gene-0.58-mRNA-1	EgrG_001051600,EgrG_001051700	EmuJ_001051600.1,EmuJ_001051700.1	HmN_003033410,HmN_003033400	TcrWFU_09437.t1,TcrWFU_09434.t1
4	4	0.161	TsM_000077600	maker-E.canG7_contigs_5531-pred_gff_tblastx-gene-0.215-mRNA-1	*	*	HmN_000364500	TcrWFU_07605.t2
4	4	0.369	TsM_000812500	*	EgrG_000434910	EmuJ_000434910.1	*	TcrWFU_06047.t1
4	4	0.405	TsM_000008200	*	EgrG_001004500	EmuJ_001004500.1	*	TcrWFU_09005.t1
4	4	0.371	TsM_000426800	maker-E.canG7_contigs_7703-pred_gff_blastx-gene-1.181-mRNA-1	*	*	HmN_000863600	TcrWFU_06533.t1
4	4	0.29	*	maker-E.canG7_contigs_5925-augustus-gene-0.24-mRNA-1	EgrG_000615300	EmuJ_000615300.1	*	TcrWFU_01261.t1
3	4	0.427	*	maker-E.canG7_contigs_6050-pred_gff_protein2genome-gene-0.311-mRNA-1	EgrG_000473000	EmuJ_000473100.1,EmuJ_000473200.1	*	*
4	4	0.199	*	maker-E.canG7_contigs_0347-pred_gff_blastx-gene-0.4-mRNA-1	EgrG_000618300	EmuJ_000618300.1	HmN_000654300	*
3	4	0.455	*	maker-E.canG7_contigs_8693-pred_gff_tblastx-gene-0.181-mRNA-1	EgrG_000414600,EgrG_000414900	EmuJ_000414600.1	*	*
4	4	0.385	*	maker-E.canG7_contigs_3981-pred_gff_blastx-gene-0.209-mRNA-1	EgrG_000412800	EmuJ_000412800.1	*	TcrWFU_08080.t1
6	9	0.523	TsM_001247900	maker-E.canG7_contigs_0303-pred_gff_augustus_masked-gene-0.18-mRNA-1	EgrG_000776500	EmuJ_000776500.1	HmN_000339400,HmN_003007030,HmN_003007040,HmN_003007050.2	TcrWFU_03910.t1
3	4	0.466	*	maker-E.canG7_contigs_1704-snap-gene-0.0-mRNA-1	EgrG_000540500	EmuJ_000540500.1,EmuJ_000540700.1	*	*
3	4	0.214	*	*	EgrG_001144550	EmuJ_001144550.1	HmN_000702500.1,HmN_000702500.2	*
3	4	0.309	TsM_000808900	maker-E.canG7_contigs_0480-pred_gff_snap_masked-gene-0.14-mRNA-1	*	*	HmN_003050500.1,HmN_003050500.2	*
4	4	0.0966	TsM_000792000	*	EgrG_001181950	EmuJ_001181950.1	HmN_000060700	*
4	4	0.352	*	maker-E.canG7_contigs_4830-pred_gff_cdna2genome-gene-0.116-mRNA-1	EgrG_000478500	EmuJ_000478500.1	*	TcrWFU_06432.t1
4	4	0.393	TsM_001094300	maker-E.canG7_contigs_0828-snap-gene-0.21-mRNA-1	*	*	HmN_000534400	TcrWFU_m1_01512.t1
3	4	0.456	TsM_001097600	maker-E.canG7_contigs_5047-pred_gff_blastx-gene-0.73-mRNA-1	*	EmuJ_000023400.1,EmuJ_000420500.1	*	*
6	9	0.524	TsM_000047100	maker-E.canG7_contigs_9157-augustus-gene-0.9-mRNA-1	EgrG_000212700	EmuJ_000212700.1	HmN_003028140,HmN_003028160,HmN_003028180,HmN_003028200	TcrWFU_01708.t1
6	9	0.53	TsM_000864700	maker-E.canG7_contigs_6762-pred_gff_cdna2genome-gene-0.45-mRNA-1	EgrG_000803800	EmuJ_000803800.1	HmN_000108000.1,HmN_000108000.3,HmN_000108000.4,HmN_000108000.5	TcrWFU_04153.t1
3	4	0.406	TsM_000968900,TsM_001178800	maker-E.canG7_contigs_4846-pred_gff_blastx-gene-0.14-mRNA-1	*	EmuJ_000549300.1	*	*
4	4	0.345	TsM_000264400	maker-E.canG7_contigs_1140-pred_gff_tblastx-gene-0.58-mRNA-1	EgrG_000916500	EmuJ_000916500.1	*	*
5	9	0.46	TsM_000099900,TsM_001101700	*	EgrG_000971700,EgrG_000971900	EmuJ_000971900.1,EmuJ_000971700.1	HmN_000119300	TcrWFU_08718.t1,TcrWFU_08722.t1
4	4	0.365	TsM_000383500	maker-E.canG7_contigs_1720-pred_gff_tblastx-gene-0.54-mRNA-1	EgrG_000690000	EmuJ_000690000.1	*	*
3	4	0.48	*	maker-E.canG7_contigs_6306-pred_gff_blastx-gene-0.50-mRNA-1	EgrG_000160800	EmuJ_000160800.1,EmuJ_000161400.1	*	*
4	4	0.331	TsM_000597800	*	EgrG_000356000	EmuJ_000356000.1	HmN_000600400	*
4	4	0.35	TsM_000760900	maker-E.canG7_contigs_1769-pred_gff_cdna2genome-gene-0.37-mRNA-1	EgrG_001058300	EmuJ_001058300.1	*	*
4	4	0.3	TsM_000275400	maker-E.canG7_contigs_7107-snap-gene-1.84-mRNA-1	EgrG_000977300	*	*	TcrWFU_08775.t1
3	4	0.392	*	*	EgrG_000843250	EmuJ_000843250.1	HmN_000424300.1,HmN_000424300.2	*
4	4	0.189	*	maker-E.canG7_contigs_6970-snap-gene-0.13-mRNA-1	EgrG_001142000	EmuJ_001142000.1	*	TcrWFU_07376.t2
4	4	0.417	TsM_000743700	*	EgrG_000197450	EmuJ_000197450.1	*	TcrWFU_01567.t1
6	9	0.451	TsM_001241200	maker-E.canG7_contigs_2725-snap-gene-0.23-mRNA-1	EgrG_000817100	EmuJ_000817100.1	HmN_000539800.1,HmN_000539800.2,HmN_000539800.3,HmN_000539800.4	TcrWFU_04321.t1
4	4	0.237	*	maker-E.canG7_contigs_5735-snap-gene-0.10-mRNA-1	EgrG_001171600	EmuJ_001171600.1	HmN_000156200	*
4	4	0.16	TsM_001170100	*	EgrG_000347400	EmuJ_000347400.1	HmN_000325900	*
4	4	0.302	TsM_000673700	*	EgrG_000684000	EmuJ_000684000.1	*	TcrWFU_05668.t1
6	9	0.507	TsM_000053000	maker-E.canG7_contigs_4913-snap-gene-0.70-mRNA-1	EgrG_000841300	EmuJ_000841300.1	HmN_000422700.1,HmN_000422700.2,HmN_000422700.3,HmN_000422700.4	TcrWFU_04513.t1
3	4	0.389	*	maker-E.canG7_contigs_3337-pred_gff_blastx-gene-0.9-mRNA-1,maker-E.canG7_contigs_8445-pred_gff_blastx-gene-0.9-mRNA-1	EgrG_000190900	EmuJ_000190900.1	*	*
4	4	0.291	TsM_001150900	*	EgrG_000936800	EmuJ_000936800.1	*	TcrWFU_10416.t1
4	4	0.223	TsM_000844300	maker-E.canG7_contigs_5961-snap-gene-0.67-mRNA-1	EgrG_000699700	EmuJ_000699700.1	*	*
4	4	0.257	TsM_000009100	*	EgrG_000944000	EmuJ_000944000.1	*	TcrWFU_08473.t1
4	4	0.151	TsM_000285500	*	EgrG_000792100	EmuJ_000792100.1	HmN_003008910.2	*
4	4	0.371	TsM_000718600	*	EgrG_000873100	EmuJ_000873100.1	HmN_000561900	*
3	4	0.435	*	snap_masked-E.canG7_contigs_1075-processed-gene-0.2-mRNA-1	EgrG_000668000	EmuJ_000667800.1,EmuJ_000668000.1	*	*
6	9	0.239	TsM_000280000	maker-E.canG7_contigs_8431-pred_gff_cdna2genome-gene-0.52-mRNA-1	EgrG_001177000	EmuJ_001177000.1	HmN_000151400.1,HmN_000151400.2,HmN_000151400.3,HmN_000151400.4	TcrWFU_05405.t1
4	4	0.289	TsM_000267900	maker-E.canG7_contigs_3712-pred_gff_cdna2genome-gene-0.62-mRNA-1	*	EmuJ_000892000.1	HmN_000386900	*
3	4	0.378	*	maker-E.canG7_contigs_2020-pred_gff_cdna2genome-gene-0.53-mRNA-1	*	*	HmN_000696300.1,HmN_000696300.2	TcrWFU_00943.t1
4	4	0.275	*	maker-E.canG7_contigs_6137-pred_gff_blastx-gene-0.17-mRNA-1	EgrG_000191200	EmuJ_000191200.1	*	TcrWFU_02752.t1
3	4	0.489	*	maker-E.canG7_contigs_9000-pred_gff_blastx-gene-0.331-mRNA-1	*	*	HmN_000438900.1,HmN_000438900.2	TcrWFU_02605.t1
3	4	0.247	*	maker-E.canG7_contigs_1419-snap-gene-0.29-mRNA-1	*	*	HmN_000332500.1,HmN_000332500.2	TcrWFU_02927.t1
3	4	0.328	*	maker-E.canG7_contigs_1428-pred_gff_protein2genome-gene-0.84-mRNA-1	*	*	HmN_000296900.1,HmN_000296900.2	TcrWFU_02950.t1
4	4	0.233	TsM_000345900	maker-E.canG7_contigs_0998-pred_gff_cdna2genome-gene-0.50-mRNA-1	EgrG_000153600	EmuJ_000153600.1	*	*
4	4	0.23	TsM_000788400	maker-E.canG7_contigs_3694-pred_gff_augustus_masked-gene-0.16-mRNA-1	EgrG_000815200	EmuJ_000815200.1	*	*
4	4	0.389	TsM_000114300	maker-E.canG7_contigs_2886-pred_gff_snap_masked-gene-0.16-mRNA-1	*	*	HmN_000157500	TcrWFU_08656.t1
4	4	0.277	*	maker-E.canG7_contigs_3067-pred_gff_blastx-gene-0.69-mRNA-1	EgrG_000678600	EmuJ_000678600.1	*	TcrWFU_08687.t1
4	4	0.239	*	*	EgrG_000528250	EmuJ_000528250.1	HmN_000053200	TcrWFU_07475.t1
4	4	0.337	*	maker-E.canG7_contigs_1236-snap-gene-0.47-mRNA-1	EgrG_000664000	EmuJ_000664000.1	*	TcrWFU_00939.t1
3	4	0.464	*	maker-E.canG7_contigs_2437-pred_gff_blastx-gene-0.12-mRNA-1	EgrG_000528300	EmuJ_000527900.1,EmuJ_000528300.1	*	*
6	9	0.246	TsM_001074100	maker-E.canG7_contigs_1489-snap-gene-0.31-mRNA-1	EgrG_000227300	EmuJ_000227300.1	HmN_003029130.1,HmN_003029130.2,HmN_003029130.3,HmN_003029140	TcrWFU_01847.t1
4	4	0.0764	TsM_000599400	maker-E.canG7_contigs_5186-pred_gff_blastx-gene-4.182-mRNA-1	EgrG_000129000	EmuJ_000129000.1	*	*
4	4	0.341	*	*	EgrG_000450100	EmuJ_000450100.1	HmN_000758300	TcrWFU_06197.t1
4	4	0.343	*	maker-E.canG7_contigs_8743-snap-gene-0.3-mRNA-1	EgrG_000580900	EmuJ_000580900.1	*	TcrWFU_07897.t1
4	4	0.362	TsM_000121400	*	EgrG_002011000	EmuJ_001194800.1	HmN_003003740	*
4	4	0.443	TsM_000601100	maker-E.canG7_contigs_4887-pred_gff_blastx-gene-0.11-mRNA-1	EgrG_000650700	EmuJ_000650700.1	*	*
3	4	0.432	*	maker-E.canG7_contigs_0233-pred_gff_protein2genome-gene-0.77-mRNA-1	EgrG_000157300	EmuJ_000157300.1,EmuJ_000157700.1	*	*
4	4	0.288	TsM_000752500	*	EgrG_000321600	EmuJ_000321600.1	HmN_000762900	*
3	4	0.404	TsM_000713500	*	*	*	HmN_000258600.1,HmN_000258600.2	TcrWFU_08134.t2
3	4	0.353	TsM_001127100	*	*	*	HmN_003041760	TcrWFU_07808.t1,TcrWFU_07811.t1
4	4	0.303	TsM_001194200	*	EgrG_000763700	EmuJ_000763700.1	HmN_000456540	*
4	4	0.493	TsM_000407300	*	EgrG_000714200	EmuJ_000714200.1	HmN_002039100	*
4	4	0.223	TsM_000856400	*	EgrG_000773900	EmuJ_000773900.1	HmN_000041100	*
3	4	0.359	TsM_001048600,TsM_001134800	maker-E.canG7_contigs_4412-pred_gff_cdna2genome-gene-0.7-mRNA-1	*	EmuJ_000407000.1	*	*
4	4	0.408	TsM_000608300	*	EgrG_000720900	EmuJ_000720900.1	*	TcrWFU_09821.t1
4	4	0.213	*	maker-E.canG7_contigs_0137-snap-gene-0.16-mRNA-1	EgrG_000646900	EmuJ_000646900.1	*	TcrWFU_00983.t1
4	4	0.438	TsM_000024200	maker-E.canG7_contigs_6694-pred_gff_augustus_masked-gene-0.9-mRNA-1	EgrG_000729500	*	HmN_000465000	*
4	4	0.212	*	maker-E.canG7_contigs_6402-pred_gff_blastx-gene-0.160-mRNA-1	EgrG_000705500	EmuJ_000705500.1	HmN_000097100	*
4	4	0.352	*	maker-E.canG7_contigs_3476-pred_gff_protein2genome-gene-0.20-mRNA-1	EgrG_001159600	EmuJ_001159700.1	*	TcrWFU_02878.t2
4	4	0.377	TsM_000285200	*	EgrG_000792000	EmuJ_000792000.1	*	TcrWFU_04050.t2
6	10	0.545	TsM_000555300	maker-E.canG7_contigs_2751-pred_gff_cdna2genome-gene-0.75-mRNA-1	EgrG_000348600	EmuJ_000348300.1,EmuJ_000348600.1	HmN_000327100.1,HmN_000327100.2,HmN_003049220.1,HmN_003049220.2	TcrWFU_00809.t1
6	8	0.535	TsM_000430100	maker-E.canG7_contigs_6441-pred_gff_augustus_masked-gene-0.8-mRNA-1	EgrG_000934700	EmuJ_000934700.1	HmN_000642400.1,HmN_000642400.2,HmN_000642400.3	TcrWFU_10456.t5
6	8	0.422	TsM_000707600	maker-E.canG7_contigs_5483-pred_gff_cdna2genome-gene-0.26-mRNA-1	EgrG_000669700	EmuJ_000669700.1	HmN_000251300.1,HmN_000251300.2,HmN_000251300.3	TcrWFU_00228.t2
6	7	0.286	TsM_000063700	maker-E.canG7_contigs_2964-pred_gff_cdna2genome-gene-0.121-mRNA-1	EgrG_000871900	EmuJ_000871900.1	HmN_000778900.1,HmN_000778900.2	TcrWFU_04780.t1
5	7	0.463	TsM_000457000	maker-E.canG7_contigs_6376-snap-gene-0.24-mRNA-1	*	EmuJ_001037200.1,EmuJ_001037500.1,EmuJ_001037800.1	HmN_000346400	TcrWFU_09312.t1
6	8	0.455	TsM_000031500	maker-E.canG7_contigs_7383-pred_gff_cdna2genome-gene-0.63-mRNA-1	EgrG_000105900	EmuJ_000105900.1	HmN_003032870.1,HmN_003032870.2,HmN_003032900	TcrWFU_02476.t1
6	8	0.263	TsM_001046900	maker-E.canG7_contigs_5221-pred_gff_cdna2genome-gene-0.16-mRNA-1	EgrG_000341900	EmuJ_000341900.1	HmN_000473500.2,HmN_000473500.3,HmN_000473500.1	TcrWFU_03576.t1
6	7	0.224	TsM_000724100	maker-E.canG7_contigs_2318-pred_gff_cdna2genome-gene-0.83-mRNA-1	EgrG_000364200	EmuJ_000364200.1	HmN_000659800.1,HmN_000659800.2	TcrWFU_03259.t1
6	7	0.332	TsM_000072800	maker-E.canG7_contigs_1431-pred_gff_cdna2genome-gene-0.20-mRNA-1	EgrG_000958100	EmuJ_000958100.1	HmN_000188900.3,HmN_000188900.5	TcrWFU_08602.t1
6	7	0.282	TsM_000980900	maker-E.canG7_contigs_5056-pred_gff_protein2genome-gene-0.45-mRNA-1	EgrG_000094800	EmuJ_000094800.1	HmN_002217600.1,HmN_002217600.2	TcrWFU_10389.t1
6	7	0.377	TsM_000439900	maker-E.canG7_contigs_7654-pred_gff_protein2genome-gene-0.21-mRNA-1	EgrG_000965200	EmuJ_000965200.1	HmN_000157300	TcrWFU_08658.t1,TcrWFU_08662.t1
6	7	0.133	TsM_000461300	maker-E.canG7_contigs_3331-pred_gff_protein2genome-gene-0.177-mRNA-1	EgrG_001174300	EmuJ_001174300.1	HmN_002019900,HmN_002099500	TcrWFU_05386.t1
6	7	0.227	TsM_000932000	maker-E.canG7_contigs_1304-pred_gff_blastx-gene-0.162-mRNA-1	EgrG_000513000	EmuJ_000513000.1	HmN_000585400.1,HmN_000585400.2	TcrWFU_06730.t1
6	8	0.406	TsM_000166500	maker-E.canG7_contigs_8353-pred_gff_cdna2genome-gene-2.84-mRNA-1	EgrG_000781400	EmuJ_000781400.1	HmN_000031000.2,HmN_000031000.4,HmN_000031000.1	TcrWFU_03954.t1
5	7	0.447	TsM_000145700	*	EgrG_000523200	EmuJ_000523200.1	HmN_003044440.1,HmN_003044440.4,HmN_003044440.5	TcrWFU_03144.t1
6	7	0.247	TsM_000835600	maker-E.canG7_contigs_1485-pred_gff_cdna2genome-gene-0.43-mRNA-1	EgrG_000144700	EmuJ_000139600.1	HmN_000248400.1,HmN_000248400.2	TcrWFU_01450.t1
5	7	0.44	TsM_000350400	maker-E.canG7_contigs_5851-pred_gff_protein2genome-gene-0.140-mRNA-1	EgrG_000156200	EmuJ_000156200.1	HmN_003048070,HmN_003048110,HmN_003048140	*
6	7	0.389	TsM_001103200	maker-E.canG7_contigs_7901-snap-gene-0.7-mRNA-1	EgrG_000820100	EmuJ_000820100.1	HmN_003005770.1,HmN_003005770.2	TcrWFU_04343.t1
6	8	0.471	TsM_000604800,TsM_000605100	maker-E.canG7_contigs_8759-augustus-gene-0.70-mRNA-1	EgrG_000127000	EmuJ_000127000.1	HmN_000549000	TcrWFU_02234.t1,TcrWFU_02235.t2
6	7	0.233	TsM_000098100	augustus_masked-E.canG7_contigs_0474-processed-gene-0.0-mRNA-1	EgrG_000910000	EmuJ_000910000.1	HmN_000710800.2,HmN_000710800.1	TcrWFU_05105.t1
6	8	0.352	TsM_000297200	maker-E.canG7_contigs_7803-pred_gff_cdna2genome-gene-0.61-mRNA-1	EgrG_001116500	EmuJ_001116500.1	HmN_003000430,HmN_003000500,HmN_003000540	TcrWFU_10051.t1
5	7	0.343	TsM_000079800	maker-E.canG7_contigs_5821-augustus-gene-0.24-mRNA-1	*	EmuJ_000652100.1	HmN_000848700.1,HmN_000848700.2,HmN_000848700.3	TcrWFU_10296.t2
6	7	0.334	TsM_001241900	maker-E.canG7_contigs_1720-snap-gene-0.20-mRNA-1	EgrG_000690100,EgrG_002034100	EmuJ_000690100.1	HmN_000838200	TcrWFU_05726.t1
6	7	0.162	TsM_001107100	augustus_masked-E.canG7_contigs_1810-processed-gene-0.1-mRNA-1	EgrG_000113900	EmuJ_000113900.1	HmN_000424900.1,HmN_000424900.2	TcrWFU_02374.t1
5	7	0.552	*	maker-E.canG7_contigs_7575-pred_gff_cdna2genome-gene-0.184-mRNA-1	EgrG_000249200	EmuJ_000249200.1	HmN_000749700.1,HmN_000749700.2,HmN_000749700.3	TcrWFU_02042.t1
5	7	0.391	TsM_000326800	maker-E.canG7_contigs_6174-pred_gff_cdna2genome-gene-0.50-mRNA-1	EgrG_000912700	EmuJ_000912700.1	HmN_000324100.1,HmN_000324100.2,HmN_000324100.3	*
6	7	0.193	TsM_000803700	maker-E.canG7_contigs_4420-pred_gff_augustus_masked-gene-0.5-mRNA-1	EgrG_000601500	EmuJ_000601500.1	HmN_003004360.2,HmN_003004370.2	TcrWFU_01380.t1
6	7	0.299	TsM_000915700,TsM_001198700	maker-E.canG7_contigs_1344-augustus-gene-0.3-mRNA-1	EgrG_000503500	EmuJ_000503500.1	HmN_000585200	TcrWFU_06650.t1
6	8	0.168	TsM_000397800	maker-E.canG7_contigs_3693-pred_gff_cdna2genome-gene-0.159-mRNA-1	EgrG_000236600	EmuJ_000236600.1	HmN_000532100.2,HmN_000532100.3,HmN_000532100.1	TcrWFU_01932.t2
6	7	0.406	TsM_000538300	maker-E.canG7_contigs_8593-pred_gff_cdna2genome-gene-2.142-mRNA-1	EgrG_000245700	EmuJ_000245700.1	HmN_000172700.1,HmN_000172700.2	TcrWFU_02007.t1
6	7	0.153	TsM_000588300	maker-E.canG7_contigs_4659-pred_gff_cdna2genome-gene-0.125-mRNA-1	EgrG_001056700	EmuJ_001056700.1	HmN_000931600.1,HmN_000931600.2	TcrWFU_09480.t2
6	7	0.389	TsM_000475500	maker-E.canG7_contigs_2344-snap-gene-0.21-mRNA-1	EgrG_001082100	EmuJ_001082100.1	HmN_000267800.1,HmN_000267800.2	TcrWFU_09701.t1
6	7	0.302	TsM_000212700	maker-E.canG7_contigs_4549-pred_gff_cdna2genome-gene-1.128-mRNA-1	EgrG_001152600	EmuJ_001152600.1	HmN_000640100.1,HmN_000640100.2	TcrWFU_07233.t1
6	7	0.388	TsM_000007200,TsM_000763900	maker-E.canG7_contigs_3102-pred_gff_tblastx-gene-0.127-mRNA-1	EgrG_000418900	EmuJ_000418900.1	HmN_000925900	TcrWFU_08153.t1
6	7	0.301	TsM_000436200	maker-E.canG7_contigs_5315-snap-gene-0.14-mRNA-1	EgrG_000467400	EmuJ_000467400.1	HmN_000604000.1,HmN_000604000.2	TcrWFU_06349.t1
6	7	0.366	TsM_000858700	maker-E.canG7_contigs_7425-pred_gff_augustus_masked-gene-0.21-mRNA-1	EgrG_000443000	EmuJ_000443000.1	HmN_000602500.2,HmN_000602500.1	TcrWFU_06119.t1
6	7	0.284	TsM_000414300	maker-E.canG7_contigs_3970-pred_gff_cdna2genome-gene-0.76-mRNA-1	EgrG_000925800	EmuJ_000025200.1	HmN_001029100.1,HmN_003047030	TcrWFU_00417.t1
6	7	0.34	TsM_000681800	maker-E.canG7_contigs_5047-pred_gff_cdna2genome-gene-0.31-mRNA-1	EgrG_000334200	EmuJ_000334200.1	HmN_003000380,HmN_003000750	TcrWFU_03602.t1
6	7	0.257	TsM_001037500	maker-E.canG7_contigs_3105-augustus-gene-0.9-mRNA-1	EgrG_000539000	EmuJ_000539000.1	HmN_000365300.1,HmN_000365300.2	TcrWFU_07589.t2
6	8	0.48	TsM_000200200	maker-E.canG7_contigs_6081-pred_gff_augustus_masked-gene-0.10-mRNA-1	EgrG_000858200	EmuJ_000858200.1	HmN_003004670.1,HmN_003004670.3,HmN_003004670.5	TcrWFU_04665.t1
6	7	0.396	TsM_000764600	maker-E.canG7_contigs_0300-pred_gff_cdna2genome-gene-0.128-mRNA-1	EgrG_000352700	EmuJ_000352700.1	HmN_000329000.1,HmN_000329000.2	TcrWFU_00862.t1
6	7	0.337	TsM_001180900	maker-E.canG7_contigs_8637-pred_gff_cdna2genome-gene-0.143-mRNA-1	EgrG_000105200	EmuJ_000105200.1	HmN_000023900.1,HmN_000023900.2	TcrWFU_02470.t1
5	7	0.273	TsM_000827200	maker-E.canG7_contigs_0228-pred_gff_cdna2genome-gene-0.177-mRNA-1	EgrG_000214000	EmuJ_000214000.1	HmN_000213600.1,HmN_000213600.2,HmN_000213600.3	*
6	7	0.348	TsM_000664000	maker-E.canG7_contigs_9238-pred_gff_augustus_masked-gene-0.13-mRNA-1	EgrG_001134100	EmuJ_001134100.1	HmN_000529700.2,HmN_000529700.1	TcrWFU_10224.t1
6	7	0.242	TsM_001139900	maker-E.canG7_contigs_1239-pred_gff_cdna2genome-gene-0.62-mRNA-1	EgrG_001179600	EmuJ_001179600.1	HmN_000747200.1,HmN_000747200.2	TcrWFU_05432.t1
6	7	0.228	TsM_000258500	maker-E.canG7_contigs_7204-pred_gff_cdna2genome-gene-0.53-mRNA-1	EgrG_001098100	EmuJ_001098100.1	HmN_000739300.2,HmN_000739300.3	TcrWFU_02591.t1
6	7	0.131	TsM_000666100	maker-E.canG7_contigs_1465-snap-gene-0.15-mRNA-1	EgrG_000587700	EmuJ_000587700.1	HmN_000238900.1,HmN_000238900.2	TcrWFU_07838.t1
6	7	0.208	TsM_000184700	maker-E.canG7_contigs_8725-augustus-gene-0.2-mRNA-1	EgrG_001189400	EmuJ_001189400.1	HmN_000197700,HmN_002126600	TcrWFU_05513.t1
6	7	0.332	TsM_001159400	maker-E.canG7_contigs_0977-pred_gff_cdna2genome-gene-2.202-mRNA-1	EgrG_000630200.2,EgrG_000630200.1	EmuJ_000630200.1	HmN_000049300	TcrWFU_01124.t1
6	7	0.315	TsM_000738600	maker-E.canG7_contigs_4021-snap-gene-0.58-mRNA-1	EgrG_000536900	EmuJ_000536900.1	HmN_000088700.1,HmN_000088700.2	TcrWFU_07571.t1
5	7	0.45	TsM_000081500	maker-E.canG7_contigs_5974-pred_gff_augustus_masked-gene-0.2-mRNA-1	EgrG_000758300	EmuJ_000758300.1	HmN_000649500.1,HmN_000649500.2,HmN_000649500.3	*
6	6	0.356	TsM_000195400	maker-E.canG7_contigs_6029-pred_gff_augustus_masked-gene-0.16-mRNA-1	EgrG_000235000	EmuJ_000235000.1	HmN_003029520	TcrWFU_01918.t1
6	6	0.211	TsM_000687800	maker-E.canG7_contigs_6437-pred_gff_blastx-gene-0.48-mRNA-1	EgrG_000159050	EmuJ_000159050.1	HmN_000132300	TcrWFU_07022.t1
6	6	0.184	TsM_000220000	maker-E.canG7_contigs_6985-pred_gff_cdna2genome-gene-0.14-mRNA-1	EgrG_000819800	EmuJ_000819800.1	HmN_003050692	TcrWFU_04341.t1
6	6	0.198	TsM_000401700	maker-E.canG7_contigs_3970-pred_gff_blastx-gene-0.100-mRNA-1	EgrG_000926000	EmuJ_000926000.1	HmN_000206600	TcrWFU_00419.t1
6	6	0.271	TsM_000890600	maker-E.canG7_contigs_0349-pred_gff_snap_masked-gene-0.14-mRNA-1	EgrG_000735100	EmuJ_000735100.1	HmN_000020900	TcrWFU_00665.t1
6	6	0.335	TsM_000926800	maker-E.canG7_contigs_6871-snap-gene-0.46-mRNA-1	EgrG_000506800	EmuJ_000506800.1	HmN_000566300	TcrWFU_06677.t1
6	6	0.346	TsM_000797600	maker-E.canG7_contigs_7891-pred_gff_cdna2genome-gene-0.145-mRNA-1	EgrG_000709100	EmuJ_000709100.1	HmN_000093200	TcrWFU_05880.t1
6	6	0.236	TsM_000883100	maker-E.canG7_contigs_4586-pred_gff_augustus_masked-gene-0.6-mRNA-1	EgrG_000555100	EmuJ_000555100.1	HmN_000256300	TcrWFU_08005.t1
6	6	0.265	TsM_000203900	maker-E.canG7_contigs_1108-pred_gff_cdna2genome-gene-0.110-mRNA-1	EgrG_000252900	EmuJ_000252900.1	HmN_000375800	TcrWFU_02076.t1
6	6	0.317	TsM_000454000	maker-E.canG7_contigs_6029-pred_gff_blastx-gene-0.219-mRNA-1	EgrG_000235400	EmuJ_000235400.1	HmN_003029530	TcrWFU_01920.t1
6	6	0.296	TsM_000084000	maker-E.canG7_contigs_1643-pred_gff_blastx-gene-0.7-mRNA-1	EgrG_000150400	EmuJ_000150400.1	HmN_002171200	TcrWFU_01541.t1
6	6	0.261	TsM_000446800	maker-E.canG7_contigs_0845-snap-gene-0.44-mRNA-1	EgrG_000821300	EmuJ_000821300.1	HmN_000931900	TcrWFU_04355.t1
5	6	0.389	TsM_000264600	maker-E.canG7_contigs_7271-snap-gene-0.3-mRNA-1	*	EmuJ_000916700.1,EmuJ_000917100.1	HmN_002272800	TcrWFU_00568.t1
6	6	0.336	TsM_001015900	maker-E.canG7_contigs_6376-pred_gff_cdna2genome-gene-2.122-mRNA-1	EgrG_001035100	EmuJ_001035100.1	HmN_000441100	TcrWFU_09289.t1
6	6	0.432	TsM_000319000	maker-E.canG7_contigs_4941-snap-gene-0.64-mRNA-1	EgrG_000736050	EmuJ_000736050.1	HmN_000219900	TcrWFU_00655.t1
6	6	0.229	TsM_000910200	maker-E.canG7_contigs_7809-pred_gff_cdna2genome-gene-0.243-mRNA-1	EgrG_000657210	EmuJ_000657210.1	HmN_000705200	TcrWFU_10330.t1
6	6	0.33	TsM_000548800	maker-E.canG7_contigs_8716-augustus-gene-0.26-mRNA-1	EgrG_000540300	EmuJ_000540300.1	HmN_000364700	TcrWFU_07603.t1
5	6	0.435	TsM_000541800	maker-E.canG7_contigs_5815-pred_gff_blastx-gene-0.4-mRNA-1	*	EmuJ_000284700.1,EmuJ_000284400.1	HmN_000621800	TcrWFU_07949.t1
6	6	0.413	TsM_000781100	maker-E.canG7_contigs_1086-augustus-gene-0.23-mRNA-1	EgrG_000704200	EmuJ_000704200.1	HmN_000098100	TcrWFU_05840.t1
6	6	0.268	TsM_000062900	maker-E.canG7_contigs_1188-pred_gff_cdna2genome-gene-0.203-mRNA-1	EgrG_000970700	EmuJ_000970700.1	HmN_000118300	TcrWFU_08711.t1
6	6	0.222	TsM_000889400	maker-E.canG7_contigs_2840-snap-gene-0.30-mRNA-1	EgrG_000607300	EmuJ_000607300.1	HmN_000011700	TcrWFU_01334.t1
6	6	0.0899	TsM_000471900	maker-E.canG7_contigs_4621-pred_gff_cdna2genome-gene-0.8-mRNA-1	EgrG_000529400	EmuJ_000529400.1	HmN_000051800	TcrWFU_07487.t2
6	6	0.254	TsM_000452400	maker-E.canG7_contigs_5479-pred_gff_cdna2genome-gene-0.130-mRNA-1	EgrG_000436200	EmuJ_000436600.1	HmN_003019740	TcrWFU_06059.t1
6	6	0.362	TsM_000489800	maker-E.canG7_contigs_8353-pred_gff_blastx-gene-1.105-mRNA-1	EgrG_000782000	EmuJ_000782000.1	HmN_000466900	TcrWFU_03959.t1
6	6	0.377	TsM_000227900	maker-E.canG7_contigs_6188-pred_gff_augustus_masked-gene-0.3-mRNA-1	EgrG_000471400	EmuJ_000471400.1	HmN_000353000	TcrWFU_06380.t1
6	6	0.362	TsM_000007500	maker-E.canG7_contigs_3562-pred_gff_blastx-gene-0.97-mRNA-1	EgrG_000531000	EmuJ_000531000.1	HmN_000803300	TcrWFU_07519.t1
6	6	0.429	TsM_000236500	maker-E.canG7_contigs_3937-pred_gff_cdna2genome-gene-0.70-mRNA-1	EgrG_001109500	EmuJ_001109500.1	HmN_000771700	TcrWFU_10543.t1
6	6	0.406	TsM_000120600	maker-E.canG7_contigs_2191-pred_gff_blastx-gene-0.164-mRNA-1	EgrG_000458800	EmuJ_000458800.1	HmN_000396100	TcrWFU_06281.t1
6	6	0.311	TsM_000714000	maker-E.canG7_contigs_6820-pred_gff_cdna2genome-gene-0.90-mRNA-1	EgrG_000983600	EmuJ_000983600.1	HmN_002273900	TcrWFU_08823.t1
6	6	0.122	TsM_000712800	maker-E.canG7_contigs_2511-pred_gff_cdna2genome-gene-0.121-mRNA-1	EgrG_000058200	EmuJ_000058200.1	HmN_003016030.2	TcrWFU_08240.t1
6	6	0.268	TsM_000571600	maker-E.canG7_contigs_6803-pred_gff_cdna2genome-gene-0.63-mRNA-1	EgrG_000053600	EmuJ_000053600.1	HmN_000732200	TcrWFU_08297.t1
4	6	0.613	TsM_000179800	maker-E.canG7_contigs_7376-pred_gff_protein2genome-gene-0.21-mRNA-1	EgrG_000557700,EgrG_000557800	EmuJ_000557700.1,EmuJ_000557800.1	*	*
6	6	0.149	TsM_000200800	maker-E.canG7_contigs_2195-pred_gff_blastx-gene-0.188-mRNA-1	EgrG_000859300	EmuJ_000859300.1	HmN_000491300	TcrWFU_04676.t1
6	6	0.27	TsM_001047500	maker-E.canG7_contigs_4117-pred_gff_snap_masked-gene-0.36-mRNA-1	EgrG_000077200	EmuJ_000077200.1	HmN_000225700	TcrWFU_08412.t1
6	6	0.258	TsM_000580300	maker-E.canG7_contigs_5186-pred_gff_cdna2genome-gene-4.157-mRNA-1	EgrG_000827700	EmuJ_000827700.1	HmN_003005420	TcrWFU_04409.t1
6	6	0.285	TsM_001017200	maker-E.canG7_contigs_6376-pred_gff_cdna2genome-gene-0.83-mRNA-1	EgrG_001038300	EmuJ_001038300.1	HmN_003035430	TcrWFU_09317.t1
6	6	0.299	TsM_000598700	maker-E.canG7_contigs_2724-pred_gff_cdna2genome-gene-0.27-mRNA-1	EgrG_000974900	EmuJ_000974900.1	HmN_000485100	TcrWFU_08754.t1
4	6	0.427	TsM_000153500	maker-E.canG7_contigs_0494-pred_gff_protein2genome-gene-0.52-mRNA-1	EgrG_001131300,EgrG_001131400	EmuJ_001131300.1,EmuJ_001131400.1	*	*
5	6	0.458	TsM_000333700	*	EgrG_000711900	EmuJ_000711900.1	HmN_002125400.1,HmN_002125400.3	TcrWFU_09897.t1
6	6	0.404	TsM_000665700	maker-E.canG7_contigs_3011-pred_gff_blastx-gene-0.13-mRNA-1	EgrG_000344700	EmuJ_000344700.1	HmN_000123500	TcrWFU_00775.t1
6	6	0.383	TsM_000860500	maker-E.canG7_contigs_0969-pred_gff_snap_masked-gene-0.4-mRNA-1	EgrG_000724000	EmuJ_000724000.1	HmN_000799900	TcrWFU_09735.t1
6	6	0.297	TsM_000849900	maker-E.canG7_contigs_5186-pred_gff_cdna2genome-gene-4.118-mRNA-1	EgrG_000826400	EmuJ_000826400.1	HmN_000401200	TcrWFU_04397.t1
6	6	0.402	TsM_000076700	maker-E.canG7_contigs_7327-pred_gff_snap_masked-gene-0.14-mRNA-1	EgrG_001127800	EmuJ_001127800.1	HmN_000682600	TcrWFU_09921.t1
6	6	0.227	TsM_000259900	maker-E.canG7_contigs_5936-pred_gff_cdna2genome-gene-0.156-mRNA-1	EgrG_000790000	EmuJ_000790000.1	HmN_000780700	TcrWFU_04033.t1
6	6	0.468	TsM_000472400	maker-E.canG7_contigs_7111-snap-gene-0.37-mRNA-1	EgrG_000068900	EmuJ_000068900.1	HmN_000633600	TcrWFU_08332.t2
6	6	0.181	TsM_000587200	maker-E.canG7_contigs_3140-pred_gff_cdna2genome-gene-1.147-mRNA-1	EgrG_000425000	EmuJ_000425000.1	HmN_000445100	TcrWFU_05950.t5
6	6	0.246	TsM_001095200	augustus_masked-E.canG7_contigs_3235-processed-gene-0.5-mRNA-1	EgrG_000929700	EmuJ_000929700.1	HmN_000333800	TcrWFU_00458.t1
6	6	0.287	TsM_000246400	maker-E.canG7_contigs_8776-pred_gff_augustus_masked-gene-0.7-mRNA-1	EgrG_000727900	EmuJ_000727900.1	HmN_000463300	TcrWFU_09775.t1
6	6	0.279	TsM_000845200	maker-E.canG7_contigs_5938-snap-gene-0.34-mRNA-1	EgrG_000960600	EmuJ_000960600.1	HmN_000186500	TcrWFU_08623.t1
6	6	0.376	TsM_001066700	maker-E.canG7_contigs_4649-pred_gff_cdna2genome-gene-0.181-mRNA-1	EgrG_000143400	EmuJ_000141100.1	HmN_000242600	TcrWFU_01463.t1
6	6	0.255	TsM_000089600	maker-E.canG7_contigs_1421-snap-gene-0.34-mRNA-1	EgrG_000764300	EmuJ_000764300.1	HmN_000457300	TcrWFU_03788.t1
6	6	0.276	TsM_000047400	maker-E.canG7_contigs_8583-pred_gff_cdna2genome-gene-0.64-mRNA-1	EgrG_000113200	EmuJ_000113200.1	HmN_000301900	TcrWFU_02382.t1
6	6	0.236	TsM_000517400	maker-E.canG7_contigs_1618-pred_gff_blastx-gene-0.37-mRNA-1	EgrG_000498400	EmuJ_000498400.1	HmN_000678350	TcrWFU_06610.t1
6	6	0.44	TsM_000089500	maker-E.canG7_contigs_1421-pred_gff_cdna2genome-gene-0.164-mRNA-1	EgrG_000764100	EmuJ_000764100.1	HmN_000457200	TcrWFU_03786.t1
6	6	0.257	TsM_000111400	maker-E.canG7_contigs_1066-augustus-gene-1.40-mRNA-1	EgrG_000894900	EmuJ_000894900.1	HmN_000028100	TcrWFU_04967.t2
6	6	0.095	TsM_000168600	augustus_masked-E.canG7_contigs_6081-processed-gene-4.10-mRNA-1	EgrG_000851800	EmuJ_000851800.1	HmN_000480400	TcrWFU_04611.t1
6	6	0.285	TsM_001125100	maker-E.canG7_contigs_0160-pred_gff_cdna2genome-gene-0.187-mRNA-1	EgrG_000568900	EmuJ_000568900.1	HmN_000190900	TcrWFU_05130.t2
6	6	0.218	TsM_000412400	maker-E.canG7_contigs_6023-snap-gene-0.18-mRNA-1	EgrG_001043800	EmuJ_001043800.1	HmN_002117100	TcrWFU_09365.t1
6	6	0.274	TsM_000023800	maker-E.canG7_contigs_6955-pred_gff_blastx-gene-0.227-mRNA-1	EgrG_001018100	EmuJ_001018100.1	HmN_000160300	TcrWFU_09136.t1
6	6	0.308	TsM_000584000	maker-E.canG7_contigs_7662-pred_gff_blastx-gene-0.56-mRNA-1	EgrG_000772900	EmuJ_000772900.1	HmN_000042400	TcrWFU_03875.t1
6	6	0.264	TsM_000502800	maker-E.canG7_contigs_6569-pred_gff_cdna2genome-gene-0.137-mRNA-1	EgrG_000194700	EmuJ_000194700.1	HmN_000307800	TcrWFU_02183.t1
6	6	0.412	TsM_000830900	maker-E.canG7_contigs_0160-augustus-gene-0.26-mRNA-1	EgrG_000569100	EmuJ_000569100.1	HmN_000190800	TcrWFU_05131.t1
6	6	0.201	TsM_001101500	maker-E.canG7_contigs_1490-augustus-gene-0.12-mRNA-1	EgrG_000394900	EmuJ_000394900.1	HmN_000638300	TcrWFU_00112.t1
6	6	0.312	TsM_001172300	maker-E.canG7_contigs_5881-pred_gff_augustus_masked-gene-0.1-mRNA-1	EgrG_000599400	EmuJ_000599400.1	HmN_003017770	TcrWFU_01393.t1
6	6	0.312	TsM_000534700	maker-E.canG7_contigs_2161-pred_gff_blastx-gene-0.9-mRNA-1	EgrG_000248200	EmuJ_000248200.1	HmN_000470200	TcrWFU_02033.t1
6	6	0.322	TsM_000489700	maker-E.canG7_contigs_8405-pred_gff_blastx-gene-0.192-mRNA-1	EgrG_000785400	EmuJ_000785400.1	HmN_000470100	TcrWFU_03990.t2
6	6	0.247	TsM_001053900	maker-E.canG7_contigs_5058-snap-gene-1.30-mRNA-1	EgrG_000903600	EmuJ_000903600.1	HmN_000588400	TcrWFU_05045.t1
6	6	0.21	TsM_000337200	maker-E.canG7_contigs_3329-pred_gff_cdna2genome-gene-0.91-mRNA-1	EgrG_000248000	EmuJ_000248000.1	HmN_002178100	TcrWFU_02030.t2
5	6	0.279	TsM_000725400	*	EgrG_000949760,EgrG_000950300	EmuJ_000950300.1	HmN_000756200	TcrWFU_08531.t1
6	6	0.309	TsM_000160100	maker-E.canG7_contigs_2044-pred_gff_cdna2genome-gene-1.91-mRNA-1	EgrG_000830300	EmuJ_000830300.1	HmN_000513900	TcrWFU_04427.t1
6	6	0.212	TsM_000019100	maker-E.canG7_contigs_3693-pred_gff_blastx-gene-0.195-mRNA-1	EgrG_000236800	EmuJ_000236800.1	HmN_000531800	TcrWFU_01934.t1
6	6	0.36	TsM_001086600	maker-E.canG7_contigs_3963-pred_gff_augustus_masked-gene-0.7-mRNA-1	EgrG_000177000	EmuJ_000177000.1	HmN_000088300	TcrWFU_06818.t3
6	6	0.155	TsM_000846100	maker-E.canG7_contigs_6198-pred_gff_cdna2genome-gene-0.62-mRNA-1	EgrG_000164800	EmuJ_000164800.1	HmN_000127400	TcrWFU_06969.t2
5	6	0.308	TsM_001097800	*	EgrG_000706900	EmuJ_000706900.1	HmN_000095800.2,HmN_000095800.1	TcrWFU_05864.t1
6	6	0.237	TsM_000391200	maker-E.canG7_contigs_1714-snap-gene-0.8-mRNA-1	EgrG_000426000	EmuJ_000426000.1	HmN_000498100	TcrWFU_05960.t1
6	6	0.267	TsM_000859300	maker-E.canG7_contigs_2935-pred_gff_cdna2genome-gene-0.12-mRNA-1	EgrG_000767700	EmuJ_000767700.1	HmN_000402040	TcrWFU_03820.t1
6	6	0.238	TsM_000487700	maker-E.canG7_contigs_9093-snap-gene-0.12-mRNA-1	EgrG_000166500	EmuJ_000166500.1	HmN_000125400	TcrWFU_06942.t1
6	6	0.226	TsM_000338200	maker-E.canG7_contigs_4235-pred_gff_blastx-gene-0.24-mRNA-1	EgrG_000173600	EmuJ_000173600.1	HmN_000650900	TcrWFU_06858.t1
6	6	0.408	TsM_000908900	maker-E.canG7_contigs_6834-pred_gff_augustus_masked-gene-0.14-mRNA-1	EgrG_000677500	EmuJ_000677500.1	HmN_000251700	TcrWFU_00307.t1
6	6	0.162	TsM_000718100	maker-E.canG7_contigs_8803-pred_gff_cdna2genome-gene-0.102-mRNA-1	EgrG_000874900	EmuJ_000874900.1	HmN_000482900	TcrWFU_04805.t2
6	6	0.181	TsM_000596200	maker-E.canG7_contigs_1508-pred_gff_snap_masked-gene-0.13-mRNA-1	EgrG_000226500	EmuJ_000226500.1	HmN_000628100	TcrWFU_01840.t1
6	6	0.303	TsM_001235300	maker-E.canG7_contigs_7739-pred_gff_cdna2genome-gene-0.87-mRNA-1	EgrG_001055300	EmuJ_001055300.1	HmN_000672800	TcrWFU_09469.t1
6	6	0.265	TsM_000223900	maker-E.canG7_contigs_9056-pred_gff_blastx-gene-0.7-mRNA-1	EgrG_000222500	EmuJ_000222500.1	HmN_002083200	TcrWFU_01800.t1
6	6	0.243	TsM_001087100	maker-E.canG7_contigs_1975-pred_gff_cdna2genome-gene-0.128-mRNA-1	EgrG_000151200	EmuJ_000151200.1	HmN_000888300	TcrWFU_01532.t1
5	6	0.301	TsM_000868800	*	EgrG_000589700	EmuJ_000589700.1	HmN_000240100.1,HmN_000240100.2	TcrWFU_07806.t1
6	6	0.0572	TsM_000180400	maker-E.canG7_contigs_5181-pred_gff_cdna2genome-gene-1.163-mRNA-1	EgrG_001000900	EmuJ_001000900.1	HmN_003034380	TcrWFU_08976.t2
6	6	0.315	TsM_000909200	maker-E.canG7_contigs_7895-pred_gff_cdna2genome-gene-0.100-mRNA-1	EgrG_000303900	EmuJ_000303900.1	HmN_000338800	TcrWFU_00069.t1
6	6	0.19	TsM_000085600	maker-E.canG7_contigs_5005-pred_gff_cdna2genome-gene-0.104-mRNA-1	EgrG_000136100	EmuJ_000136100.1	HmN_000429600	TcrWFU_01414.t1
6	6	0.367	TsM_000137400	maker-E.canG7_contigs_8811-pred_gff_snap_masked-gene-1.17-mRNA-1	EgrG_000753500	EmuJ_000753500.1	HmN_000829400	TcrWFU_03692.t1
6	6	0.239	TsM_000956900	maker-E.canG7_contigs_2100-pred_gff_cdna2genome-gene-0.247-mRNA-1	EgrG_001196700	EmuJ_001196700.1	HmN_000195100	TcrWFU_05574.t1
6	6	0.141	TsM_001096900	augustus_masked-E.canG7_contigs_8681-processed-gene-0.0-mRNA-1	EgrG_000707000	EmuJ_000707000.1	HmN_000437500	TcrWFU_06594.t1
6	6	0.237	TsM_000471400	maker-E.canG7_contigs_0749-pred_gff_cdna2genome-gene-0.51-mRNA-1	EgrG_000528600	EmuJ_000528600.1	HmN_002211700	TcrWFU_07479.t1
6	6	0.349	TsM_000523900	maker-E.canG7_contigs_6149-pred_gff_augustus_masked-gene-1.13-mRNA-1	EgrG_000621000	EmuJ_000621000.1	HmN_003044130	TcrWFU_01213.t1
6	6	0.297	TsM_000224700	maker-E.canG7_contigs_4659-pred_gff_augustus_masked-gene-0.12-mRNA-1	EgrG_001056800	EmuJ_001056800.1	HmN_000931200	TcrWFU_09481.t1
6	6	0.32	TsM_000345700	maker-E.canG7_contigs_2313-pred_gff_blastx-gene-0.96-mRNA-1	EgrG_000372700	EmuJ_000372700.1	HmN_000871800	TcrWFU_03088.t1
6	6	0.338	TsM_000524000	maker-E.canG7_contigs_6149-pred_gff_cdna2genome-gene-1.130-mRNA-1	EgrG_000620600	EmuJ_000620600.1	HmN_000987200	TcrWFU_01217.t1
6	6	0.346	TsM_000756800	maker-E.canG7_contigs_8552-pred_gff_cdna2genome-gene-0.125-mRNA-1	EgrG_000548300	EmuJ_000548300.1	HmN_000581300	TcrWFU_07637.t1
6	6	0.336	TsM_000304300	maker-E.canG7_contigs_6081-pred_gff_cdna2genome-gene-4.219-mRNA-1	EgrG_000852500	EmuJ_000852500.1	HmN_000481100	TcrWFU_04618.t2
6	6	0.377	TsM_000049600	maker-E.canG7_contigs_4317-pred_gff_cdna2genome-gene-0.199-mRNA-1	EgrG_000360600	EmuJ_000360600.1	HmN_000598900	TcrWFU_03235.t1
6	6	0.223	TsM_001124000	maker-E.canG7_contigs_1138-pred_gff_snap_masked-gene-0.20-mRNA-1	EgrG_000101600	EmuJ_000101600.1	HmN_000016300	TcrWFU_02498.t1
6	6	0.302	TsM_000764300	maker-E.canG7_contigs_6484-pred_gff_cdna2genome-gene-0.32-mRNA-1	EgrG_000672900	EmuJ_000672900.1	HmN_000139100	TcrWFU_00257.t1
6	6	0.309	TsM_000042200	maker-E.canG7_contigs_3588-pred_gff_snap_masked-gene-0.27-mRNA-1	EgrG_000522900	EmuJ_000522900.1	HmN_000368100	TcrWFU_03141.t1
6	6	0.335	TsM_000677400	maker-E.canG7_contigs_7443-pred_gff_augustus_masked-gene-0.18-mRNA-1	EgrG_000991600	EmuJ_000991600.1	HmN_000321000	TcrWFU_08891.t1
6	6	0.319	TsM_000230900	maker-E.canG7_contigs_6484-augustus-gene-0.10-mRNA-1	EgrG_000673100	EmuJ_000673100.1	HmN_000139300	TcrWFU_00259.t1
6	6	0.323	TsM_000711500	maker-E.canG7_contigs_5602-pred_gff_cdna2genome-gene-2.346-mRNA-1	EgrG_000224900	EmuJ_000224900.1	HmN_003029100	TcrWFU_01826.t1
6	6	0.191	TsM_000810800	maker-E.canG7_contigs_4851-pred_gff_protein2genome-gene-0.64-mRNA-1	EgrG_001177700	EmuJ_001177700.1	HmN_000151900	TcrWFU_05410.t1
5	6	0.32	*	maker-E.canG7_contigs_5872-snap-gene-0.24-mRNA-1	EgrG_000358600	EmuJ_000358600.1	HmN_000651600.1,HmN_000651600.2	TcrWFU_03214.t1
6	6	0.324	TsM_000713300	maker-E.canG7_contigs_1893-pred_gff_cdna2genome-gene-0.15-mRNA-1	EgrG_000417600	EmuJ_000417600.1	HmN_000258900	TcrWFU_08136.t1
6	6	0.273	TsM_000700500	maker-E.canG7_contigs_3202-pred_gff_blastx-gene-0.83-mRNA-1	EgrG_000877100	EmuJ_000877100.1	HmN_000459300	TcrWFU_04823.t1
5	6	0.331	TsM_001177200	*	EgrG_000641000	EmuJ_000641000.1	HmN_000249300,HmN_003041820	TcrWFU_01030.t1
6	6	0.286	TsM_000148700	maker-E.canG7_contigs_3331-pred_gff_cdna2genome-gene-0.111-mRNA-1	EgrG_001173900	EmuJ_001173900.1	HmN_000288900	TcrWFU_05382.t1
6	6	0.215	TsM_000193700	maker-E.canG7_contigs_3364-pred_gff_augustus_masked-gene-1.11-mRNA-1	EgrG_000869700	EmuJ_000869700.1	HmN_000515200	TcrWFU_04762.t1
6	6	0.4	TsM_000099400	maker-E.canG7_contigs_7110-pred_gff_augustus_masked-gene-0.8-mRNA-1	EgrG_000060400	EmuJ_000060400.1	HmN_002011300	TcrWFU_08220.t1
6	6	0.282	TsM_000873800	maker-E.canG7_contigs_7644-augustus-gene-0.32-mRNA-1	EgrG_000184800	EmuJ_000184800.1	HmN_000360200	TcrWFU_02806.t1
6	6	0.417	TsM_001034700	maker-E.canG7_contigs_5479-pred_gff_cdna2genome-gene-0.174-mRNA-1	EgrG_000434700	EmuJ_000434700.1	HmN_000497300	TcrWFU_06043.t1
6	6	0.291	TsM_000854200	maker-E.canG7_contigs_6050-pred_gff_protein2genome-gene-0.268-mRNA-1	EgrG_000474200	EmuJ_000474200.1	HmN_000282800	TcrWFU_06404.t1
6	6	0.264	TsM_000353600	maker-E.canG7_contigs_7306-pred_gff_cdna2genome-gene-0.19-mRNA-1	EgrG_000056700	EmuJ_000056650.1	HmN_000382400	TcrWFU_08259.t1
6	6	0.289	TsM_000900100	maker-E.canG7_contigs_5538-pred_gff_cdna2genome-gene-0.64-mRNA-1	EgrG_000739300	EmuJ_000739300.1	HmN_000039900	TcrWFU_00055.t1
6	6	0.304	TsM_000761900	maker-E.canG7_contigs_3230-pred_gff_cdna2genome-gene-2.152-mRNA-1	EgrG_000637900	EmuJ_000637900.1	HmN_000348900	TcrWFU_01058.t1
6	6	0.26	TsM_000118200	maker-E.canG7_contigs_5402-augustus-gene-0.21-mRNA-1	EgrG_000897500	EmuJ_000897500.1	HmN_003004190	TcrWFU_04990.t1
6	6	0.29	TsM_000632600	maker-E.canG7_contigs_0730-pred_gff_protein2genome-gene-0.7-mRNA-1	EgrG_000939400	EmuJ_000939400.1	HmN_000759700	TcrWFU_00559.t1
6	6	0.221	TsM_001117900	maker-E.canG7_contigs_4477-pred_gff_cdna2genome-gene-0.198-mRNA-1	EgrG_000185700	EmuJ_000185700.1	HmN_000148600	TcrWFU_02815.t1
6	6	0.341	TsM_000843800	snap_masked-E.canG7_contigs_5961-processed-gene-0.26-mRNA-1	EgrG_000698400	EmuJ_000698400.1	HmN_000113000	TcrWFU_05783.t2
6	6	0.219	TsM_000297100	maker-E.canG7_contigs_7402-snap-gene-0.59-mRNA-1	EgrG_001117600	EmuJ_001117600.1	HmN_000290800	TcrWFU_10039.t1
6	6	0.24	TsM_001166100	maker-E.canG7_contigs_1679-pred_gff_cdna2genome-gene-0.23-mRNA-1	EgrG_000232300	EmuJ_000232300.1	HmN_000208800	TcrWFU_01891.t1
6	6	0.418	TsM_000492100	maker-E.canG7_contigs_0977-pred_gff_augustus_masked-gene-2.33-mRNA-1	EgrG_000630800	EmuJ_000630800.1	HmN_000619400	TcrWFU_01130.t1
6	6	0.435	TsM_000037200	maker-E.canG7_contigs_7094-pred_gff_cdna2genome-gene-0.108-mRNA-1	EgrG_000379600	EmuJ_000379600.1	HmN_002208800	TcrWFU_03044.t3
6	6	0.211	TsM_000745600	maker-E.canG7_contigs_0300-pred_gff_blastx-gene-0.174-mRNA-1	EgrG_000351800	EmuJ_000351800.1	HmN_000328300	TcrWFU_00867.t1
5	6	0.363	TsM_000392400	maker-E.canG7_contigs_7173-pred_gff_cdna2genome-gene-0.110-mRNA-1	EgrG_001199600	EmuJ_001199600.1	*	TcrWFU_05552.t1,TcrWFU_05548.t1
4	6	0.423	TsM_000437200	*	EgrG_000930700	EmuJ_000930700.1,EmuJ_000930800.1	*	TcrWFU_00465.t1,TcrWFU_00466.t1
6	6	0.375	TsM_001039300	maker-E.canG7_contigs_3833-pred_gff_tblastx-gene-0.83-mRNA-1	EgrG_000612500	EmuJ_000612500.1	HmN_003043980	TcrWFU_01287.t1
6	6	0.2	TsM_000782800	maker-E.canG7_contigs_0846-pred_gff_augustus_masked-gene-0.7-mRNA-1	EgrG_000954900	EmuJ_000954900.1	HmN_000383900	TcrWFU_08574.t1
6	6	0.259	TsM_000843000	maker-E.canG7_contigs_7107-pred_gff_blastx-gene-1.297-mRNA-1	EgrG_000978200	EmuJ_000978200.1	HmN_000741200	TcrWFU_08780.t1
6	6	0.361	TsM_000430800	maker-E.canG7_contigs_3032-snap-gene-0.54-mRNA-1	EgrG_000846650	EmuJ_000846650.1	HmN_000714000	TcrWFU_04566.t1
6	6	0.348	TsM_000942600	maker-E.canG7_contigs_5402-pred_gff_tblastx-gene-1.87-mRNA-1	EgrG_000896000	EmuJ_000896000.1	HmN_000029300	TcrWFU_04976.t1
6	6	0.377	TsM_000405600	maker-E.canG7_contigs_4807-snap-gene-0.18-mRNA-1	EgrG_001166400	EmuJ_001166400.1	HmN_003001450	TcrWFU_05310.t1
6	6	0.283	TsM_001015500	maker-E.canG7_contigs_5859-pred_gff_protein2genome-gene-0.223-mRNA-1	EgrG_000779400	EmuJ_000779400.1	HmN_000032800	TcrWFU_03937.t2
6	6	0.236	TsM_000327600	maker-E.canG7_contigs_1838-pred_gff_cdna2genome-gene-0.17-mRNA-1	EgrG_001106000	EmuJ_001106000.1	HmN_000524400	TcrWFU_10503.t1
6	6	0.189	TsM_000993300	maker-E.canG7_contigs_6517-pred_gff_protein2genome-gene-1.289-mRNA-1	EgrG_001046700	EmuJ_001046700.1	HmN_000377100	TcrWFU_09391.t1
6	6	0.245	TsM_000980400	maker-E.canG7_contigs_4133-pred_gff_blastx-gene-0.8-mRNA-1	EgrG_001057800	EmuJ_001057800.1	HmN_003034050	TcrWFU_09490.t1
6	6	0.0531	TsM_001073800	maker-E.canG7_contigs_1201-pred_gff_blastx-gene-0.34-mRNA-1	EgrG_000228200	EmuJ_000228200.1	HmN_000211200	TcrWFU_01856.t1
6	6	0.301	TsM_001174200	maker-E.canG7_contigs_4646-pred_gff_cdna2genome-gene-0.234-mRNA-1	EgrG_001125800	EmuJ_001125800.1	HmN_000682300	TcrWFU_09951.t1
6	6	0.372	TsM_000275800	maker-E.canG7_contigs_3580-pred_gff_cdna2genome-gene-0.77-mRNA-1	EgrG_000583100	EmuJ_000583100.1	HmN_000236200	TcrWFU_07875.t1
6	6	0.281	TsM_000295600	maker-E.canG7_contigs_7038-snap-gene-1.26-mRNA-1	EgrG_000799200	EmuJ_000799200.1	HmN_000103700	TcrWFU_04118.t1
6	6	0.186	TsM_000147200	maker-E.canG7_contigs_0307-augustus-gene-1.37-mRNA-1	EgrG_000686400	EmuJ_000686400.1	HmN_000613800	TcrWFU_05690.t1
6	6	0.161	TsM_000235700	maker-E.canG7_contigs_1813-snap-gene-0.17-mRNA-1	EgrG_001033700	EmuJ_001033700.1	HmN_000163900	TcrWFU_09271.t1
6	6	0.248	TsM_000960400	maker-E.canG7_contigs_6923-pred_gff_blastx-gene-0.44-mRNA-1	EgrG_000054600	EmuJ_000054600.1	HmN_003020560	TcrWFU_08289.t1
6	6	0.257	TsM_000719700	maker-E.canG7_contigs_6128-pred_gff_cdna2genome-gene-0.46-mRNA-1	EgrG_000375600	EmuJ_000375600.1	HmN_000368300	TcrWFU_03005.t1
6	6	0.417	TsM_000971900	maker-E.canG7_contigs_6862-augustus-gene-0.23-mRNA-1	EgrG_000996700	EmuJ_000996700.1	HmN_002105900	TcrWFU_08938.t1
6	6	0.173	TsM_000057300	maker-E.canG7_contigs_3764-pred_gff_protein2genome-gene-0.26-mRNA-1	EgrG_000585200	EmuJ_000585200.1	HmN_000622700	TcrWFU_07858.t1
6	6	0.373	TsM_000310400	maker-E.canG7_contigs_0109-pred_gff_snap_masked-gene-0.13-mRNA-1	EgrG_000324900	EmuJ_000324900.1	HmN_000538500	TcrWFU_02537.t1
6	6	0.179	TsM_001146200	maker-E.canG7_contigs_5263-pred_gff_blastx-gene-0.138-mRNA-1	EgrG_000865700	EmuJ_000865700.1	HmN_000407800	TcrWFU_04729.t2
6	6	0.342	TsM_000773500	maker-E.canG7_contigs_2553-snap-gene-0.39-mRNA-1	EgrG_000972000	EmuJ_000972000.1	HmN_003036230	TcrWFU_08724.t1
6	6	0.317	TsM_000189000	maker-E.canG7_contigs_0300-pred_gff_cdna2genome-gene-0.135-mRNA-1	EgrG_000352300	EmuJ_000352300.1	HmN_003049260	TcrWFU_00865.t1
6	6	0.251	TsM_000112000	maker-E.canG7_contigs_7543-pred_gff_protein2genome-gene-0.172-mRNA-1	EgrG_000416300	EmuJ_000416300.1	HmN_002254400	TcrWFU_08125.t1
6	10	0.552	TsM_000405800	maker-E.canG7_contigs_0743-pred_gff_blastx-gene-0.17-mRNA-1	EgrG_000501300	EmuJ_000501100.1,EmuJ_000501300.1	HmN_003023640,HmN_003023670,HmN_003023700	TcrWFU_06635.t1,TcrWFU_06639.t1
6	9	0.534	TsM_000618500	maker-E.canG7_contigs_1567-pred_gff_blastx-gene-0.8-mRNA-1,maker-E.canG7_contigs_7278-pred_gff_blastx-gene-0.39-mRNA-1	EgrG_000659300,EgrG_000659600	EmuJ_000659300.1,EmuJ_000659600.1	HmN_000704900	TcrWFU_00905.t1
6	9	0.467	TsM_000860800	maker-E.canG7_contigs_2648-pred_gff_cdna2genome-gene-0.11-mRNA-1	EgrG_001032200,EgrG_001032250	EmuJ_001032200.1,EmuJ_001032250.1	HmN_003034560,HmN_003034620	TcrWFU_09256.t1
6	9	0.62	TsM_000477100	maker-E.canG7_contigs_7919-pred_gff_cdna2genome-gene-0.9-mRNA-1	EgrG_000574500,EgrG_000575600	EmuJ_000574500.1,EmuJ_000575300.1,EmuJ_000575600.1	HmN_000064400	TcrWFU_05187.t1
6	8	0.371	TsM_000239800	maker-E.canG7_contigs_4126-pred_gff_cdna2genome-gene-1.388-mRNA-1	EgrG_000118000	EmuJ_000118000.1	HmN_000723000.1,HmN_000723000.2,HmN_000723000.3	TcrWFU_02339.t1
6	8	0.371	TsM_001010300	maker-E.canG7_contigs_4381-pred_gff_cdna2genome-gene-0.34-mRNA-1	EgrG_000898200	EmuJ_000898200.1	HmN_003004420.1,HmN_003004420.2,HmN_003004420.3	TcrWFU_04994.t1
6	8	0.332	TsM_000990500	maker-E.canG7_contigs_0215-pred_gff_cdna2genome-gene-0.82-mRNA-1	EgrG_000588700	EmuJ_000588700.1	HmN_000239500.1,HmN_000239500.2,HmN_000239500.3	TcrWFU_07823.t1
6	8	0.465	TsM_001165300	maker-E.canG7_contigs_7803-pred_gff_protein2genome-gene-0.98-mRNA-1	EgrG_001116700	EmuJ_001116700.1	HmN_003000440,HmN_003000510,HmN_003000530	TcrWFU_10049.t1
6	8	0.43	TsM_000307200	maker-E.canG7_contigs_7900-pred_gff_augustus_masked-gene-0.10-mRNA-1	EgrG_000582800	EmuJ_000582800.1	HmN_003042230.1,HmN_003042230.2,HmN_003042230.3	TcrWFU_07878.t1
6	8	0.44	TsM_000807300	maker-E.canG7_contigs_5186-pred_gff_cdna2genome-gene-1.94-mRNA-1	EgrG_000824000	EmuJ_000824000.1	HmN_003005920,HmN_003005930,HmN_003005940	TcrWFU_04379.t1
6	8	0.456	TsM_001177700	maker-E.canG7_contigs_2356-pred_gff_protein2genome-gene-0.43-mRNA-1	EgrG_000992500	EmuJ_000992500.1	HmN_003037280,HmN_003037290,HmN_003037300	TcrWFU_08898.t1
6	8	0.406	TsM_001086000	maker-E.canG7_contigs_3098-pred_gff_protein2genome-gene-0.115-mRNA-1	EgrG_000722600	EmuJ_000722600.1	HmN_000889800.1,HmN_000889800.2,HmN_000889800.3	TcrWFU_09808.t1
6	8	0.247	TsM_001082900	maker-E.canG7_contigs_2954-pred_gff_protein2genome-gene-0.169-mRNA-1	EgrG_000766700	EmuJ_000766700.1	HmN_000045500.1,HmN_000045500.2,HmN_000045500.3	TcrWFU_03810.t2
6	8	0.377	TsM_000361900	maker-E.canG7_contigs_2378-snap-gene-0.45-mRNA-1	EgrG_000484300	EmuJ_000484300.1	HmN_000270600.1,HmN_000270600.2,HmN_000270600.3	TcrWFU_06485.t1
6	8	0.224	TsM_000252300	maker-E.canG7_contigs_0234-pred_gff_cdna2genome-gene-1.193-mRNA-1	EgrG_000761900	EmuJ_000761900.1	HmN_000718600.1,HmN_000718600.2,HmN_000718600.3	TcrWFU_03772.t1
6	8	0.188	TsM_000397900	maker-E.canG7_contigs_7118-pred_gff_cdna2genome-gene-0.41-mRNA-1	EgrG_000236000	EmuJ_000236000.1	HmN_000532800.1,HmN_000532800.2,HmN_000532800.3	TcrWFU_01926.t2
6	8	0.508	TsM_000039900	maker-E.canG7_contigs_2044-pred_gff_cdna2genome-gene-1.107-mRNA-1	EgrG_000831000	EmuJ_000831000.1	HmN_000846800.1,HmN_000846800.2,HmN_000846800.3	TcrWFU_04433.t1
6	8	0.585	TsM_001090700	maker-E.canG7_contigs_9027-pred_gff_cdna2genome-gene-0.153-mRNA-1	EgrG_001071600	EmuJ_001071600.1	HmN_003033460,HmN_003033470,HmN_003033480	TcrWFU_09610.t1
6	8	0.586	TsM_000999000	maker-E.canG7_contigs_6081-pred_gff_cdna2genome-gene-2.205-mRNA-1	EgrG_000857000	EmuJ_000857000.1	HmN_003004630.1,HmN_003004630.2,HmN_003004630.3	TcrWFU_04641.t1
6	8	0.581	TsM_000340600	maker-E.canG7_contigs_3693-pred_gff_protein2genome-gene-0.219-mRNA-1	EgrG_000237400	EmuJ_000237400.1	HmN_000676700.1,HmN_000676700.2,HmN_000676700.3	TcrWFU_01942.t1
6	8	0.481	TsM_000134800	maker-E.canG7_contigs_3770-pred_gff_protein2genome-gene-0.10-mRNA-1,maker-E.canG7_contigs_4867-pred_gff_protein2genome-gene-0.31-mRNA-1	EgrG_000233300	EmuJ_000233300.1	HmN_000207900.1,HmN_000207900.2	TcrWFU_01902.t2
6	8	0.403	TsM_000271000	maker-E.canG7_contigs_1317-pred_gff_cdna2genome-gene-0.266-mRNA-1	EgrG_000750100	EmuJ_000750100.1	HmN_000111000.1,HmN_000111000.2,HmN_000111000.3	TcrWFU_03665.t1
6	8	0.317	TsM_000123900	maker-E.canG7_contigs_3498-pred_gff_cdna2genome-gene-0.17-mRNA-1	EgrG_000305200	EmuJ_000305200.1	HmN_002007300.1,HmN_002007300.2,HmN_002007300.3	TcrWFU_03408.t1
6	8	0.537	TsM_001096400	maker-E.canG7_contigs_3341-pred_gff_cdna2genome-gene-0.49-mRNA-1	EgrG_000939900	EmuJ_000939900.1	HmN_000844600.1,HmN_000844600.2,HmN_000844600.3	TcrWFU_00555.t1
6	8	0.551	TsM_000728600	maker-E.canG7_contigs_7703-pred_gff_cdna2genome-gene-1.194-mRNA-1	EgrG_000489300	EmuJ_000489300.1	HmN_001017200.1,HmN_001017200.2,HmN_001017200.3	TcrWFU_06532.t1
6	8	0.522	TsM_000577100	maker-E.canG7_contigs_8410-pred_gff_cdna2genome-gene-0.21-mRNA-1	EgrG_000449600	EmuJ_000449600.1	HmN_000757700.1,HmN_000757700.2,HmN_000757700.3	TcrWFU_06190.t1
6	8	0.46	TsM_000672600	maker-E.canG7_contigs_4913-snap-gene-0.68-mRNA-1	EgrG_000841700	EmuJ_000841700.1	HmN_000422900.1,HmN_000422900.2,HmN_000422900.3	TcrWFU_04516.t1
5	8	0.548	TsM_000097100,TsM_001190700	maker-E.canG7_contigs_0153-pred_gff_blastx-gene-0.16-mRNA-1	EgrG_000499100,EgrG_000499300	EmuJ_000499100.1,EmuJ_000499300.1	*	TcrWFU_06616.t1
6	8	0.58	TsM_000498000	maker-E.canG7_contigs_9042-pred_gff_cdna2genome-gene-0.38-mRNA-1	EgrG_000598700	EmuJ_000598700.1,EmuJ_000917200.1	HmN_000085700.1,HmN_000085700.2	TcrWFU_07721.t1
6	8	0.586	TsM_000911600	maker-E.canG7_contigs_9269-pred_gff_augustus_masked-gene-0.13-mRNA-1	EgrG_000393400	EmuJ_000393400.1	HmN_003013720,HmN_003013740,HmN_003013760	TcrWFU_00171.t1
6	8	0.583	TsM_000565700	maker-E.canG7_contigs_4830-snap-gene-1.44-mRNA-1	EgrG_000479300	EmuJ_000479300.1	HmN_003024030.1,HmN_003024030.2,HmN_003024030.3	TcrWFU_06442.t1
6	8	0.502	TsM_000786800	maker-E.canG7_contigs_0580-pred_gff_cdna2genome-gene-0.12-mRNA-1	EgrG_000381900	EmuJ_000381900.1	HmN_000804200.1,HmN_000804200.2,HmN_000804200.3	TcrWFU_03067.t1
6	8	0.476	TsM_000060900	maker-E.canG7_contigs_5315-pred_gff_cdna2genome-gene-2.182-mRNA-1	EgrG_000470900	EmuJ_000470900.1	HmN_000353500.1,HmN_000353500.2,HmN_000353500.3	TcrWFU_06377.t1
6	8	0.383	TsM_000687700	maker-E.canG7_contigs_2362-pred_gff_augustus_masked-gene-0.14-mRNA-1	EgrG_000570800	EmuJ_000570800.1	HmN_000591100.1,HmN_000591100.2,HmN_000591100.3	TcrWFU_05146.t1
6	8	0.579	TsM_000468600	maker-E.canG7_contigs_0474-snap-gene-2.31-mRNA-1	EgrG_000911200	EmuJ_000911200.1	HmN_003004540.1,HmN_003004540.2,HmN_003004540.3	TcrWFU_05116.t1
6	8	0.486	TsM_000513400	maker-E.canG7_contigs_7903-pred_gff_augustus_masked-gene-0.7-mRNA-1	EgrG_001079800	EmuJ_001079800.1	HmN_000270000.1,HmN_000270000.2,HmN_000270000.3	TcrWFU_09678.t1
6	8	0.473	TsM_001104100	maker-E.canG7_contigs_1727-pred_gff_cdna2genome-gene-0.13-mRNA-1	EgrG_000911900	EmuJ_000911900.1	HmN_000324700.1,HmN_000324700.2,HmN_000324700.3	TcrWFU_00614.t1
6	8	0.601	TsM_000700600	maker-E.canG7_contigs_3378-pred_gff_cdna2genome-gene-0.94-mRNA-1	EgrG_000878000	EmuJ_000878000.1	HmN_003005340.1,HmN_003005340.2,HmN_003005340.3	TcrWFU_04830.t1
6	8	0.335	TsM_000180600	maker-E.canG7_contigs_5181-snap-gene-1.63-mRNA-1	EgrG_001000600	EmuJ_001000600.1	HmN_003034390.1,HmN_003034390.2,HmN_003034390.3	TcrWFU_08973.t1
6	8	0.381	TsM_001220700	maker-E.canG7_contigs_8311-pred_gff_cdna2genome-gene-0.60-mRNA-1	EgrG_001151200	EmuJ_001151200.1	HmN_000641000.1,HmN_000641000.2,HmN_000641000.3	TcrWFU_07249.t2
6	8	0.479	TsM_000073600	maker-E.canG7_contigs_1061-pred_gff_cdna2genome-gene-0.38-mRNA-1	EgrG_000363400	EmuJ_000363400.1	HmN_000599100.1,HmN_000599100.2,HmN_000599100.3	TcrWFU_03250.t1
6	8	0.235	TsM_000058700	maker-E.canG7_contigs_8425-pred_gff_cdna2genome-gene-0.58-mRNA-1	EgrG_001032300	EmuJ_001032300.1	HmN_000663000.1,HmN_000663000.2,HmN_000663000.3	TcrWFU_09257.t1
6	8	0.517	TsM_000799700	maker-E.canG7_contigs_7648-augustus-gene-0.2-mRNA-1	EgrG_000997550	EmuJ_000997550.1	HmN_000384800.1,HmN_000384800.2,HmN_000384800.3	TcrWFU_08949.t1
4	5	0.383	*	*	EgrG_000451950	EmuJ_000451950.1	HmN_000560200.1,HmN_000560200.2	TcrWFU_06217.t1
4	5	0.558	TsM_000139200	maker-E.canG7_contigs_2892-pred_gff_snap_masked-gene-0.1-mRNA-1	*	*	HmN_003006110,HmN_003006150	TcrWFU_04218.t1
5	5	0.484	TsM_000836100	maker-E.canG7_contigs_1903-snap-gene-0.6-mRNA-1	EgrG_000145100	EmuJ_000139200.1	*	TcrWFU_01446.t1
5	5	0.233	TsM_000478000	maker-E.canG7_contigs_7107-pred_gff_cdna2genome-gene-1.240-mRNA-1	EgrG_000978700	EmuJ_000978700.1	*	TcrWFU_08784.t1
5	5	0.229	*	maker-E.canG7_contigs_7198-pred_gff_cdna2genome-gene-0.125-mRNA-1	EgrG_000510300	EmuJ_000510300.1	HmN_000587200	TcrWFU_06711.t1
4	5	0.202	*	*	EgrG_000438700	EmuJ_000438700.1	HmN_002161600.1,HmN_002161600.2	TcrWFU_06080.t1
5	5	0.478	TsM_000936900	maker-E.canG7_contigs_5936-pred_gff_cdna2genome-gene-0.162-mRNA-1	EgrG_000790300	EmuJ_000790300.1	HmN_003008990	*
5	5	0.361	TsM_000695700	maker-E.canG7_contigs_2627-pred_gff_cdna2genome-gene-0.74-mRNA-1	EgrG_000956100	EmuJ_000956100.1	HmN_000382700	*
5	5	0.28	TsM_000146400	maker-E.canG7_contigs_8560-pred_gff_augustus_masked-gene-0.22-mRNA-1	EgrG_000994300	EmuJ_000994300.1	*	TcrWFU_08915.t1
5	5	0.473	*	maker-E.canG7_contigs_2408-pred_gff_cdna2genome-gene-3.184-mRNA-1	EgrG_000430200	EmuJ_000430200.1	HmN_000453800	TcrWFU_06000.t1
4	5	0.557	TsM_000012300	maker-E.canG7_contigs_5702-snap-gene-0.34-mRNA-1	*	*	HmN_000809200.1,HmN_000809200.2	TcrWFU_02064.t1
5	5	0.53	TsM_000239900	maker-E.canG7_contigs_4126-pred_gff_cdna2genome-gene-0.82-mRNA-1	EgrG_000117500	EmuJ_000117500.1	HmN_000722100	*
5	5	0.372	TsM_000312200	maker-E.canG7_contigs_8637-pred_gff_protein2genome-gene-0.284-mRNA-1	EgrG_000103700	EmuJ_000103700.1	*	TcrWFU_02454.t2
4	5	0.561	TsM_001077500	maker-E.canG7_contigs_1236-pred_gff_blastx-gene-0.211-mRNA-1	*	*	HmN_000912600	TcrWFU_00337.t1,TcrWFU_00934.t2
4	5	0.386	*	*	EgrG_000172800	EmuJ_000172800.1	HmN_000334900.1,HmN_000334900.4	TcrWFU_06864.t1
4	5	0.48	*	*	EgrG_000181800	EmuJ_000181800.1	HmN_003047280	TcrWFU_06747.t1,TcrWFU_06761.t2
4	5	0.586	TsM_000881400	maker-E.canG7_contigs_5315-pred_gff_protein2genome-gene-0.66-mRNA-1	EgrG_000467200	*	HmN_003022690.1,HmN_003022690.2	*
5	5	0.387	*	maker-E.canG7_contigs_7526-pred_gff_cdna2genome-gene-0.201-mRNA-1	EgrG_000533450	EmuJ_000533450.1	HmN_000667000	TcrWFU_07542.t1
4	5	0.429	*	*	EgrG_000364700	EmuJ_000364700.1	HmN_000576100.1,HmN_000576100.2	TcrWFU_03267.t2
5	5	0.349	TsM_001018200	maker-E.canG7_contigs_8273-pred_gff_augustus_masked-gene-2.7-mRNA-1	EgrG_000485100	EmuJ_000485100.1	*	TcrWFU_06495.t1
5	5	0.401	TsM_000402400	maker-E.canG7_contigs_9268-pred_gff_protein2genome-gene-0.24-mRNA-1	EgrG_000926900	EmuJ_000926900.1	*	TcrWFU_00427.t1
4	5	0.564	TsM_000694200,TsM_000842600	maker-E.canG7_contigs_1955-pred_gff_protein2genome-gene-0.39-mRNA-1	EgrG_000574800	EmuJ_000574800.1	*	*
5	5	0.462	TsM_000678300	maker-E.canG7_contigs_2356-pred_gff_cdna2genome-gene-0.25-mRNA-1	EgrG_000992400	EmuJ_000992400.1	*	TcrWFU_08897.t2
5	5	0.456	TsM_000191600	augustus_masked-E.canG7_contigs_1882-processed-gene-0.2-mRNA-1	EgrG_000525800	EmuJ_000525800.1	*	TcrWFU_03178.t1
5	5	0.386	TsM_001215700	maker-E.canG7_contigs_4825-pred_gff_blastx-gene-0.165-mRNA-1	EgrG_000446100	EmuJ_000446100.1	*	TcrWFU_06151.t1
5	5	0.309	*	maker-E.canG7_contigs_5699-snap-gene-0.7-mRNA-1	EgrG_000449200	EmuJ_000449200.1	HmN_003021180	TcrWFU_06184.t1
5	5	0.381	*	maker-E.canG7_contigs_1627-pred_gff_augustus_masked-gene-0.17-mRNA-1	EgrG_000450500	EmuJ_000450500.1	HmN_000758600	TcrWFU_06200.t1
4	5	0.232	TsM_000618300	*	EgrG_000671300	EmuJ_000671300.1	HmN_000250000.1,HmN_000250000.2	*
5	5	0.336	TsM_000396700	maker-E.canG7_contigs_8232-pred_gff_cdna2genome-gene-0.82-mRNA-1	EgrG_000644200	EmuJ_000644200.1	*	TcrWFU_01006.t2
5	5	0.417	TsM_000641100	maker-E.canG7_contigs_8991-snap-gene-1.56-mRNA-1	EgrG_000812100	EmuJ_000812100.1	HmN_003006240	*
5	5	0.348	*	maker-E.canG7_contigs_4204-snap-gene-0.1-mRNA-1	EgrG_000154100x	EmuJ_000154100.1	HmN_000913700	TcrWFU_07089.t1
5	5	0.268	TsM_000460600	DNMT2	EgrG_001185500	EmuJ_001185500.1	HmN_000063350	*
5	5	0.223	TsM_000357700	*	EgrG_000105600	EmuJ_000105600.1	HmN_000024100	TcrWFU_02472.t1
4	5	0.348	TsM_000896400,TsM_000972600	*	EgrG_000959300	EmuJ_000959300.1	HmN_000187800	*
5	5	0.323	TsM_000780700	maker-E.canG7_contigs_0796-pred_gff_blastx-gene-0.6-mRNA-1	EgrG_000340400	EmuJ_000340400.1	*	TcrWFU_03559.t1
4	5	0.428	TsM_000178400	*	EgrG_000664100	EmuJ_000664100.1	HmN_002012300.1,HmN_002012300.2	*
5	5	0.367	TsM_000859900	*	EgrG_000100400	EmuJ_000100400.1	HmN_003032400	TcrWFU_02506.t1
5	5	0.399	TsM_000987300	maker-E.canG7_contigs_3095-pred_gff_blastx-gene-0.104-mRNA-1	EgrG_000339300	EmuJ_000339300.1	*	TcrWFU_03545.t1
4	5	0.474	TsM_001059900	*	EgrG_000108450	EmuJ_000108450.1	HmN_000298800.1,HmN_000298800.2	*
5	5	0.366	TsM_001104400	maker-E.canG7_contigs_5139-augustus-gene-0.1-mRNA-1	EgrG_000092400	EmuJ_000092400.1	HmN_000234350	*
4	5	0.551	TsM_000536600	*	EgrG_000945600	EmuJ_000945600.1	HmN_000759300.1,HmN_000759300.2	*
5	5	0.356	*	maker-E.canG7_contigs_3638-pred_gff_blastx-gene-0.171-mRNA-1	EgrG_000229800	EmuJ_000229800.1	HmN_000212550	TcrWFU_01870.t1
5	5	0.325	TsM_000200400	maker-E.canG7_contigs_6081-snap-gene-1.21-mRNA-1	EgrG_000857600	EmuJ_000857600.1	HmN_000493400	*
5	5	0.338	*	maker-E.canG7_contigs_4584-pred_gff_cdna2genome-gene-0.146-mRNA-1	EgrG_000331300	EmuJ_000331300.1	HmN_003026940	TcrWFU_01497.t1
5	5	0.292	TsM_000732500	maker-E.canG7_contigs_6081-pred_gff_augustus_masked-gene-3.188-mRNA-1	EgrG_000855400	EmuJ_000855400.1	*	TcrWFU_04652.t1
5	5	0.274	*	maker-E.canG7_contigs_2984-pred_gff_blastx-gene-0.179-mRNA-1	EgrG_000041700	EmuJ_000041700.1	HmN_000599800	TcrWFU_02893.t1
5	5	0.474	TsM_000976300	maker-E.canG7_contigs_8841-snap-gene-0.57-mRNA-1	EgrG_000625900	*	HmN_000551100	TcrWFU_01168.t1
4	5	0.56	TsM_000032500	*	EgrG_001041150	EmuJ_001041150.1	HmN_000343900.1,HmN_000343900.2	*
5	5	0.288	TsM_001180200	*	EgrG_000428150	EmuJ_000428150.1	HmN_000611700	TcrWFU_05978.t1
5	5	0.391	TsM_001066000	maker-E.canG7_contigs_3995-pred_gff_blastx-gene-0.63-mRNA-1	EgrG_000362500	EmuJ_000362500.1	HmN_000599600	*
5	5	0.414	TsM_000106700	maker-E.canG7_contigs_2100-pred_gff_tblastx-gene-0.195-mRNA-1	EgrG_001195300	EmuJ_001195300.1	HmN_000193600	*
5	5	0.326	*	maker-E.canG7_contigs_2100-pred_gff_protein2genome-gene-0.475-mRNA-1	EgrG_001194900	EmuJ_001194900.1	HmN_000068900	TcrWFU_05601.t1
5	5	0.45	TsM_000561800	*	EgrG_000597700	EmuJ_000597700.1	HmN_000084600	TcrWFU_07737.t1
5	5	0.391	TsM_000949200	*	EgrG_001025500	EmuJ_001025500.1	HmN_000073400	TcrWFU_09199.t1
5	5	0.319	TsM_000348200	maker-E.canG7_contigs_7977-snap-gene-0.8-mRNA-1	EgrG_001085500	EmuJ_001085500.1	HmN_003032680	*
5	5	0.351	TsM_000052800	*	EgrG_001023750	EmuJ_001023700.1	HmN_000081500	TcrWFU_09184.t1
5	5	0.367	TsM_000965400	maker-E.canG7_contigs_0977-pred_gff_cdna2genome-gene-1.171-mRNA-1	EgrG_000632550	EmuJ_000632550.1	*	TcrWFU_01109.t1
5	5	0.384	TsM_001230600	*	EgrG_000068800	EmuJ_000068800.1	HmN_000633500	TcrWFU_08331.t1
5	5	0.382	TsM_001188600	maker-E.canG7_contigs_4565-snap-gene-0.5-mRNA-1	EgrG_000354600	EmuJ_000354600.1	*	TcrWFU_00848.t1
5	5	0.277	TsM_001210700	*	EgrG_000070500	EmuJ_000070500.1	HmN_000276700	TcrWFU_08349.t2
5	5	0.332	TsM_000952000	maker-E.canG7_contigs_4770-pred_gff_cdna2genome-gene-0.44-mRNA-1	EgrG_000636700	EmuJ_000636700.1	*	TcrWFU_01067.t2
5	5	0.339	*	maker-E.canG7_contigs_0300-snap-gene-0.35-mRNA-1	EgrG_000351700	EmuJ_000351700.1	HmN_000328200	TcrWFU_00868.t1
5	5	0.334	TsM_000867000	*	EgrG_000821100	EmuJ_000821100.1	HmN_003005830	TcrWFU_04352.t1
5	5	0.0759	TsM_000920600	*	EgrG_000192800	EmuJ_000192800.1	HmN_000310300	TcrWFU_02166.t1
5	5	0.206	TsM_001047300	maker-E.canG7_contigs_4299-pred_gff_cdna2genome-gene-0.27-mRNA-1	EgrG_001077600	EmuJ_001077600.1	*	TcrWFU_09660.t1
5	5	0.256	TsM_000814100	maker-E.canG7_contigs_9140-pred_gff_blastx-gene-0.9-mRNA-1	EgrG_000286300	EmuJ_000286300.1	*	TcrWFU_07122.t1
5	5	0.52	TsM_000607400	maker-E.canG7_contigs_1383-snap-gene-0.105-mRNA-1	EgrG_000720200	EmuJ_000720200.1	*	TcrWFU_09827.t1
5	5	0.489	*	maker-E.canG7_contigs_2123-pred_gff_cdna2genome-gene-0.53-mRNA-1	EgrG_000843100	EmuJ_000843100.1	HmN_000424100	TcrWFU_04537.t1
5	5	0.264	*	maker-E.canG7_contigs_7896-pred_gff_blastx-gene-0.47-mRNA-1	EgrG_000283200	EmuJ_000283200.1	HmN_002188300	TcrWFU_07940.t1
5	5	0.382	TsM_000921400	augustus_masked-E.canG7_contigs_5084-processed-gene-0.7-mRNA-1	EgrG_000263220	*	HmN_000228900	TcrWFU_03369.t1
5	5	0.357	TsM_000666200	maker-E.canG7_contigs_4807-snap-gene-0.16-mRNA-1	EgrG_001166500	EmuJ_001166500.1	*	TcrWFU_05312.t1
5	5	0.481	TsM_000304200	*	EgrG_000852700	EmuJ_000852700.1	HmN_000481400	TcrWFU_04620.t1
5	5	0.41	TsM_001104000	*	EgrG_000750600	EmuJ_000750600.1	HmN_000110700	TcrWFU_03670.t1
5	5	0.481	TsM_001108900	maker-E.canG7_contigs_9036-pred_gff_snap_masked-gene-0.20-mRNA-1	EgrG_000695900	EmuJ_000695900.1	*	TcrWFU_05759.t1
5	5	0.343	TsM_000675900	maker-E.canG7_contigs_2659-augustus-gene-0.4-mRNA-1	EgrG_000054200	EmuJ_000054250.1	*	TcrWFU_08293.t1
4	5	0.378	TsM_000878200	*	EgrG_000762400	EmuJ_000762400.1	HmN_000458800.1,HmN_000458800.2	*
5	5	0.344	TsM_000714800	*	EgrG_000802100	EmuJ_000802100.1	HmN_000106800	TcrWFU_04139.t1
5	5	0.39	TsM_000307800	*	EgrG_000218500	EmuJ_000218500.1	HmN_000726800	TcrWFU_01763.t1
5	5	0.429	TsM_001166300	*	EgrG_000233000	EmuJ_000233000.1	HmN_000208200	TcrWFU_01900.t1
5	5	0.23	TsM_000160500	maker-E.canG7_contigs_7130-pred_gff_cdna2genome-gene-0.74-mRNA-1	EgrG_000831500	EmuJ_000831500.1	HmN_002138900	*
5	5	0.328	TsM_000190900	maker-E.canG7_contigs_7794-pred_gff_blastx-gene-0.121-mRNA-1	EgrG_000849300	EmuJ_000849300.1	*	TcrWFU_04591.t2
5	5	0.407	TsM_000722700	maker-E.canG7_contigs_3887-snap-gene-0.59-mRNA-1	EgrG_001049210	EmuJ_001049210.1	HmN_000465900	*
5	5	0.319	TsM_001228200	maker-E.canG7_contigs_7034-augustus-gene-0.16-mRNA-1	EgrG_001147700	EmuJ_001147700.1	*	TcrWFU_07296.t1
5	5	0.364	TsM_000510200	*	EgrG_000330700	EmuJ_000330700.1	HmN_000697500	TcrWFU_01503.t1
5	5	0.441	TsM_000839300	*	EgrG_000326000	EmuJ_000326000.1	HmN_000301400	TcrWFU_02528.t1
4	5	0.553	TsM_000310300	*	EgrG_000324800	EmuJ_000324800.1	HmN_002183500.1,HmN_002183500.2	*
5	5	0.346	TsM_000461700	maker-E.canG7_contigs_6933-pred_gff_cdna2genome-gene-0.62-mRNA-1	EgrG_001174700	EmuJ_001174700.1	HmN_002020300	*
5	5	0.406	TsM_000518600	maker-E.canG7_contigs_8762-augustus-gene-0.9-mRNA-1	EgrG_000728400	EmuJ_000728400.1	*	TcrWFU_09779.t1
5	5	0.423	TsM_000519300	maker-E.canG7_contigs_8776-pred_gff_snap_masked-gene-0.14-mRNA-1	EgrG_000728300	EmuJ_000728300.1	*	TcrWFU_09778.t1
5	5	0.384	TsM_000169900	maker-E.canG7_contigs_3475-snap-gene-1.59-mRNA-1	EgrG_000421200	EmuJ_000421200.1	*	TcrWFU_05920.t2
5	5	0.392	TsM_000802000	maker-E.canG7_contigs_1521-pred_gff_snap_masked-gene-0.14-mRNA-1	EgrG_000676100	EmuJ_000676100.1	*	TcrWFU_00296.t1
4	5	0.41	TsM_000337500	maker-E.canG7_contigs_0878-pred_gff_blastx-gene-0.11-mRNA-1	EgrG_001080100	EmuJ_001080000.1,EmuJ_001080100.1	*	*
4	5	0.414	TsM_000519000	*	EgrG_000728200	EmuJ_000728200.1	HmN_000463600.1,HmN_000463600.2	*
5	5	0.405	TsM_000100400	maker-E.canG7_contigs_2732-pred_gff_protein2genome-gene-0.37-mRNA-1	EgrG_001173100	EmuJ_001173100.1	*	TcrWFU_05374.t1
5	5	0.36	TsM_000185600	*	EgrG_000862300	EmuJ_000862300.1	HmN_003004780	TcrWFU_04701.t1
5	5	0.239	TsM_000147700	maker-E.canG7_contigs_7915-snap-gene-0.4-mRNA-1	EgrG_000685100	EmuJ_000685100.1	*	TcrWFU_05679.t1
5	5	0.469	TsM_001117200	maker-E.canG7_contigs_3596-pred_gff_cdna2genome-gene-0.58-mRNA-1	EgrG_000845700	EmuJ_000845700.1	*	TcrWFU_04557.t1
4	5	0.524	TsM_000191800	*	EgrG_000526000	EmuJ_000526000.1	HmN_000054600.1,HmN_000054600.2	*
4	5	0.574	TsM_000112300	*	*	EmuJ_000160300.1	HmN_003048240,HmN_003048250	TcrWFU_07006.t1
5	5	0.364	TsM_000094100	*	EgrG_001087000	EmuJ_001087000.1	HmN_000020600	TcrWFU_02691.t1
5	5	0.341	TsM_000244100	*	EgrG_000553800	EmuJ_000553800.1	HmN_000531300.2	TcrWFU_06793.t1
5	5	0.124	TsM_000738000	maker-E.canG7_contigs_2625-snap-gene-0.22-mRNA-1	EgrG_000584800	EmuJ_000584800.1	*	TcrWFU_07862.t1
5	5	0.407	TsM_000038300	*	EgrG_001189900	EmuJ_001189900.1	HmN_003003860	TcrWFU_05516.t1
5	5	0.377	TsM_000740700	maker-E.canG7_contigs_8037-pred_gff_blastx-gene-0.112-mRNA-1	EgrG_000079400	EmuJ_000079400.1	HmN_000453000	*
4	5	0.416	TsM_001073100	maker-E.canG7_contigs_8306-pred_gff_blastx-gene-0.205-mRNA-1	*	*	HmN_003042580,HmN_003042610	TcrWFU_07787.t1
5	5	0.353	TsM_000704300	*	EgrG_001116000	EmuJ_001116000.1	HmN_000905370	TcrWFU_10058.t1
4	5	0.535	TsM_000197300	*	EgrG_001168800	EmuJ_001168800.1	*	TcrWFU_05331.t1,TcrWFU_05333.t1
5	5	0.326	TsM_000710400	maker-E.canG7_contigs_8229-pred_gff_cdna2genome-gene-0.74-mRNA-1	EgrG_001028600	EmuJ_001028600.1	*	TcrWFU_09227.t1
5	5	0.0939	*	maker-E.canG7_contigs_8693-pred_gff_cdna2genome-gene-0.199-mRNA-1	EgrG_000413800	EmuJ_000413800.1	HmN_002216700	TcrWFU_08101.t1
5	5	0.383	TsM_000541200	maker-E.canG7_contigs_1066-snap-gene-1.60-mRNA-1	EgrG_000895200	EmuJ_000895200.1	*	TcrWFU_04969.t1
4	5	0.543	TsM_000553800	*	EgrG_000504600	EmuJ_000504600.1	HmN_002151500.1,HmN_002151500.2	*
5	5	0.353	TsM_000943300	maker-E.canG7_contigs_3712-pred_gff_cdna2genome-gene-1.77-mRNA-1	EgrG_000892600	EmuJ_000892600.1	*	TcrWFU_04949.t1
5	5	0.274	TsM_000221900	*	EgrG_000462100	EmuJ_000462100.1	HmN_000393800	TcrWFU_06308.t1
5	5	0.249	TsM_001140100	*	EgrG_001132900	EmuJ_001132900.1	HmN_000765300	TcrWFU_10212.t1
5	5	0.471	TsM_000221400	*	EgrG_000466900	EmuJ_000466900.1	HmN_000604600	TcrWFU_06343.t1
4	5	0.562	TsM_000151600	*	EgrG_001129600	EmuJ_001129600.1	HmN_003002890,HmN_003002920	*
5	5	0.32	TsM_000866100	maker-E.canG7_contigs_8759-pred_gff_cdna2genome-gene-0.257-mRNA-1	EgrG_000126000	EmuJ_000126000.1	*	TcrWFU_02245.t1
4	5	0.464	*	*	EgrG_001107200,EgrG_001108300	EmuJ_001107200.1	HmN_000522700	TcrWFU_10525.t1
5	5	0.213	TsM_000050200	*	EgrG_001075700	EmuJ_001075700.1	HmN_000631900	TcrWFU_09642.t1
4	5	0.367	TsM_000985500	*	EgrG_000476600	EmuJ_000476600.1	HmN_000280700.1,HmN_000280700.2	*
5	5	0.396	TsM_000040500	maker-E.canG7_contigs_5941-pred_gff_blastx-gene-0.150-mRNA-1	EgrG_001115800	EmuJ_001115800.1	*	TcrWFU_10060.t1
5	5	0.526	TsM_000830600	*	EgrG_000569300	EmuJ_000569300.1	HmN_000190600	TcrWFU_05132.t2
4	5	0.494	TsM_000313500	maker-E.canG7_contigs_8913-pred_gff_blastx-gene-0.105-mRNA-1	*	*	HmN_003000520,HmN_003000590.1	TcrWFU_10561.t1
4	5	0.516	TsM_000088300	*	*	EmuJ_000678800.1,EmuJ_000679100.1	HmN_000777000	TcrWFU_00322.t1
5	5	0.31	TsM_000192000	maker-E.canG7_contigs_9173-pred_gff_cdna2genome-gene-0.53-mRNA-1	EgrG_000376000	EmuJ_000376000.1	*	TcrWFU_03009.t1
5	7	0.682	TsM_000045400	maker-E.canG7_contigs_3818-pred_gff_cdna2genome-gene-0.30-mRNA-1	EgrG_000932100,EgrG_000932200	EmuJ_000932100.1,EmuJ_000932200.1	*	TcrWFU_00475.t1
6	7	0.534	TsM_000121600	maker-E.canG7_contigs_2100-snap-gene-0.87-mRNA-1	EgrG_001195000	EmuJ_001195000.1	HmN_000068800.1,HmN_000068800.2	TcrWFU_05600.t1
6	7	0.324	TsM_000443800	maker-E.canG7_contigs_2695-pred_gff_cdna2genome-gene-0.111-mRNA-1	EgrG_000987000	EmuJ_000987000.1	HmN_002026200.2,HmN_002026200.1	TcrWFU_08847.t1
6	7	0.276	TsM_000761200	maker-E.canG7_contigs_3408-snap-gene-0.8-mRNA-1	EgrG_001059000	EmuJ_001059000.1	HmN_003033640.1,HmN_003033640.2	TcrWFU_09501.t1
6	7	0.488	TsM_000735700	maker-E.canG7_contigs_5906-pred_gff_blastx-gene-0.173-mRNA-1	EgrG_000190700	EmuJ_000007800.1	HmN_000133200.2,HmN_000133200.1	TcrWFU_02746.t1
6	7	0.407	TsM_001010700	maker-E.canG7_contigs_3863-pred_gff_snap_masked-gene-0.21-mRNA-1	EgrG_000900000	EmuJ_000899900.1	HmN_000853300.1,HmN_000853300.2	TcrWFU_05008.t1
6	7	0.455	TsM_000517000	maker-E.canG7_contigs_1826-pred_gff_snap_masked-gene-0.20-mRNA-1	EgrG_000426500	EmuJ_000426500.1	HmN_000609600.1,HmN_000609600.2	TcrWFU_05962.t1
6	7	0.225	TsM_000414900	maker-E.canG7_contigs_6733-pred_gff_cdna2genome-gene-0.155-mRNA-1	EgrG_000816300	EmuJ_000816300.1	HmN_000689700.2,HmN_000689700.1	TcrWFU_04312.t1
6	7	0.438	TsM_001050400	maker-E.canG7_contigs_3893-snap-gene-0.39-mRNA-1	EgrG_001178500	EmuJ_001178500.1	HmN_000624000.2,HmN_000624000.1	TcrWFU_05419.t1
6	7	0.447	TsM_000121900	maker-E.canG7_contigs_2100-augustus-gene-0.49-mRNA-1	EgrG_001195100	EmuJ_001195100.1	HmN_000068700,HmN_002101000	TcrWFU_05599.t1
6	7	0.42	TsM_000497800	maker-E.canG7_contigs_3089-pred_gff_cdna2genome-gene-0.15-mRNA-1	EgrG_001077700	EmuJ_001077700.1	HmN_000630200.1,HmN_000630200.2	TcrWFU_09661.t1
6	7	0.384	TsM_000127100	maker-E.canG7_contigs_4468-pred_gff_cdna2genome-gene-0.139-mRNA-1	EgrG_000057700	EmuJ_000057700.1	HmN_000712500.2,HmN_000712500.1	TcrWFU_08245.t1
6	7	0.455	TsM_000225900	maker-E.canG7_contigs_8593-pred_gff_cdna2genome-gene-2.146-mRNA-1	EgrG_000245900	EmuJ_000245900.1	HmN_000173000.1,HmN_000173000.3	TcrWFU_02009.t1
6	7	0.28	TsM_000329800	maker-E.canG7_contigs_3515-pred_gff_cdna2genome-gene-0.111-mRNA-1	EgrG_001103900	EmuJ_001103900.1	HmN_000650400.1,HmN_000650400.2	TcrWFU_03294.t1
6	7	0.277	TsM_001034400	maker-E.canG7_contigs_5479-pred_gff_cdna2genome-gene-0.145-mRNA-1	EgrG_000435600	EmuJ_000435600.1	HmN_000496900.2,HmN_000496900.1	TcrWFU_06054.t1
6	7	0.213	TsM_000406200	maker-E.canG7_contigs_6862-pred_gff_cdna2genome-gene-0.112-mRNA-1	EgrG_000997400	EmuJ_000997400.1	HmN_000385000.1,HmN_000385000.2	TcrWFU_08947.t1
6	7	0.441	TsM_000007100	maker-E.canG7_contigs_2643-pred_gff_snap_masked-gene-0.17-mRNA-1	EgrG_000497400	EmuJ_000497400.1	HmN_000706300.1,HmN_000706300.2	TcrWFU_06603.t1
6	7	0.451	TsM_000050600	maker-E.canG7_contigs_7198-pred_gff_blastx-gene-0.141-mRNA-1	EgrG_000510500	EmuJ_000510500.1,EmuJ_000510600.1	HmN_000587000	TcrWFU_06714.t1
6	7	0.389	TsM_000398300	maker-E.canG7_contigs_4758-pred_gff_cdna2genome-gene-1.234-mRNA-1	EgrG_001026400	EmuJ_001026400.1	HmN_003036720,HmN_003036730	TcrWFU_09208.t1
6	7	0.506	TsM_001004900	maker-E.canG7_contigs_3140-snap-gene-0.16-mRNA-1	EgrG_000424000	EmuJ_000424000.1	HmN_000446100.1,HmN_000446100.2	TcrWFU_05943.t1
6	7	0.243	TsM_000723700	maker-E.canG7_contigs_2636-pred_gff_blastx-gene-0.66-mRNA-1	EgrG_000252100	EmuJ_000252100.1	HmN_003027730,HmN_003028050	TcrWFU_02070.t1
5	7	0.624	TsM_001017500	*	EgrG_000745500,EgrG_000745600	EmuJ_000745500.1,EmuJ_000745600.1	HmN_002126400	TcrWFU_03613.t1
6	7	0.443	TsM_000299400	maker-E.canG7_contigs_0915-snap-gene-1.65-mRNA-1	EgrG_000610900	EmuJ_000610900.1	HmN_000014600.1,HmN_000014600.2	TcrWFU_01299.t1
6	7	0.456	TsM_000212800	maker-E.canG7_contigs_5315-pred_gff_blastx-gene-2.196-mRNA-1	EgrG_000469500	EmuJ_000469500.1	HmN_003022740,HmN_003022750	TcrWFU_06366.t1
5	7	0.493	TsM_000904800	maker-E.canG7_contigs_1523-pred_gff_cdna2genome-gene-0.52-mRNA-1	EgrG_001038600	EmuJ_001038600.1,EmuJ_001039200.1	HmN_000345500.1,HmN_000345500.2	*
6	9	0.724	TsM_000007000	maker-E.canG7_contigs_6302-augustus-gene-0.4-mRNA-1	EgrG_000103000,EgrG_000103500	EmuJ_000103000.1,EmuJ_000103500.1	HmN_000016700	TcrWFU_02447.t1,TcrWFU_02451.t1
6	9	0.706	TsM_000893800	maker-E.canG7_contigs_4676-pred_gff_cdna2genome-gene-0.16-mRNA-1	EgrG_000815400,EgrG_000815600	EmuJ_000815400.1,EmuJ_000815600.1	HmN_000690600	TcrWFU_04304.t1,TcrWFU_04305.t1
6	9	0.569	TsM_000204200	maker-E.canG7_contigs_5733-pred_gff_blastx-gene-0.45-mRNA-1	EgrG_001072300,EgrG_001072700	EmuJ_001072300.1,EmuJ_001072700.1	HmN_000688200	TcrWFU_09615.t1,TcrWFU_09619.t1
6	8	0.656	TsM_000587600	augustus_masked-E.canG7_contigs_6302-processed-gene-0.0-mRNA-1	EgrG_000103100,EgrG_000103400	EmuJ_000103100.1,EmuJ_000103400.1	HmN_000016800	TcrWFU_02450.t1
6	8	0.455	TsM_000753300	maker-E.canG7_contigs_6055-pred_gff_cdna2genome-gene-0.72-mRNA-1	EgrG_001020400.1,EgrG_001020400.2	EmuJ_001020400.1	HmN_000805900.1,HmN_000805900.2	TcrWFU_09157.t1
6	8	0.342	TsM_000251800	maker-E.canG7_contigs_7799-pred_gff_cdna2genome-gene-0.13-mRNA-1	EgrG_000739500,EgrG_000739600	EmuJ_000739500.1,EmuJ_000739600.1	HmN_003013190	TcrWFU_00050.t1
6	8	0.509	TsM_001202700	maker-E.canG7_contigs_1703-pred_gff_cdna2genome-gene-0.40-mRNA-1	EgrG_000176500,EgrG_000176800	EmuJ_000176500.1,EmuJ_000176800.1	HmN_000666700	TcrWFU_06824.t1
6	8	0.625	TsM_000212300	maker-E.canG7_contigs_5315-pred_gff_cdna2genome-gene-1.101-mRNA-1	EgrG_000468600.1,EgrG_000468600.2	EmuJ_000468600.1	HmN_002281500.1,HmN_002281500.2	TcrWFU_06359.t2
6	8	0.563	TsM_001067400	maker-E.canG7_contigs_6609-pred_gff_protein2genome-gene-0.74-mRNA-1	EgrG_000949780,EgrG_000950100	EmuJ_000950100.1	HmN_000756000.2,HmN_000756000.3	TcrWFU_08529.t1
6	8	0.628	TsM_000695200	maker-E.canG7_contigs_3848-augustus-gene-0.3-mRNA-1	EgrG_000714000,EgrG_000714050	EmuJ_000714000.1	HmN_003033190,HmN_003033200	TcrWFU_09881.t1
6	8	0.469	TsM_000704900	maker-E.canG7_contigs_3195-pred_gff_blastx-gene-0.47-mRNA-1	EgrG_000134300,EgrG_000134800	EmuJ_000134300.1,EmuJ_000134800.1	HmN_000175900	TcrWFU_01398.t1
5	6	0.62	TsM_000770900	*	EgrG_000506100	EmuJ_000506100.1	HmN_000777200.1,HmN_000777200.2	TcrWFU_06670.t1
6	6	0.321	TsM_000059300	maker-E.canG7_contigs_0815-snap-gene-0.10-mRNA-1	EgrG_000971800	EmuJ_000971800.1	HmN_000119400	TcrWFU_08720.t1
6	6	0.362	TsM_001165500	maker-E.canG7_contigs_7402-snap-gene-0.57-mRNA-1	EgrG_001117100	EmuJ_001117100.1	HmN_000627000	TcrWFU_10045.t1
6	6	0.568	TsM_000825900	maker-E.canG7_contigs_5186-pred_gff_blastx-gene-2.88-mRNA-1	EgrG_000824400	EmuJ_000824400.1	HmN_000399400	TcrWFU_04383.t1
5	6	0.341	TsM_001222200	*	EgrG_000507900	EmuJ_000507900.1	HmN_000776000.1,HmN_000776000.2	TcrWFU_06698.t1
6	6	0.323	TsM_000009700	maker-E.canG7_contigs_8951-pred_gff_cdna2genome-gene-0.32-mRNA-1	EgrG_000784400	EmuJ_000784400.1	HmN_000467300	TcrWFU_03980.t1
6	6	0.37	TsM_000246500	maker-E.canG7_contigs_8762-pred_gff_cdna2genome-gene-0.38-mRNA-1	EgrG_000728700	EmuJ_000728700.1	HmN_000464200	TcrWFU_09783.t1
6	6	0.387	TsM_000607300	maker-E.canG7_contigs_1383-pred_gff_protein2genome-gene-0.507-mRNA-1	EgrG_000721700	EmuJ_000721700.1	HmN_000526800	TcrWFU_09814.t1
5	6	0.597	TsM_000877900	*	EgrG_000761600	EmuJ_000761600.1	HmN_000039300.1,HmN_000039300.2	TcrWFU_03770.t1
6	6	0.408	TsM_000536900	augustus_masked-E.canG7_contigs_0119-processed-gene-1.7-mRNA-1	EgrG_000945550	EmuJ_000945550.1	HmN_003037580	TcrWFU_08486.t1
6	6	0.39	TsM_000071300	maker-E.canG7_contigs_1889-snap-gene-0.31-mRNA-1	EgrG_000716500	EmuJ_000716500.1	HmN_000540500	TcrWFU_09856.t1
6	6	0.267	TsM_000241400	maker-E.canG7_contigs_5438-pred_gff_protein2genome-gene-0.41-mRNA-1	EgrG_000789100	EmuJ_000789100.1	HmN_000777600	TcrWFU_04020.t1
6	6	0.213	TsM_000841300	maker-E.canG7_contigs_3903-pred_gff_cdna2genome-gene-0.167-mRNA-1	EgrG_000504200	EmuJ_000504200.1	HmN_000584800	TcrWFU_06654.t1
6	6	0.325	TsM_000651400	maker-E.canG7_contigs_8188-pred_gff_cdna2genome-gene-0.9-mRNA-1	EgrG_000789000	EmuJ_000789000.1	HmN_000563100	TcrWFU_04019.t1
6	6	0.427	TsM_000172300	maker-E.canG7_contigs_0119-pred_gff_blastx-gene-1.321-mRNA-1	EgrG_000947100	EmuJ_000947100.1	HmN_000844900	TcrWFU_08501.t1
6	6	0.457	TsM_000108100	maker-E.canG7_contigs_5446-pred_gff_cdna2genome-gene-0.139-mRNA-1	EgrG_000788500	EmuJ_000788500.1	HmN_000563500	TcrWFU_04014.t1
6	6	0.457	TsM_000822700	maker-E.canG7_contigs_9280-pred_gff_augustus_masked-gene-0.12-mRNA-1	EgrG_000966400	EmuJ_000966400.1	HmN_000509500	TcrWFU_08672.t1
6	6	0.366	TsM_000892100	maker-E.canG7_contigs_0675-pred_gff_protein2genome-gene-0.37-mRNA-1	EgrG_000916800	EmuJ_000916800.1	HmN_003037620.2	TcrWFU_00567.t2
6	6	0.473	TsM_000577600	maker-E.canG7_contigs_9028-snap-gene-1.38-mRNA-1	EgrG_000499600	EmuJ_000499600.1	HmN_003023750	TcrWFU_06619.t1
6	6	0.411	TsM_000489300	maker-E.canG7_contigs_5446-pred_gff_protein2genome-gene-0.243-mRNA-1	EgrG_000787300	EmuJ_000787300.1	HmN_000564500	TcrWFU_04005.t1
5	6	0.607	TsM_000577500	*	EgrG_000499700	EmuJ_000499700.1	HmN_003023740.1,HmN_003023740.2	TcrWFU_06621.t2
6	6	0.376	TsM_000285600	maker-E.canG7_contigs_5350-pred_gff_cdna2genome-gene-0.130-mRNA-1	EgrG_000793600	EmuJ_000793600.1	HmN_000434400	TcrWFU_04062.t1
6	6	0.333	TsM_001000200	maker-E.canG7_contigs_3903-snap-gene-0.40-mRNA-1	EgrG_000504400	EmuJ_000504400.1	HmN_003023530	TcrWFU_06656.t1
5	6	0.331	TsM_000187400	maker-E.canG7_contigs_2404-pred_gff_cdna2genome-gene-0.168-mRNA-1	EgrG_000089900	*	HmN_000253800.1,HmN_000253800.2	TcrWFU_07130.t1
5	6	0.497	TsM_000172500	maker-E.canG7_contigs_0119-pred_gff_blastx-gene-1.353-mRNA-1	EgrG_000947300	EmuJ_000947300.1	HmN_000755600.1,HmN_000755600.2	*
6	6	0.301	TsM_000873200	maker-E.canG7_contigs_4767-pred_gff_cdna2genome-gene-1.169-mRNA-1	EgrG_000724900	EmuJ_000724900.1	HmN_000800600	TcrWFU_09748.t1
5	6	0.275	TsM_000255000	*	EgrG_000732100	EmuJ_000732110.1	HmN_000644100.1,HmN_000644100.2	TcrWFU_00690.t1
6	6	0.351	TsM_000489600	maker-E.canG7_contigs_8405-snap-gene-0.55-mRNA-1	EgrG_000785300	EmuJ_000785300.1	HmN_000470000	TcrWFU_03989.t1
6	6	0.335	TsM_000814400	maker-E.canG7_contigs_5851-pred_gff_blastx-gene-0.135-mRNA-1	EgrG_000157100	EmuJ_000157100.1	HmN_000706600	TcrWFU_07043.t1
6	6	0.223	TsM_000977600	maker-E.canG7_contigs_6173-pred_gff_blastx-gene-0.290-mRNA-1	EgrG_000756900	EmuJ_000756900.1	HmN_002127800	TcrWFU_03722.t1
5	6	0.35	TsM_001170400	*	EgrG_000456600	EmuJ_000456600.1	HmN_000504800.1,HmN_000504800.2	TcrWFU_06260.t1
6	6	0.356	TsM_000413400	maker-E.canG7_contigs_6578-pred_gff_cdna2genome-gene-0.162-mRNA-1	EgrG_000748000	EmuJ_000748000.1	HmN_000826300	TcrWFU_03642.t1
5	6	0.614	TsM_001181500	maker-E.canG7_contigs_1640-snap-gene-0.12-mRNA-1	EgrG_000778000	EmuJ_000778000.1	HmN_000033700.1,HmN_000033700.2	*
6	6	0.266	TsM_000687200	maker-E.canG7_contigs_7038-augustus-gene-1.14-mRNA-1	EgrG_000798900	EmuJ_000798900.1	HmN_000103500	TcrWFU_04115.t2
5	6	0.64	*	maker-E.canG7_contigs_6578-pred_gff_cdna2genome-gene-0.152-mRNA-1	EgrG_000748400	EmuJ_000748400.1	HmN_000826100.1,HmN_000826100.2	TcrWFU_03647.t1
5	6	0.611	TsM_000437400	*	EgrG_000652700	EmuJ_000652700.1	HmN_000848800.1,HmN_000848800.2	TcrWFU_10292.t1
6	6	0.488	TsM_000813700	maker-E.canG7_contigs_8273-pred_gff_cdna2genome-gene-0.57-mRNA-1	EgrG_000487100	EmuJ_000487100.1	HmN_000607800	TcrWFU_06512.t1
5	6	0.299	TsM_000022800,TsM_000896300	maker-E.canG7_contigs_3376-pred_gff_cdna2genome-gene-1.105-mRNA-1	EgrG_000959600	EmuJ_000959600.1	*	TcrWFU_08613.t1
5	6	0.641	*	maker-E.canG7_contigs_4649-pred_gff_cdna2genome-gene-0.182-mRNA-1	EgrG_000143700	EmuJ_000140800.1	HmN_003026620.1,HmN_003026620.2	TcrWFU_01460.t1
6	6	0.444	TsM_000617300	maker-E.canG7_contigs_4000-pred_gff_cdna2genome-gene-0.22-mRNA-1	EgrG_000753900	EmuJ_000753900.1	HmN_000829900	TcrWFU_03695.t1
6	6	0.362	TsM_000139100	maker-E.canG7_contigs_1288-pred_gff_cdna2genome-gene-0.151-mRNA-1	EgrG_000809600	EmuJ_000809600.1	HmN_000337300	TcrWFU_04210.t1
6	6	0.405	TsM_000840900	maker-E.canG7_contigs_8273-snap-gene-2.39-mRNA-1	EgrG_000485700	EmuJ_000485700.1	HmN_003024000	TcrWFU_06501.t1
6	6	0.453	TsM_001167400	maker-E.canG7_contigs_6173-pred_gff_augustus_masked-gene-0.26-mRNA-1	EgrG_000756000	EmuJ_000756000.1	HmN_000878400	TcrWFU_03714.t1
6	6	0.44	TsM_000124300	maker-E.canG7_contigs_8273-pred_gff_blastx-gene-2.119-mRNA-1	EgrG_000485400	EmuJ_000485400.1	HmN_000609400	TcrWFU_06498.t1
6	6	0.387	TsM_000190500	maker-E.canG7_contigs_0535-pred_gff_cdna2genome-gene-0.72-mRNA-1	EgrG_000962800	EmuJ_000962800.1	HmN_000218400	TcrWFU_08639.t1
6	6	0.36	TsM_000249200	maker-E.canG7_contigs_7153-snap-gene-0.15-mRNA-1	EgrG_000758900	EmuJ_000758900.1	HmN_003006460	TcrWFU_03737.t1
6	6	0.234	TsM_000249300	maker-E.canG7_contigs_7153-pred_gff_cdna2genome-gene-0.77-mRNA-1	EgrG_000759000	EmuJ_000759000.1	HmN_000649000	TcrWFU_03739.t1
6	6	0.41	TsM_000377700	maker-E.canG7_contigs_3071-pred_gff_cdna2genome-gene-0.61-mRNA-1	EgrG_000771300	EmuJ_000771300.1	HmN_002131600	TcrWFU_03859.t1
5	6	0.189	TsM_000484900	*	EgrG_000613950	EmuJ_000613950.1	HmN_003043990,HmN_003044000	TcrWFU_01276.t1
6	6	0.359	TsM_000721300	maker-E.canG7_contigs_0234-pred_gff_blastx-gene-1.238-mRNA-1	EgrG_000762200	EmuJ_000762200.1	HmN_000718400	TcrWFU_03774.t1
5	6	0.265	TsM_000164700	*	EgrG_000609400	EmuJ_000609400.1	HmN_000013600.1,HmN_000013600.2	TcrWFU_01313.t1
5	6	0.405	TsM_000860000	*	EgrG_000598900	EmuJ_000598900.1	HmN_003050550.1,HmN_003050550.2	TcrWFU_07720.t1
6	6	0.352	TsM_000361800	maker-E.canG7_contigs_2378-pred_gff_snap_masked-gene-0.35-mRNA-1	EgrG_000484000	EmuJ_000484000.1	HmN_000270800	TcrWFU_06484.t1
6	6	0.387	TsM_000187800	maker-E.canG7_contigs_2404-pred_gff_cdna2genome-gene-0.154-mRNA-1	EgrG_000090400	EmuJ_000090400.1	HmN_000253500	TcrWFU_07127.t1
5	6	0.525	TsM_000208300	*	EgrG_000585800	EmuJ_000585800.1	HmN_000237700.1,HmN_000237700.2	TcrWFU_07855.t1
6	6	0.408	TsM_000127400	maker-E.canG7_contigs_3012-pred_gff_blastx-gene-0.275-mRNA-1	EgrG_000070300	EmuJ_000070300.1	HmN_000277000	TcrWFU_08346.t1
5	6	0.594	*	maker-E.canG7_contigs_9043-pred_gff_cdna2genome-gene-0.87-mRNA-1	EgrG_000768200	EmuJ_000768200.1	HmN_000869800.1,HmN_000869800.2	TcrWFU_03826.t1
6	6	0.417	TsM_000729900	maker-E.canG7_contigs_8791-pred_gff_protein2genome-gene-0.27-mRNA-1	EgrG_000768000	EmuJ_000768000.1	HmN_000402400	TcrWFU_03824.t1
5	6	0.599	TsM_001192900	*	EgrG_000346500	EmuJ_000346500.1	HmN_000325000.1,HmN_000325000.2	TcrWFU_00796.t1
6	6	0.346	TsM_001194800	maker-E.canG7_contigs_7512-pred_gff_cdna2genome-gene-0.63-mRNA-1	EgrG_000733800	EmuJ_000733800.1	HmN_002102500	TcrWFU_00676.t1
5	6	0.241	TsM_001125400	*	EgrG_000337300	EmuJ_000337300.1	HmN_002220100.1,HmN_002220100.2	TcrWFU_03521.t1
6	6	0.323	TsM_000453300	maker-E.canG7_contigs_1975-pred_gff_cdna2genome-gene-0.119-mRNA-1	EgrG_000150800	EmuJ_000150800.1	HmN_000888700	TcrWFU_01538.t1
6	6	0.479	TsM_001164200	maker-E.canG7_contigs_0593-pred_gff_protein2genome-gene-0.18-mRNA-1	EgrG_000495900	EmuJ_000372500.1	HmN_000437300	TcrWFU_06593.t2
6	6	0.224	TsM_001100300	maker-E.canG7_contigs_3116-pred_gff_cdna2genome-gene-0.70-mRNA-1	EgrG_000954300	EmuJ_000954300.1	HmN_000189800	TcrWFU_08567.t1
5	6	0.506	TsM_000318400	*	EgrG_000696900	EmuJ_000696900.1	HmN_000418100.1,HmN_000418100.2	TcrWFU_05767.t1
6	6	0.428	TsM_000095000	maker-E.canG7_contigs_4230-pred_gff_augustus_masked-gene-0.4-mRNA-1	EgrG_000110800	EmuJ_000110800.1	HmN_000024800	TcrWFU_02432.t1
5	6	0.621	TsM_000476500	*	EgrG_000695200	EmuJ_000695200.1	HmN_003015990.1,HmN_003015990.2	TcrWFU_05753.t1
6	6	0.331	TsM_000934300	maker-E.canG7_contigs_3613-pred_gff_blastx-gene-0.14-mRNA-1	EgrG_000819000	EmuJ_000819000.1	HmN_000949200	TcrWFU_04334.t1
6	6	0.578	TsM_001020800	maker-E.canG7_contigs_2684-pred_gff_cdna2genome-gene-0.122-mRNA-1	EgrG_000818700	EmuJ_000818700.1	HmN_003005680	TcrWFU_04332.t1
6	6	0.298	TsM_000670700	maker-E.canG7_contigs_1028-pred_gff_blastx-gene-0.43-mRNA-1	EgrG_000795700	EmuJ_000795700.1	HmN_000432600	TcrWFU_04084.t2
6	6	0.407	TsM_000642000	maker-E.canG7_contigs_2684-augustus-gene-0.23-mRNA-1	EgrG_000818400	EmuJ_000818400.1	HmN_003005700	TcrWFU_04331.t1
5	6	0.545	TsM_001032800	*	EgrG_000342600	EmuJ_000342600.1	HmN_002220400	TcrWFU_00741.t1,TcrWFU_00752.t1
6	6	0.188	TsM_000028700	maker-E.canG7_contigs_8946-pred_gff_blastx-gene-0.85-mRNA-1	EgrG_000951500	EmuJ_000951500.1	HmN_000619000	TcrWFU_08546.t1
6	6	0.45	TsM_000258600	maker-E.canG7_contigs_2627-pred_gff_augustus_masked-gene-0.9-mRNA-1	EgrG_000955800	EmuJ_000955800.1	HmN_000383100	TcrWFU_08581.t1
5	6	0.588	TsM_000632300	*	EgrG_000522500	EmuJ_000522500.1	HmN_002029400.1,HmN_002029400.2	TcrWFU_03138.t1
5	6	0.388	TsM_000145800	*	EgrG_000523000	EmuJ_000523000.1	HmN_003044440.2,HmN_003044440.3	TcrWFU_03142.t1
6	6	0.378	TsM_000057000	maker-E.canG7_contigs_5935-pred_gff_blastx-gene-0.23-mRNA-1	EgrG_000739900	EmuJ_000739900.1	HmN_000787800	TcrWFU_00044.t1
6	6	0.407	TsM_000841800	maker-E.canG7_contigs_5859-pred_gff_blastx-gene-0.151-mRNA-1	EgrG_000780400	EmuJ_000780400.1	HmN_000031900	TcrWFU_03946.t1
6	6	0.372	TsM_001005600	maker-E.canG7_contigs_5859-pred_gff_blastx-gene-0.169-mRNA-1	EgrG_000779700	EmuJ_000779700.1	HmN_000032400	TcrWFU_03939.t1
6	6	0.357	TsM_000008500	maker-E.canG7_contigs_6486-pred_gff_cdna2genome-gene-0.126-mRNA-1	EgrG_000491400	EmuJ_000491400.1	HmN_000790500	TcrWFU_06553.t1
6	6	0.306	TsM_000949900	maker-E.canG7_contigs_0844-pred_gff_augustus_masked-gene-0.12-mRNA-1	EgrG_000491100	EmuJ_000491100.1	HmN_000790800	TcrWFU_06551.t1
5	6	0.578	TsM_000273400	*	EgrG_000674200	EmuJ_000674200.1	HmN_003041240,HmN_003041250	TcrWFU_00276.t1
6	6	0.501	TsM_000814700	maker-E.canG7_contigs_1620-pred_gff_augustus_masked-gene-0.4-mRNA-1	EgrG_000091600	EmuJ_000091600.1	HmN_000709200	TcrWFU_07114.t1
6	6	0.573	TsM_000615000	maker-E.canG7_contigs_0535-pred_gff_cdna2genome-gene-0.67-mRNA-1	EgrG_000962900	EmuJ_000962900.1	HmN_000218500	TcrWFU_08640.t1
6	6	0.248	TsM_000427000	maker-E.canG7_contigs_7703-pred_gff_cdna2genome-gene-0.80-mRNA-1	EgrG_000489800	EmuJ_000489800.1	HmN_000184000	TcrWFU_06537.t1
5	6	0.614	TsM_000136800	*	EgrG_000672700	EmuJ_000672700.1	HmN_000138900	TcrWFU_00216.t1,TcrWFU_00221.t1
6	6	0.3	TsM_000613400	maker-E.canG7_contigs_6174-augustus-gene-0.12-mRNA-1	EgrG_000912800	EmuJ_000912800.1	HmN_000324200	TcrWFU_00607.t1
6	6	0.392	TsM_000771500	maker-E.canG7_contigs_3364-pred_gff_cdna2genome-gene-1.116-mRNA-1	EgrG_000870300	EmuJ_000870300.1	HmN_000514800	TcrWFU_04767.t1
6	6	0.399	TsM_000238900	maker-E.canG7_contigs_6866-pred_gff_cdna2genome-gene-0.47-mRNA-1	EgrG_000546400	EmuJ_000546400.1	HmN_000880400	TcrWFU_07652.t1
6	6	0.466	TsM_001159500	maker-E.canG7_contigs_0977-snap-gene-2.64-mRNA-1	EgrG_000630400	EmuJ_000630400.1	HmN_003042030	TcrWFU_01126.t2
5	6	0.574	*	maker-E.canG7_contigs_2964-pred_gff_augustus_masked-gene-0.12-mRNA-1	EgrG_000871200	EmuJ_000871200.1	HmN_000778400.1,HmN_000778400.2	TcrWFU_04774.t1
5	6	0.521	TsM_000473100	*	EgrG_000044800	EmuJ_000044800.1	HmN_002200500.1,HmN_002200500.2	TcrWFU_02948.t1
6	6	0.291	TsM_000756900	maker-E.canG7_contigs_8552-pred_gff_blastx-gene-0.141-mRNA-1	EgrG_000548400	EmuJ_000548400.1	HmN_000581400.2	TcrWFU_07636.t1
6	6	0.426	TsM_000098700	maker-E.canG7_contigs_4902-pred_gff_snap_masked-gene-0.44-mRNA-1	EgrG_000146100	EmuJ_000138200.1	HmN_000427800	TcrWFU_01435.t1
6	6	0.317	TsM_000945000	maker-E.canG7_contigs_5001-pred_gff_cdna2genome-gene-0.138-mRNA-1	EgrG_000624300	EmuJ_000624300.1	HmN_000549900	TcrWFU_01181.t1
5	6	0.512	TsM_000645800	*	EgrG_001011250	EmuJ_001011250.1	HmN_000076900.1,HmN_000076900.2	TcrWFU_09064.t1
6	6	0.511	TsM_000215800	maker-E.canG7_contigs_5001-pred_gff_cdna2genome-gene-0.152-mRNA-1	EgrG_000623400	EmuJ_000623400.1	HmN_000662200	TcrWFU_01187.t1
6	6	0.49	TsM_000945600	maker-E.canG7_contigs_6149-pred_gff_augustus_masked-gene-0.6-mRNA-1	EgrG_000623000	EmuJ_000623000.1	HmN_000898700	TcrWFU_01193.t1
6	6	0.372	TsM_000345400	maker-E.canG7_contigs_8803-snap-gene-0.43-mRNA-1	EgrG_000876100	EmuJ_000876100.1	HmN_000515800	TcrWFU_04813.t1
6	6	0.425	TsM_000700200	maker-E.canG7_contigs_3202-augustus-gene-0.13-mRNA-1	EgrG_000876700	EmuJ_000876700.1	HmN_003007710	TcrWFU_04819.t1
5	6	0.418	*	maker-E.canG7_contigs_4688-pred_gff_cdna2genome-gene-0.120-mRNA-1	EgrG_000881600	EmuJ_000881600.1	HmN_000542300.1,HmN_000542300.2	TcrWFU_04860.t1
6	6	0.408	TsM_000143100	maker-E.canG7_contigs_3833-pred_gff_cdna2genome-gene-0.99-mRNA-1	EgrG_000612200	EmuJ_000612200.1	HmN_000657600	TcrWFU_01290.t1
5	6	0.618	TsM_000792300	*	EgrG_001090250	EmuJ_001090250.1	HmN_000304900.1,HmN_000304900.2	TcrWFU_02662.t2
6	6	0.492	TsM_000600400	maker-E.canG7_contigs_8253-pred_gff_blastx-gene-1.117-mRNA-1	EgrG_000643200	EmuJ_000643200.1	HmN_000004300	TcrWFU_01014.t1
5	6	0.174	*	maker-E.canG7_contigs_1419-pred_gff_blastx-gene-0.160-mRNA-1	EgrG_000922400	EmuJ_000922400.1	HmN_003046990	TcrWFU_02921.t1,TcrWFU_02925.t1
6	6	0.367	TsM_000409400	maker-E.canG7_contigs_4744-snap-gene-0.19-mRNA-1	EgrG_000646300	EmuJ_000646300.1	HmN_000784800	TcrWFU_00989.t1
6	6	0.49	TsM_000251300	maker-E.canG7_contigs_4744-pred_gff_snap_masked-gene-2.201-mRNA-1	EgrG_000645200	EmuJ_000645200.1	HmN_000381000	TcrWFU_00998.t1
5	6	0.626	TsM_000542300	*	EgrG_000104400	EmuJ_000104200.1	HmN_000023000.1,HmN_000023000.2	TcrWFU_02459.t1
6	6	0.46	TsM_000676600	maker-E.canG7_contigs_6138-pred_gff_augustus_masked-gene-0.7-mRNA-1	EgrG_000921300	EmuJ_000921300.1	HmN_000816200	TcrWFU_10430.t1
5	6	0.586	TsM_000542500	*	EgrG_000104300	EmuJ_000104300.1	HmN_000023100.1,HmN_000023100.2	TcrWFU_02460.t1
6	6	0.243	TsM_000994800	maker-E.canG7_contigs_0849-augustus-gene-0.8-mRNA-1	EgrG_000171900	EmuJ_000171900.1	HmN_000499600	TcrWFU_06870.t1
5	6	0.555	TsM_001022600	*	EgrG_000972400	EmuJ_000972400.1	HmN_003036240,HmN_003036250	TcrWFU_08727.t1
6	6	0.341	TsM_000007900	maker-E.canG7_contigs_0496-pred_gff_cdna2genome-gene-0.94-mRNA-1	EgrG_000075600	EmuJ_000075600.1	HmN_000224000	TcrWFU_08400.t1
6	6	0.163	TsM_001037600	maker-E.canG7_contigs_3105-augustus-gene-0.11-mRNA-1	EgrG_000539100	EmuJ_000539100.1	HmN_000365400	TcrWFU_07590.t1
6	6	0.474	TsM_000014900	maker-E.canG7_contigs_8253-pred_gff_augustus_masked-gene-1.12-mRNA-1	EgrG_000642700	EmuJ_000642700.1	HmN_000004600	TcrWFU_01017.t1
6	6	0.479	TsM_000961500	maker-E.canG7_contigs_3387-pred_gff_snap_masked-gene-0.45-mRNA-1	EgrG_000862700	EmuJ_000862700.1	HmN_000752900	TcrWFU_04703.t1
5	6	0.651	*	maker-E.canG7_contigs_8562-snap-gene-0.19-mRNA-1	EgrG_000640700	EmuJ_000640700.1	HmN_003041860,HmN_003041880	TcrWFU_01032.t1
6	6	0.158	TsM_001218700	maker-E.canG7_contigs_3387-pred_gff_cdna2genome-gene-0.231-mRNA-1	EgrG_000863700	EmuJ_000863700.1	HmN_000090900	TcrWFU_04714.t2
5	6	0.514	TsM_000592400	*	EgrG_000084500	EmuJ_000084500.1	HmN_002052100.1,HmN_002052100.2	TcrWFU_07203.t1
5	6	0.327	TsM_001226400,TsM_001238800	maker-E.canG7_contigs_5531-snap-gene-0.53-mRNA-1	EgrG_000544300	EmuJ_000544300.1	*	TcrWFU_07621.t1
6	6	0.442	TsM_000005600	maker-E.canG7_contigs_1912-pred_gff_blastx-gene-0.112-mRNA-1	EgrG_000906000	EmuJ_000906000.1	HmN_000669400	TcrWFU_05069.t1
5	6	0.313	TsM_000094600	*	EgrG_001145200	EmuJ_001145200.1	HmN_003002330,HmN_003002520	TcrWFU_07321.t1
5	6	0.308	TsM_000212200	*	EgrG_001155400	EmuJ_001155400.1	HmN_003042250,HmN_003042270	TcrWFU_07933.t1
6	6	0.414	TsM_000959100	maker-E.canG7_contigs_8306-pred_gff_cdna2genome-gene-0.146-mRNA-1	EgrG_000593000	EmuJ_000593000.1	HmN_000382000	TcrWFU_07781.t2
6	6	0.428	TsM_000135800	maker-E.canG7_contigs_2362-snap-gene-0.34-mRNA-1	EgrG_000571100	EmuJ_000571100.1	HmN_000590800	TcrWFU_05149.t1
6	6	0.375	TsM_000258900	maker-E.canG7_contigs_4316-pred_gff_cdna2genome-gene-0.70-mRNA-1	EgrG_000587500	EmuJ_000587500.1	HmN_000238700	TcrWFU_07840.t1
5	6	0.469	TsM_001092900	maker-E.canG7_contigs_1360-pred_gff_cdna2genome-gene-0.76-mRNA-1	EgrG_000585900	EmuJ_000585900.1	HmN_000237800.1,HmN_000237800.2	*
6	6	0.578	TsM_000728200	maker-E.canG7_contigs_1360-pred_gff_snap_masked-gene-0.17-mRNA-1	EgrG_000585700	EmuJ_000585700.1	HmN_000622600	TcrWFU_07856.t1
6	6	0.416	TsM_000162000	maker-E.canG7_contigs_1912-pred_gff_snap_masked-gene-0.14-mRNA-1	EgrG_000906200	EmuJ_000906200.1	HmN_000669300	TcrWFU_05071.t1
5	6	0.625	TsM_000565200	*	EgrG_001141800	EmuJ_001141800.1	HmN_000572000.1,HmN_000572000.2	TcrWFU_07378.t1
6	6	0.566	TsM_000971000	maker-E.canG7_contigs_1949-snap-gene-0.28-mRNA-1	EgrG_000572700	EmuJ_000572700.1	HmN_000192900	TcrWFU_05163.t2
5	6	0.531	TsM_000057600	maker-E.canG7_contigs_4411-pred_gff_blastx-gene-0.15-mRNA-1	EgrG_000585100	EmuJ_000585100.1,EmuJ_000585300.1	*	TcrWFU_07859.t1
6	6	0.391	TsM_000702500	maker-E.canG7_contigs_6121-pred_gff_cdna2genome-gene-0.153-mRNA-1	EgrG_001122200	EmuJ_001122200.1	HmN_000287600	TcrWFU_09985.t1
6	6	0.522	TsM_000117900	maker-E.canG7_contigs_3586-snap-gene-0.25-mRNA-1	EgrG_000900300	EmuJ_000900300.1	HmN_000853000	TcrWFU_05010.t1
6	6	0.37	TsM_000046000	maker-E.canG7_contigs_5058-augustus-gene-0.10-mRNA-1	EgrG_000904100	EmuJ_000904100.1	HmN_000995500	TcrWFU_05051.t1
6	6	0.368	TsM_000123500	maker-E.canG7_contigs_6353-pred_gff_cdna2genome-gene-0.98-mRNA-1	EgrG_000576400	EmuJ_000576400.1	HmN_000343100	TcrWFU_05201.t1
6	6	0.548	TsM_000740200	maker-E.canG7_contigs_3586-pred_gff_cdna2genome-gene-1.128-mRNA-1	EgrG_000901300	EmuJ_000901300.1	HmN_003004530	TcrWFU_05017.t1
6	6	0.386	TsM_000174900	maker-E.canG7_contigs_9128-pred_gff_cdna2genome-gene-0.31-mRNA-1	EgrG_000923300	EmuJ_000923300.1	HmN_000294400	TcrWFU_00392.t1
6	6	0.534	TsM_001048400	maker-E.canG7_contigs_7247-pred_gff_cdna2genome-gene-0.267-mRNA-1	EgrG_000908200	EmuJ_000908200.1	HmN_003004610	TcrWFU_05087.t1
6	6	0.435	TsM_000665500	maker-E.canG7_contigs_8999-pred_gff_blastx-gene-0.120-mRNA-1	EgrG_000889700	EmuJ_000889700.1	HmN_000388700	TcrWFU_04930.t1
6	6	0.393	TsM_001102500	maker-E.canG7_contigs_7247-pred_gff_blastx-gene-0.330-mRNA-1	EgrG_000908500	EmuJ_000908500.1	HmN_000890400	TcrWFU_05090.t1
6	6	0.466	TsM_000068100	maker-E.canG7_contigs_0474-pred_gff_augustus_masked-gene-2.9-mRNA-1	EgrG_000568600	EmuJ_000568600.1	HmN_003050660	TcrWFU_05126.t1
6	6	0.363	TsM_000941200	maker-E.canG7_contigs_3643-snap-gene-0.10-mRNA-1	EgrG_000602500	EmuJ_000602500.1	HmN_000007500	TcrWFU_01367.t2
6	6	0.497	TsM_000156300	maker-E.canG7_contigs_6077-snap-gene-0.30-mRNA-1	EgrG_000603600	EmuJ_000603600.1	HmN_000008500	TcrWFU_01357.t1
6	6	0.381	TsM_000755100	maker-E.canG7_contigs_3100-pred_gff_cdna2genome-gene-0.192-mRNA-1	EgrG_000605000	EmuJ_000605000.1	HmN_000009500	TcrWFU_01349.t1
6	6	0.478	TsM_000931000	maker-E.canG7_contigs_5821-pred_gff_augustus_masked-gene-0.16-mRNA-1	EgrG_000652600	EmuJ_000652600.1	HmN_000848400	TcrWFU_10293.t1
6	6	0.418	TsM_000755000	maker-E.canG7_contigs_3100-snap-gene-0.58-mRNA-1	EgrG_000605200	EmuJ_000605200.1	HmN_000010000	TcrWFU_01347.t1
6	6	0.47	TsM_001052600	maker-E.canG7_contigs_3100-pred_gff_cdna2genome-gene-0.182-mRNA-1	EgrG_000605300	EmuJ_000605300.1	HmN_000009900	TcrWFU_01346.t1
6	6	0.232	TsM_001052700	maker-E.canG7_contigs_3100-snap-gene-0.49-mRNA-1	EgrG_000605400	EmuJ_000605400.1	HmN_003043660	TcrWFU_01345.t1
6	6	0.36	TsM_000254200	maker-E.canG7_contigs_3513-snap-gene-2.38-mRNA-1	EgrG_000886100	EmuJ_000886100.1	HmN_000821700	TcrWFU_04899.t1
6	6	0.324	TsM_000476300	maker-E.canG7_contigs_0915-augustus-gene-0.17-mRNA-1	EgrG_000609500	EmuJ_000609500.1	HmN_000013700	TcrWFU_01311.t1
5	6	0.502	TsM_000103100	*	EgrG_001095100	EmuJ_001095100.1	HmN_000789600.1,HmN_000789600.2	TcrWFU_02618.t1
6	6	0.442	TsM_001057000	maker-E.canG7_contigs_0915-pred_gff_protein2genome-gene-1.290-mRNA-1	EgrG_000610100	EmuJ_000610100.1	HmN_003043930	TcrWFU_01306.t1
6	6	0.42	TsM_001041000	maker-E.canG7_contigs_3588-snap-gene-0.40-mRNA-1	EgrG_000522400	EmuJ_000522400.1	HmN_002029300	TcrWFU_03137.t1
5	6	0.614	TsM_000732400	*	EgrG_000856100	EmuJ_000856100.1	HmN_003004080.1,HmN_003004080.2	TcrWFU_04646.t1
5	6	0.609	TsM_000702200	*	EgrG_000176000	EmuJ_000176000.1	HmN_000199700.1,HmN_000199700.2	TcrWFU_06833.t1
5	6	0.433	*	augustus_masked-E.canG7_contigs_1025-processed-gene-0.0-mRNA-1	EgrG_000936700	EmuJ_000936700.1	HmN_000489400.1,HmN_000489400.2	TcrWFU_10417.t1
6	6	0.144	TsM_000451700	maker-E.canG7_contigs_2017-augustus-gene-0.53-mRNA-1	EgrG_000518300	EmuJ_000518300.1	HmN_000058800	TcrWFU_03111.t1
6	6	0.483	TsM_000062600	maker-E.canG7_contigs_1521-pred_gff_augustus_masked-gene-0.9-mRNA-1	EgrG_000676700	EmuJ_000676700.1	HmN_000475000	TcrWFU_00301.t1
6	6	0.422	TsM_000016300	maker-E.canG7_contigs_2885-pred_gff_cdna2genome-gene-0.28-mRNA-1	EgrG_000934600	EmuJ_000934600.1	HmN_000642300	TcrWFU_10457.t1
6	6	0.146	TsM_000577000	maker-E.canG7_contigs_6636-pred_gff_protein2genome-gene-0.143-mRNA-1	EgrG_000073500	EmuJ_000073500.1	HmN_000274600	TcrWFU_08381.t1
6	6	0.489	TsM_000219100	maker-E.canG7_contigs_0797-pred_gff_augustus_masked-gene-0.8-mRNA-1	EgrG_000933200	EmuJ_000933200.1	HmN_000136400	TcrWFU_00487.t1
6	6	0.354	TsM_000421400	maker-E.canG7_contigs_1688-augustus-gene-0.10-mRNA-1	EgrG_000514800	EmuJ_000514800.1	HmN_003024300	TcrWFU_06743.t1
6	6	0.332	TsM_000074900	maker-E.canG7_contigs_6321-pred_gff_augustus_masked-gene-0.20-mRNA-1	EgrG_000674500	EmuJ_000674500.1	HmN_000046400	TcrWFU_00279.t1
6	6	0.259	TsM_001145600	maker-E.canG7_contigs_6321-pred_gff_blastx-gene-0.193-mRNA-1	EgrG_000673800	EmuJ_000673800.1	HmN_000139900	TcrWFU_00273.t1
5	6	0.593	TsM_000817600	*	EgrG_000882400	EmuJ_000882400.1	HmN_002004500.1,HmN_002004500.2	TcrWFU_04867.t1
6	6	0.348	TsM_000438700	maker-E.canG7_contigs_7383-pred_gff_cdna2genome-gene-0.59-mRNA-1	EgrG_000106000	EmuJ_000106000.1	HmN_003032890	TcrWFU_02477.t1
6	6	0.366	TsM_000888100	maker-E.canG7_contigs_0955-augustus-gene-0.17-mRNA-1	EgrG_000095300	EmuJ_000095300.1	HmN_000152200	TcrWFU_10382.t1
5	6	0.618	TsM_000029200	*	EgrG_000901500	EmuJ_000901500.1	HmN_000852000.1,HmN_000852000.2	TcrWFU_05019.t1
6	6	0.34	TsM_000653700	maker-E.canG7_contigs_6081-pred_gff_cdna2genome-gene-4.194-mRNA-1	EgrG_000853200	EmuJ_000853200.1	HmN_000481900	TcrWFU_04626.t1
6	6	0.418	TsM_000199400	maker-E.canG7_contigs_6006-pred_gff_blastx-gene-0.217-mRNA-1	EgrG_000839900	EmuJ_000839900.1	HmN_000557600	TcrWFU_04505.t1
6	6	0.37	TsM_000160800	maker-E.canG7_contigs_7130-pred_gff_augustus_masked-gene-0.12-mRNA-1	EgrG_000832000	EmuJ_000832000.1	HmN_003005250	TcrWFU_04439.t1
6	6	0.39	TsM_000013400	maker-E.canG7_contigs_7891-snap-gene-0.48-mRNA-1	EgrG_000708800	EmuJ_000708800.1	HmN_000093500	TcrWFU_05878.t1
6	6	0.592	TsM_001124200	maker-E.canG7_contigs_6305-pred_gff_blastx-gene-0.126-mRNA-1	EgrG_000705900	EmuJ_000705900.1	HmN_000096900	TcrWFU_05854.t1
6	6	0.163	TsM_000986200	maker-E.canG7_contigs_5961-snap-gene-0.52-mRNA-1	EgrG_000698200	EmuJ_000698200.1	HmN_000112500	TcrWFU_05780.t1
6	6	0.36	TsM_000843900	maker-E.canG7_contigs_0625-pred_gff_protein2genome-gene-0.165-mRNA-1	EgrG_000698100	EmuJ_000698100.1	HmN_003016190	TcrWFU_05779.t1
5	6	0.579	TsM_000668400	*	EgrG_000809200	EmuJ_000809200.1	HmN_000336900.1,HmN_000336900.2	TcrWFU_04207.t1
6	6	0.338	TsM_000062000	maker-E.canG7_contigs_9089-pred_gff_cdna2genome-gene-0.58-mRNA-1	EgrG_000941800	EmuJ_000941800.1	HmN_000760300	TcrWFU_00537.t1
6	6	0.256	TsM_000318300	maker-E.canG7_contigs_2613-pred_gff_augustus_masked-gene-0.14-mRNA-1	EgrG_000696800	EmuJ_000696800.1	HmN_000418000	TcrWFU_05766.t1
6	6	0.479	TsM_000827600	maker-E.canG7_contigs_5107-pred_gff_cdna2genome-gene-0.117-mRNA-1	EgrG_000666850	EmuJ_000666850.1	HmN_000318900	TcrWFU_00959.t1
5	6	0.603	TsM_000017200	*	EgrG_000205600	EmuJ_000205600.1	HmN_002173000.1,HmN_002173000.2	TcrWFU_01642.t1
6	6	0.272	TsM_000063200	maker-E.canG7_contigs_0527-snap-gene-0.23-mRNA-1	EgrG_000511400	EmuJ_000511400.1	HmN_000586200	TcrWFU_06718.t1
5	6	0.57	TsM_001203600	*	EgrG_000201400	EmuJ_000201400.1	HmN_000911500	TcrWFU_01605.t1,TcrWFU_01608.t1
5	6	0.605	TsM_000420700	*	EgrG_000201100	EmuJ_000201100.1	HmN_000728400.1,HmN_000728400.2	TcrWFU_01603.t1
6	6	0.382	TsM_000189300	maker-E.canG7_contigs_4913-snap-gene-0.66-mRNA-1	EgrG_000842200	EmuJ_000842200.1	HmN_000423400	TcrWFU_04523.t1
5	6	0.444	TsM_000920700	*	EgrG_000193000	EmuJ_000193000.1	HmN_000309300.1,HmN_000309300.3	TcrWFU_02168.t1
6	6	0.408	TsM_001142100	maker-E.canG7_contigs_3140-snap-gene-1.50-mRNA-1	EgrG_000424400	EmuJ_000424400.1	HmN_000445800	TcrWFU_05945.t1
6	6	0.418	TsM_000346000	maker-E.canG7_contigs_6391-pred_gff_cdna2genome-gene-0.33-mRNA-1	EgrG_000655200	EmuJ_000655200.1	HmN_000948300	TcrWFU_10313.t3
5	6	0.344	TsM_001180800	maker-E.canG7_contigs_8637-pred_gff_blastx-gene-0.189-mRNA-1	EgrG_000105100	EmuJ_000105100.1	*	TcrWFU_02469.t1,TcrWFU_02489.t1
6	6	0.396	TsM_000202500	augustus_masked-E.canG7_contigs_1142-processed-gene-0.5-mRNA-1	EgrG_000163800	EmuJ_000163800.1	HmN_000128200	TcrWFU_06977.t1
5	6	0.618	TsM_000759000	maker-E.canG7_contigs_7809-pred_gff_cdna2genome-gene-0.239-mRNA-1	EgrG_000657300	EmuJ_000657300.1	*	TcrWFU_10329.t1,TcrWFU_10332.t1
6	6	0.381	TsM_000276600	maker-E.canG7_contigs_1414-snap-gene-0.25-mRNA-1	EgrG_000149500	EmuJ_000149500.1	HmN_003027290	TcrWFU_01554.t2
6	6	0.387	TsM_000256000	maker-E.canG7_contigs_9245-pred_gff_protein2genome-gene-0.32-mRNA-1	EgrG_000530200	EmuJ_000530200.1	HmN_000050900	TcrWFU_07495.t1
6	6	0.423	TsM_000069600	maker-E.canG7_contigs_7227-augustus-gene-0.6-mRNA-1	EgrG_000530340	EmuJ_000530340.1	HmN_000050500	TcrWFU_07499.t1
6	6	0.389	TsM_000512700	maker-E.canG7_contigs_6081-snap-gene-0.26-mRNA-1	EgrG_000858500	EmuJ_000858500.1	HmN_000492100	TcrWFU_04668.t2
5	6	0.531	TsM_000346100	maker-E.canG7_contigs_1925-pred_gff_cdna2genome-gene-0.25-mRNA-1	EgrG_000655300	EmuJ_000655300.1	HmN_000889100.1,HmN_000889100.2	*
6	6	0.269	TsM_000156600	maker-E.canG7_contigs_6081-snap-gene-2.36-mRNA-1	EgrG_000856000	EmuJ_000856000.1	HmN_000546200	TcrWFU_04647.t1
5	6	0.555	TsM_000859100	*	EgrG_000949710,EgrG_000950800	EmuJ_000950800.1	HmN_000835000	TcrWFU_08538.t1
6	6	0.44	TsM_000584100	maker-E.canG7_contigs_5821-augustus-gene-0.23-mRNA-1	EgrG_000652000	EmuJ_000652000.1	HmN_000249800	TcrWFU_10297.t1
5	6	0.505	TsM_000611500	maker-E.canG7_contigs_9217-pred_gff_blastx-gene-0.76-mRNA-1	EgrG_000531600	EmuJ_000531600.1	*	TcrWFU_07509.t2,TcrWFU_07511.t1
5	6	0.577	TsM_000882900	maker-E.canG7_contigs_7283-snap-gene-0.26-mRNA-1	EgrG_000531650	EmuJ_000531650.1	HmN_000666000.1,HmN_000666000.2	*
6	6	0.398	TsM_000824000	maker-E.canG7_contigs_7283-pred_gff_cdna2genome-gene-0.124-mRNA-1	EgrG_000532800	EmuJ_000532800.1	HmN_000666500	TcrWFU_07502.t2
5	6	0.487	TsM_000454800	*	EgrG_000953600	EmuJ_000953600.1	HmN_000617600.1,HmN_000617600.2	TcrWFU_08561.t1
6	6	0.434	TsM_000776400	maker-E.canG7_contigs_3363-pred_gff_cdna2genome-gene-0.78-mRNA-1	EgrG_000650100	EmuJ_000650100.1	HmN_000338200	TcrWFU_00979.t1
5	6	0.491	TsM_000504100	maker-E.canG7_contigs_2761-pred_gff_cdna2genome-gene-0.83-mRNA-1	EgrG_000712000	EmuJ_000712000.1	HmN_000526500.1,HmN_000526500.2	*
6	6	0.486	TsM_001014800	maker-E.canG7_contigs_1236-pred_gff_cdna2genome-gene-0.156-mRNA-1	EgrG_000663000	EmuJ_000663000.1	HmN_000859600	TcrWFU_00929.t1
6	6	0.447	TsM_000001200	maker-E.canG7_contigs_1236-pred_gff_cdna2genome-gene-0.167-mRNA-1	EgrG_000663500	EmuJ_000663500.1	HmN_000367400	TcrWFU_00892.t1
6	6	0.497	TsM_000574600	maker-E.canG7_contigs_9225-snap-gene-0.40-mRNA-1	EgrG_000927500	EmuJ_000927500.1	HmN_000767500	TcrWFU_00433.t1
6	6	0.339	TsM_000033400	maker-E.canG7_contigs_8413-pred_gff_protein2genome-gene-0.106-mRNA-1	EgrG_000527600	EmuJ_000527600.1	HmN_000053500	TcrWFU_07470.t1
6	6	0.535	TsM_001129200	maker-E.canG7_contigs_1261-pred_gff_cdna2genome-gene-0.38-mRNA-1	EgrG_000664200	EmuJ_000664200.1	HmN_000696200	TcrWFU_00941.t1
5	6	0.616	TsM_000684000	maker-E.canG7_contigs_6081-pred_gff_cdna2genome-gene-3.105-mRNA-1	EgrG_000855000	EmuJ_000855000.1	*	TcrWFU_04639.t1,TcrWFU_04656.t1
5	6	0.615	TsM_000708900	*	EgrG_000924000	EmuJ_000924000.1	HmN_000331700.1,HmN_000331700.2	TcrWFU_00398.t2
6	6	0.275	TsM_000402200	maker-E.canG7_contigs_6915-pred_gff_cdna2genome-gene-0.58-mRNA-1	EgrG_000928700.1	EmuJ_000928700.1	HmN_000518300	TcrWFU_00445.t1
6	6	0.399	TsM_000304500	maker-E.canG7_contigs_6081-pred_gff_cdna2genome-gene-4.430-mRNA-1	EgrG_000854700	EmuJ_000854700.1	HmN_000544900	TcrWFU_04634.t1
5	6	0.588	TsM_001219600	maker-E.canG7_contigs_5107-pred_gff_augustus_masked-gene-0.20-mRNA-1	EgrG_000665700	EmuJ_000665700.1	HmN_000696000.1,HmN_000696000.2	*
6	6	0.388	TsM_000798100	maker-E.canG7_contigs_1882-pred_gff_blastx-gene-0.239-mRNA-1	EgrG_000526100	EmuJ_000526100.1	HmN_000054700.1	TcrWFU_03185.t1
6	6	0.607	TsM_000855500	maker-E.canG7_contigs_5107-pred_gff_augustus_masked-gene-0.24-mRNA-1	EgrG_000666300	EmuJ_000666300.1	HmN_000498800	TcrWFU_00955.t1
5	6	0.643	TsM_000892600,TsM_001107500	*	EgrG_000915800	EmuJ_000915800.1	HmN_000745500	TcrWFU_00578.t1
5	6	0.545	TsM_000080300,TsM_001107400	*	EgrG_000915600	EmuJ_000915600.1	HmN_000745300	TcrWFU_00581.t1
6	6	0.462	TsM_000585400	maker-E.canG7_contigs_5915-pred_gff_cdna2genome-gene-0.145-mRNA-1	EgrG_000931100	EmuJ_000931100.1	HmN_000766600	TcrWFU_00469.t1
6	6	0.349	TsM_000775000	maker-E.canG7_contigs_7335-pred_gff_blastx-gene-0.167-mRNA-1	EgrG_000187600	EmuJ_000187600.1	HmN_000146100	TcrWFU_02833.t1
6	6	0.351	TsM_000702900	maker-E.canG7_contigs_2796-pred_gff_blastx-gene-0.152-mRNA-1	EgrG_001123800	EmuJ_001123800.1	HmN_000286600	TcrWFU_09969.t1
5	6	0.655	*	maker-E.canG7_contigs_7594-pred_gff_cdna2genome-gene-0.114-mRNA-1	EgrG_000205300	EmuJ_000205300.1	HmN_000866500.1,HmN_000866500.2	TcrWFU_01639.t1
6	6	0.61	TsM_000839700	maker-E.canG7_contigs_7594-pred_gff_snap_masked-gene-0.17-mRNA-1	EgrG_000205700	EmuJ_000205700.1	HmN_003027550	TcrWFU_01643.t1
6	6	0.313	TsM_001021300	maker-E.canG7_contigs_6719-pred_gff_tblastx-gene-0.47-mRNA-1	EgrG_001057400	EmuJ_001057400.1	HmN_003034070	TcrWFU_09486.t1
5	6	0.367	*	maker-E.canG7_contigs_7545-pred_gff_cdna2genome-gene-0.49-mRNA-1	EgrG_000321000	EmuJ_000321000.1	HmN_000762300.1,HmN_000762300.2	TcrWFU_03468.t1
6	6	0.428	TsM_000710500	maker-E.canG7_contigs_8229-snap-gene-1.76-mRNA-1	EgrG_001029300	EmuJ_001029300.1	HmN_000995900	TcrWFU_09235.t1
6	6	0.554	TsM_001158100	maker-E.canG7_contigs_8539-pred_gff_augustus_masked-gene-0.24-mRNA-1	EgrG_001009200	EmuJ_001009200.1	HmN_003036710	TcrWFU_09045.t1
6	6	0.367	TsM_000568900	augustus_masked-E.canG7_contigs_9030-processed-gene-0.6-mRNA-1	EgrG_000231400	EmuJ_000231400.1	HmN_000209800	TcrWFU_01882.t1
6	6	0.412	TsM_000545000	maker-E.canG7_contigs_5005-pred_gff_cdna2genome-gene-0.112-mRNA-1	EgrG_000136500	EmuJ_000136500.1	HmN_000429800	TcrWFU_01417.t1
6	6	0.328	TsM_000645000	maker-E.canG7_contigs_3060-pred_gff_cdna2genome-gene-0.60-mRNA-1	EgrG_000475200	EmuJ_000475200.1	HmN_000832000	TcrWFU_06410.t1
6	6	0.426	TsM_000843100	maker-E.canG7_contigs_7107-pred_gff_cdna2genome-gene-1.232-mRNA-1	EgrG_000978300	EmuJ_000978300.1	HmN_000741300	TcrWFU_08781.t1
6	6	0.322	TsM_000929900	maker-E.canG7_contigs_5602-snap-gene-1.27-mRNA-1	EgrG_000224000	EmuJ_000224000.1	HmN_000628800	TcrWFU_01819.t1
6	6	0.349	TsM_000389000	maker-E.canG7_contigs_0228-pred_gff_cdna2genome-gene-0.169-mRNA-1	EgrG_000214100	EmuJ_000214100.1	HmN_000213700	TcrWFU_01726.t1
6	6	0.344	TsM_000102500	maker-E.canG7_contigs_0705-pred_gff_cdna2genome-gene-0.10-mRNA-1	EgrG_001078800	EmuJ_001078800.1	HmN_000628900	TcrWFU_09670.t2
6	6	0.297	TsM_000799500	maker-E.canG7_contigs_8693-snap-gene-0.43-mRNA-1	EgrG_000413700	EmuJ_000413700.1	HmN_000263300	TcrWFU_08099.t1
6	6	0.346	TsM_000801400	maker-E.canG7_contigs_7425-snap-gene-0.60-mRNA-1	EgrG_000442700	EmuJ_000442700.1	HmN_000602800	TcrWFU_06116.t1
6	6	0.479	TsM_000913500	maker-E.canG7_contigs_6981-pred_gff_cdna2genome-gene-0.146-mRNA-1	EgrG_001169100	EmuJ_001169100.1	HmN_000154200	TcrWFU_05335.t1
6	6	0.458	TsM_000819400	augustus_masked-E.canG7_contigs_4502-processed-gene-0.3-mRNA-1	EgrG_001070600	EmuJ_001070600.1	HmN_000462100	TcrWFU_09602.t1
6	6	0.444	TsM_000179500	maker-E.canG7_contigs_4905-pred_gff_augustus_masked-gene-0.8-mRNA-1	EgrG_001042300	EmuJ_001042300.1	HmN_000443000	TcrWFU_09350.t1
6	6	0.577	TsM_000636000	maker-E.canG7_contigs_0927-augustus-gene-0.28-mRNA-1	EgrG_001007100	EmuJ_001007100.1	HmN_000162200	TcrWFU_09029.t1
6	6	0.438	TsM_000075100	maker-E.canG7_contigs_3095-pred_gff_cdna2genome-gene-0.96-mRNA-1	EgrG_000340000	EmuJ_000340050.1	HmN_000472100	TcrWFU_03551.t1
6	6	0.565	TsM_000523700	maker-E.canG7_contigs_6592-pred_gff_blastx-gene-0.108-mRNA-1	EgrG_001135200	EmuJ_001135200.1	HmN_000528800	TcrWFU_07447.t1
6	6	0.423	TsM_000243500	maker-E.canG7_contigs_5181-pred_gff_blastx-gene-0.148-mRNA-1	EgrG_000999600	EmuJ_000999600.1	HmN_003034410	TcrWFU_08964.t1
5	6	0.639	TsM_001168900	maker-E.canG7_contigs_1331-pred_gff_protein2genome-gene-0.121-mRNA-1	EgrG_000142400	EmuJ_000142100.1,EmuJ_000142400.1	*	TcrWFU_01472.t1
6	6	0.539	TsM_000243900	maker-E.canG7_contigs_5181-pred_gff_cdna2genome-gene-0.106-mRNA-1	EgrG_000999400	EmuJ_000999400.1	HmN_003034430	TcrWFU_08961.t1
6	6	0.379	TsM_000288300	maker-E.canG7_contigs_3887-pred_gff_cdna2genome-gene-0.197-mRNA-1	EgrG_001049300	EmuJ_001049300.1	HmN_000465800	TcrWFU_09413.t1
6	6	0.447	TsM_000538500	maker-E.canG7_contigs_8593-pred_gff_cdna2genome-gene-2.395-mRNA-1	EgrG_000244300	EmuJ_000244300.1	HmN_000171600	TcrWFU_01997.t1
6	6	0.443	TsM_000964100	maker-E.canG7_contigs_0155-snap-gene-0.23-mRNA-1	EgrG_000341000	EmuJ_000341000.1	HmN_000473000	TcrWFU_03565.t1
6	6	0.431	TsM_000298600	maker-E.canG7_contigs_3045-pred_gff_cdna2genome-gene-0.58-mRNA-1	EgrG_000232500	EmuJ_000232500.1	HmN_000209500	TcrWFU_01894.t1
6	6	0.34	TsM_000073400	maker-E.canG7_contigs_0379-pred_gff_cdna2genome-gene-0.149-mRNA-1	EgrG_000179000	EmuJ_000179000.1	HmN_000204900	TcrWFU_06787.t1
6	6	0.351	TsM_000898600	maker-E.canG7_contigs_2658-pred_gff_snap_masked-gene-0.32-mRNA-1	EgrG_001062200	EmuJ_001062200.1	HmN_000420100	TcrWFU_09530.t1
6	6	0.376	TsM_000371100	maker-E.canG7_contigs_7641-pred_gff_protein2genome-gene-0.62-mRNA-1	EgrG_000444400	EmuJ_000444400.1	HmN_000601000	TcrWFU_06133.t1
6	6	0.352	TsM_001061300	maker-E.canG7_contigs_2999-snap-gene-0.37-mRNA-1	EgrG_000416900	EmuJ_000416900.1	HmN_000258100	TcrWFU_08130.t1
6	6	0.347	TsM_000379100	maker-E.canG7_contigs_8467-pred_gff_cdna2genome-gene-0.127-mRNA-1	EgrG_000453000	EmuJ_000453000.1	HmN_000884300	TcrWFU_06229.t2
6	6	0.339	TsM_000317700	maker-E.canG7_contigs_5479-pred_gff_cdna2genome-gene-0.134-mRNA-1	EgrG_000435900	EmuJ_000435900.1	HmN_000496100	TcrWFU_06057.t1
6	6	0.288	TsM_001008000	maker-E.canG7_contigs_2799-pred_gff_augustus_masked-gene-0.11-mRNA-1	EgrG_000980900	EmuJ_000980900.1	HmN_002109500	TcrWFU_08803.t1
6	6	0.349	TsM_000235500	maker-E.canG7_contigs_2923-snap-gene-0.30-mRNA-1	EgrG_001034810	EmuJ_001034810.1	HmN_000441500	TcrWFU_09285.t1
6	6	0.136	TsM_001016400	maker-E.canG7_contigs_6376-snap-gene-2.49-mRNA-1	EgrG_001035800	EmuJ_001035800.1	HmN_002003500	TcrWFU_09296.t2
6	6	0.308	TsM_000697300	maker-E.canG7_contigs_8829-pred_gff_cdna2genome-gene-0.29-mRNA-1	EgrG_000439900	EmuJ_000439900.1	HmN_000730200	TcrWFU_06091.t1
6	6	0.548	TsM_001127600	maker-E.canG7_contigs_6364-pred_gff_cdna2genome-gene-0.47-mRNA-1	EgrG_000455300	EmuJ_000455300.1	HmN_003021230	TcrWFU_06248.t1
6	6	0.458	TsM_001014100	maker-E.canG7_contigs_9304-pred_gff_blastx-gene-0.166-mRNA-1	EgrG_000457300	EmuJ_000457300.1	HmN_003021210	TcrWFU_06266.t1
6	6	0.483	TsM_000281700	maker-E.canG7_contigs_1040-snap-gene-0.57-mRNA-1	EgrG_001141100	EmuJ_001141100.1	HmN_000572500	TcrWFU_07384.t1
6	6	0.313	TsM_000250700	maker-E.canG7_contigs_7425-pred_gff_snap_masked-gene-0.58-mRNA-1	EgrG_000441800	EmuJ_000441800.1	HmN_000728600	TcrWFU_06105.t1
6	6	0.212	TsM_000697700	maker-E.canG7_contigs_7425-pred_gff_augustus_masked-gene-0.28-mRNA-1	EgrG_000441200	EmuJ_000441200.1	HmN_000728900	TcrWFU_06102.t1
5	6	0.425	TsM_000369100	maker-E.canG7_contigs_7111-pred_gff_snap_masked-gene-0.37-mRNA-1	EgrG_000067900	EmuJ_000067900.1	HmN_000273200.1,HmN_000273200.2	*
6	6	0.445	TsM_000225300	maker-E.canG7_contigs_0221-pred_gff_protein2genome-gene-0.34-mRNA-1	EgrG_001156300	EmuJ_001156300.1	HmN_000451700	TcrWFU_02852.t1
6	6	0.354	TsM_000704600	maker-E.canG7_contigs_0596-augustus-gene-0.12-mRNA-1	EgrG_000256500	EmuJ_000256500.1	HmN_003028130	TcrWFU_02108.t1
6	6	0.587	TsM_001062400	maker-E.canG7_contigs_1416-augustus-gene-0.8-mRNA-1	EgrG_001012600	EmuJ_001012600.1	HmN_000078800	TcrWFU_09082.t1
6	6	0.209	TsM_000614100	maker-E.canG7_contigs_6937-pred_gff_protein2genome-gene-0.21-mRNA-1	EgrG_000364900	EmuJ_000364900.1	HmN_000576000	TcrWFU_03270.t1
6	6	0.201	TsM_000960300	maker-E.canG7_contigs_6923-pred_gff_cdna2genome-gene-0.37-mRNA-1	EgrG_000054500	EmuJ_000054500.1	HmN_000902800	TcrWFU_08290.t2
6	6	0.408	TsM_000825200	maker-E.canG7_contigs_6376-snap-gene-2.54-mRNA-1	EgrG_001035200	EmuJ_001035200.1	HmN_003035580	TcrWFU_09290.t1
6	6	0.368	TsM_000914900	maker-E.canG7_contigs_6955-pred_gff_tblastx-gene-0.80-mRNA-1	EgrG_001018700	EmuJ_001018700.1	HmN_000159800	TcrWFU_09141.t1
6	6	0.524	TsM_000753600	maker-E.canG7_contigs_6055-snap-gene-0.27-mRNA-1	EgrG_001021200	EmuJ_001021200.1	HmN_000806600	TcrWFU_09164.t1
6	6	0.567	TsM_000701500	maker-E.canG7_contigs_6539-pred_gff_cdna2genome-gene-0.77-mRNA-1	EgrG_001104400	EmuJ_001104400.1	HmN_002001900	TcrWFU_03303.t1
6	6	0.517	TsM_000693000	maker-E.canG7_contigs_2923-pred_gff_cdna2genome-gene-0.80-mRNA-1	EgrG_001034500	EmuJ_001034500.1	HmN_000164500	TcrWFU_09279.t1
6	6	0.423	TsM_000122700	maker-E.canG7_contigs_6376-snap-gene-1.36-mRNA-1	EgrG_001037000	EmuJ_001037000.1	HmN_003035510	TcrWFU_09308.t1
6	6	0.549	TsM_000405000	snap_masked-E.canG7_contigs_1861-processed-gene-0.13-mRNA-1	EgrG_000394200	EmuJ_000394200.1	HmN_000637700	TcrWFU_00124.t1
6	6	0.52	TsM_000392700	snap_masked-E.canG7_contigs_2100-processed-gene-0.25-mRNA-1	EgrG_001197000	EmuJ_001197000.1	HmN_000195400	TcrWFU_05571.t1
6	6	0.554	TsM_000268500	maker-E.canG7_contigs_1555-snap-gene-0.17-mRNA-1	EgrG_001157000	EmuJ_001157000.1	HmN_000451200	TcrWFU_02858.t1
6	6	0.532	TsM_000253000	maker-E.canG7_contigs_8255-snap-gene-0.12-mRNA-1	EgrG_001073250	EmuJ_001073250.1	HmN_000687600	TcrWFU_09623.t1
5	6	0.607	TsM_001012600	maker-E.canG7_contigs_8229-pred_gff_cdna2genome-gene-0.88-mRNA-1	EgrG_001028900	*	HmN_000686000.1,HmN_000686000.2	TcrWFU_09231.t1
6	6	0.189	TsM_000491200	maker-E.canG7_contigs_9027-snap-gene-0.45-mRNA-1	EgrG_001071800	EmuJ_001071800.1	HmN_000688500	TcrWFU_09612.t1
6	6	0.217	TsM_001173700	maker-E.canG7_contigs_4888-pred_gff_blastx-gene-0.138-mRNA-1	EgrG_001170900	EmuJ_001170900.1	HmN_000156700	TcrWFU_05353.t1
6	6	0.447	TsM_000985800	maker-E.canG7_contigs_4500-snap-gene-0.27-mRNA-1	EgrG_000210200	EmuJ_000210200.1	HmN_000692400	TcrWFU_01685.t1
6	6	0.5	TsM_001011100	maker-E.canG7_contigs_4370-augustus-gene-0.11-mRNA-1	EgrG_000315400	EmuJ_000315400.1	HmN_000598000	TcrWFU_00137.t2
6	6	0.382	TsM_000979800	maker-E.canG7_contigs_6099-pred_gff_blastx-gene-0.35-mRNA-1	EgrG_001059500	EmuJ_001059500.1	HmN_000378800	TcrWFU_09504.t1
5	6	0.218	*	maker-E.canG7_contigs_8910-pred_gff_cdna2genome-gene-0.181-mRNA-1	EgrG_000439600	EmuJ_000439600.1	HmN_000730500.1,HmN_000730500.2	TcrWFU_06088.t2
6	6	0.292	TsM_000228600	maker-E.canG7_contigs_7865-pred_gff_cdna2genome-gene-0.125-mRNA-1	EgrG_000116000	EmuJ_000116000.1	HmN_000015500	TcrWFU_02360.t1
6	6	0.346	TsM_000148400	maker-E.canG7_contigs_6933-pred_gff_protein2genome-gene-0.94-mRNA-1	EgrG_001174400	EmuJ_001174400.1	HmN_002254100.1	TcrWFU_05387.t1
6	6	0.316	TsM_000075600	maker-E.canG7_contigs_9269-augustus-gene-0.18-mRNA-1	EgrG_000393100	EmuJ_000393100.1	HmN_000734000	TcrWFU_00168.t1
6	6	0.435	TsM_000684900	maker-E.canG7_contigs_1154-snap-gene-0.20-mRNA-1	EgrG_001024850	EmuJ_001024850.1	HmN_000358700	TcrWFU_09193.t1
6	6	0.41	TsM_000124700	maker-E.canG7_contigs_1154-pred_gff_tblastx-gene-1.87-mRNA-1	EgrG_001022700	EmuJ_001022700.1	HmN_000359600	TcrWFU_09175.t2
6	6	0.327	TsM_000774000	maker-E.canG7_contigs_5909-pred_gff_tblastx-gene-0.57-mRNA-1	EgrG_000260000	EmuJ_000260000.1	HmN_000519400	TcrWFU_02135.t1
6	6	0.232	TsM_000057800	maker-E.canG7_contigs_1627-pred_gff_cdna2genome-gene-0.136-mRNA-1	EgrG_000450200	EmuJ_000450200.1	HmN_000758400	TcrWFU_06198.t1
6	6	0.381	TsM_001071600	maker-E.canG7_contigs_0146-pred_gff_cdna2genome-gene-0.55-mRNA-1	EgrG_000186800	EmuJ_000186800.1	HmN_000147200	TcrWFU_02823.t1
6	6	0.436	TsM_000152200	maker-E.canG7_contigs_4746-pred_gff_cdna2genome-gene-1.157-mRNA-1	EgrG_001131100	EmuJ_001131100.1	HmN_000701700	TcrWFU_10150.t1
6	6	0.344	TsM_000804100	maker-E.canG7_contigs_2773-pred_gff_cdna2genome-gene-0.78-mRNA-1	EgrG_000389800	EmuJ_000389800.1	HmN_003013780	TcrWFU_00176.t1
6	6	0.431	TsM_000369300	maker-E.canG7_contigs_2636-pred_gff_protein2genome-gene-0.75-mRNA-1	EgrG_000251900	EmuJ_000251900.1	HmN_000808800	TcrWFU_02068.t1
6	6	0.275	TsM_000909700	maker-E.canG7_contigs_1154-augustus-gene-1.41-mRNA-1	EgrG_001022300	EmuJ_001022300.1	HmN_000360000	TcrWFU_09171.t1
6	6	0.269	TsM_000176800	maker-E.canG7_contigs_2513-pred_gff_augustus_masked-gene-0.11-mRNA-1	EgrG_000326100	EmuJ_000326100.1	HmN_000301500	TcrWFU_02525.t1
6	6	0.462	TsM_000604100	snap_masked-E.canG7_contigs_1728-processed-gene-0.11-mRNA-1	EgrG_001069200	EmuJ_001069200.1	HmN_003033880	TcrWFU_09592.t1
6	6	0.444	TsM_001176800	maker-E.canG7_contigs_6135-pred_gff_cdna2genome-gene-0.52-mRNA-1	EgrG_000218700	EmuJ_000218700.1	HmN_000726700	TcrWFU_01765.t1
6	6	0.453	TsM_001143800	maker-E.canG7_contigs_6713-snap-gene-0.19-mRNA-1	EgrG_001115100	EmuJ_001115100.1	HmN_000624600	TcrWFU_10082.t1
6	6	0.395	TsM_000321300	augustus_masked-E.canG7_contigs_3102-processed-gene-0.10-mRNA-1	EgrG_000419500	EmuJ_000419500.1	HmN_000865600	TcrWFU_08159.t1
6	6	0.508	TsM_000321400	maker-E.canG7_contigs_3102-snap-gene-0.63-mRNA-1	EgrG_000419200	EmuJ_000419200.1	HmN_000865800	TcrWFU_08157.t1
5	6	0.396	TsM_000858300	maker-E.canG7_contigs_5909-pred_gff_blastx-gene-0.138-mRNA-1	EgrG_000259700	EmuJ_000259700.1	HmN_003024890,HmN_003027580	*
5	6	0.616	TsM_000191500	maker-E.canG7_contigs_1154-snap-gene-0.21-mRNA-1	EgrG_001024800	EmuJ_001024800.1	HmN_000080400.1,HmN_000080400.2	*
6	6	0.252	TsM_001040500	maker-E.canG7_contigs_0774-pred_gff_cdna2genome-gene-0.23-mRNA-1	EgrG_000199600	EmuJ_000199600.1	HmN_000782500	TcrWFU_01588.t1
6	6	0.369	TsM_000069100	maker-E.canG7_contigs_4659-pred_gff_cdna2genome-gene-0.132-mRNA-1	EgrG_001056500	EmuJ_001056500.1	HmN_003034130	TcrWFU_09479.t1
6	6	0.428	TsM_000787400	maker-E.canG7_contigs_9000-pred_gff_cdna2genome-gene-0.267-mRNA-1	EgrG_001097100	EmuJ_001097100.1	HmN_000438200	TcrWFU_02601.t1
6	6	0.431	TsM_000294700	maker-E.canG7_contigs_8838-pred_gff_cdna2genome-gene-0.72-mRNA-1	EgrG_001149400	EmuJ_001149400.1	HmN_000825600	TcrWFU_07266.t1
6	6	0.335	TsM_000054600	maker-E.canG7_contigs_6723-pred_gff_blastx-gene-0.112-mRNA-1	EgrG_000333900	EmuJ_000333900.1	HmN_003026740	TcrWFU_01475.t1
6	6	0.373	TsM_000715500	maker-E.canG7_contigs_1534-pred_gff_blastx-gene-0.91-mRNA-1	EgrG_001074800	EmuJ_001074800.1	HmN_000687100	TcrWFU_09635.t1
6	6	0.471	TsM_000253500	maker-E.canG7_contigs_4659-pred_gff_cdna2genome-gene-0.133-mRNA-1	EgrG_001056400	EmuJ_001056400.1	HmN_000662600	TcrWFU_09478.t1
6	6	0.39	TsM_000260700	maker-E.canG7_contigs_0015-pred_gff_cdna2genome-gene-0.131-mRNA-1	EgrG_000380800	EmuJ_000380800.1	HmN_000892900	TcrWFU_03057.t1
6	6	0.124	TsM_000525900	maker-E.canG7_contigs_7721-pred_gff_cdna2genome-gene-0.10-mRNA-1	EgrG_000406500	EmuJ_000406500.1	HmN_000135600	TcrWFU_00509.t1
6	6	0.539	TsM_001078400	maker-E.canG7_contigs_1154-pred_gff_augustus_masked-gene-1.205-mRNA-1	EgrG_001024000	EmuJ_001024000.1	HmN_000081300	TcrWFU_09186.t1
6	6	0.174	TsM_000723500	maker-E.canG7_contigs_7877-pred_gff_cdna2genome-gene-0.39-mRNA-1	EgrG_000252500	EmuJ_000252500.1	HmN_000376300	TcrWFU_02071.t1
6	6	0.467	TsM_000099600	maker-E.canG7_contigs_8360-pred_gff_protein2genome-gene-0.410-mRNA-1	EgrG_000255900	EmuJ_000255900.1	HmN_003028120	TcrWFU_02100.t1
6	6	0.15	TsM_000515500	maker-E.canG7_contigs_1005-pred_gff_cdna2genome-gene-0.55-mRNA-1	EgrG_001155100	EmuJ_001155100.1	HmN_000131700	TcrWFU_07930.t1
6	6	0.313	TsM_000364400	maker-E.canG7_contigs_0596-pred_gff_blastx-gene-0.69-mRNA-1	EgrG_000256200	EmuJ_000256200.1	HmN_003028680	TcrWFU_02105.t1
6	6	0.375	TsM_000634600	maker-E.canG7_contigs_5995-pred_gff_blastx-gene-0.12-mRNA-1	EgrG_000217700	EmuJ_000217700.1	HmN_003028820	TcrWFU_01755.t1
6	6	0.268	TsM_000867600	maker-E.canG7_contigs_2408-pred_gff_cdna2genome-gene-2.82-mRNA-1	EgrG_000432200	EmuJ_000432200.1	HmN_000455900	TcrWFU_06017.t1
6	6	0.0585	TsM_000914600	maker-E.canG7_contigs_3102-pred_gff_blastx-gene-0.317-mRNA-1	EgrG_000420000	EmuJ_000420000.1	HmN_000865100	TcrWFU_08162.t1
6	6	0.357	TsM_001113300	maker-E.canG7_contigs_2698-pred_gff_snap_masked-gene-0.10-mRNA-1	EgrG_001083700	EmuJ_001083700.1	HmN_003035200	TcrWFU_09716.t1
5	6	0.571	TsM_001050600	maker-E.canG7_contigs_3893-augustus-gene-0.29-mRNA-1	EgrG_001178800	EmuJ_001178800.1	HmN_003000710.1,HmN_003000710.2	*
6	6	0.33	TsM_000895400	maker-E.canG7_contigs_5288-pred_gff_cdna2genome-gene-1.157-mRNA-1	EgrG_000240300	EmuJ_000240300.1	HmN_000166500	TcrWFU_01963.t1
6	6	0.332	TsM_000727000	maker-E.canG7_contigs_2829-pred_gff_cdna2genome-gene-0.80-mRNA-1	EgrG_001005200	EmuJ_001005200.1	HmN_000663900	TcrWFU_09013.t1
5	6	0.462	*	maker-E.canG7_contigs_6307-pred_gff_augustus_masked-gene-1.12-mRNA-1	EgrG_000257850	EmuJ_000257850.1	HmN_000520900.1,HmN_000520900.2	TcrWFU_02120.t1
6	6	0.406	TsM_001186900	maker-E.canG7_contigs_8857-pred_gff_blastx-gene-0.25-mRNA-1	EgrG_000975000	EmuJ_000975000.1	HmN_000484900	TcrWFU_08755.t1
6	6	0.368	TsM_000334100	maker-E.canG7_contigs_1852-pred_gff_cdna2genome-gene-0.162-mRNA-1	EgrG_001064700	EmuJ_001064700.1	HmN_003033710	TcrWFU_09553.t1
6	6	0.302	TsM_000727200	maker-E.canG7_contigs_2829-snap-gene-0.34-mRNA-1	EgrG_001005100	EmuJ_001005100.1	HmN_003034200	TcrWFU_09012.t1
6	6	0.323	TsM_001062600	maker-E.canG7_contigs_6166-pred_gff_cdna2genome-gene-0.61-mRNA-1	EgrG_001172200	EmuJ_001172200.1	HmN_000289800	TcrWFU_05367.t1
6	6	0.345	TsM_000502300	maker-E.canG7_contigs_2913-snap-gene-0.34-mRNA-1	EgrG_000196100	EmuJ_000196100.1	HmN_000306800	TcrWFU_02199.t1
6	6	0.348	TsM_000393200	maker-E.canG7_contigs_2433-pred_gff_cdna2genome-gene-0.19-mRNA-1	EgrG_001184400	EmuJ_001184400.1	HmN_000062500	TcrWFU_05470.t1
6	6	0.419	TsM_000133600	maker-E.canG7_contigs_8549-pred_gff_cdna2genome-gene-0.121-mRNA-1	EgrG_000197600	EmuJ_000197600.1	HmN_000869200	TcrWFU_01571.t1
6	6	0.554	TsM_001076200	maker-E.canG7_contigs_2425-pred_gff_snap_masked-gene-0.28-mRNA-1	EgrG_001120500	EmuJ_001120500.1	HmN_000681200	TcrWFU_10005.t1
6	6	0.456	TsM_000908400	maker-E.canG7_contigs_6075-pred_gff_protein2genome-gene-0.47-mRNA-1	EgrG_001182900	EmuJ_001182900.1	HmN_003003570	TcrWFU_05463.t1
6	7	0.329	TsM_001167500	maker-E.canG7_contigs_6173-pred_gff_cdna2genome-gene-0.196-mRNA-1	EgrG_000755800	EmuJ_000755800.1	HmN_000878600.1,HmN_000878600.2	TcrWFU_03712.t1
6	7	0.405	TsM_000311000	maker-E.canG7_contigs_5005-pred_gff_cdna2genome-gene-0.109-mRNA-1	EgrG_000136400	EmuJ_000136400.1	HmN_000429700.1,HmN_000429700.2	TcrWFU_01416.t1
6	7	0.398	TsM_000554100	maker-E.canG7_contigs_5872-pred_gff_cdna2genome-gene-0.106-mRNA-1	EgrG_000358500	EmuJ_000358500.1	HmN_000651500.1,HmN_000651500.2	TcrWFU_03212.t1
6	7	0.502	TsM_000132800	maker-E.canG7_contigs_0877-pred_gff_cdna2genome-gene-0.63-mRNA-1	EgrG_000359800	EmuJ_000359800.1	HmN_000598300.1,HmN_000598300.2	TcrWFU_03229.t1
6	7	0.562	TsM_000322500	augustus_masked-E.canG7_contigs_3694-processed-gene-0.4-mRNA-1	EgrG_000814300	EmuJ_000814300.1	HmN_002012500.1,HmN_002012500.2	TcrWFU_04293.t1
6	7	0.559	TsM_000589400	maker-E.canG7_contigs_7735-pred_gff_blastx-gene-0.59-mRNA-1	EgrG_000745800	EmuJ_000745800.1	HmN_000827500.1,HmN_000827500.2	TcrWFU_03615.t1
6	7	0.631	TsM_000103000	maker-E.canG7_contigs_6082-snap-gene-0.23-mRNA-1	EgrG_000128100	EmuJ_000128100.1	HmN_000548100.1,HmN_000548100.2	TcrWFU_02222.t2
6	7	0.552	TsM_001092300	maker-E.canG7_contigs_7067-pred_gff_blastx-gene-0.21-mRNA-1	EgrG_000256700	EmuJ_000256700.1	HmN_000693800.1,HmN_000693800.2	TcrWFU_02110.t1
6	7	0.539	TsM_001085100	maker-E.canG7_contigs_0751-pred_gff_blastx-gene-0.133-mRNA-1	EgrG_000520300	EmuJ_000520300.1	HmN_000980300.1,HmN_000980300.2	TcrWFU_03127.t1
6	7	0.602	TsM_001024300	maker-E.canG7_contigs_7609-pred_gff_cdna2genome-gene-0.255-mRNA-1	EgrG_000682700	EmuJ_000682300.1,EmuJ_000682700.1	HmN_002061400	TcrWFU_05659.t1
6	7	0.636	TsM_000464700	maker-E.canG7_contigs_1966-snap-gene-1.52-mRNA-1	EgrG_000447700	EmuJ_000447700.1	HmN_000280100.1,HmN_000280100.2	TcrWFU_06166.t1
6	7	0.561	TsM_000663800	maker-E.canG7_contigs_9238-pred_gff_blastx-gene-0.164-mRNA-1	EgrG_001133900	EmuJ_001133900.1	HmN_000530500.1,HmN_000530500.2	TcrWFU_10223.t1
6	7	0.322	TsM_000411500	maker-E.canG7_contigs_1383-pred_gff_tblastx-gene-0.241-mRNA-1,maker-E.canG7_contigs_1383-pred_gff_tblastx-gene-0.242-mRNA-1	EgrG_000721600	EmuJ_000721600.1	HmN_000526700	TcrWFU_09815.t1
6	7	0.242	TsM_000911900	maker-E.canG7_contigs_1862-augustus-gene-0.18-mRNA-1	EgrG_000389500	EmuJ_000389500.1	HmN_000735400.1,HmN_000735400.2	TcrWFU_00178.t1
6	7	0.532	TsM_000155500	maker-E.canG7_contigs_6680-pred_gff_cdna2genome-gene-0.40-mRNA-1	EgrG_000060800	EmuJ_000060800.1	HmN_002010700.1,HmN_002010700.2	TcrWFU_08214.t1
6	7	0.611	TsM_000817300	maker-E.canG7_contigs_5869-snap-gene-0.19-mRNA-1	EgrG_000065000	EmuJ_000065000.1	HmN_003021120,HmN_003021130	TcrWFU_08183.t1
6	7	0.652	TsM_000607600	maker-E.canG7_contigs_1383-pred_gff_cdna2genome-gene-0.327-mRNA-1,maker-E.canG7_contigs_1383-pred_gff_cdna2genome-gene-0.328-mRNA-1	EgrG_000721500	EmuJ_000721500.1	HmN_000526600	TcrWFU_09816.t1
6	7	0.668	TsM_000850600	maker-E.canG7_contigs_6714-pred_gff_cdna2genome-gene-0.102-mRNA-1	EgrG_000700700	EmuJ_000700700.1	HmN_003021150,HmN_003021160	TcrWFU_05802.t1
6	7	0.5	TsM_000984900	maker-E.canG7_contigs_1620-pred_gff_cdna2genome-gene-0.50-mRNA-1	EgrG_000091500	EmuJ_000091500.1	HmN_000709000.1,HmN_000709000.2	TcrWFU_07115.t2
6	7	0.663	TsM_000071500	maker-E.canG7_contigs_7572-pred_gff_cdna2genome-gene-0.44-mRNA-1	EgrG_000902400	EmuJ_000902400.1	HmN_000589500.1,HmN_000589500.2	TcrWFU_05030.t1
6	7	0.361	TsM_001066200	maker-E.canG7_contigs_4444-pred_gff_cdna2genome-gene-0.72-mRNA-1	EgrG_000362900	EmuJ_000362900.1	HmN_000599300.1,HmN_000599300.2	TcrWFU_03247.t1
6	7	0.576	TsM_001205000	maker-E.canG7_contigs_0444-snap-gene-0.45-mRNA-1	EgrG_000872700	EmuJ_000872700.1	HmN_000561600.1,HmN_000561600.2	TcrWFU_04786.t2
6	7	0.608	TsM_000626700	maker-E.canG7_contigs_3475-pred_gff_cdna2genome-gene-1.136-mRNA-1	EgrG_000422000	EmuJ_000422000.1	HmN_000092100,HmN_003020750	TcrWFU_05928.t1
6	7	0.63	TsM_000687900	maker-E.canG7_contigs_6437-pred_gff_tblastx-gene-0.33-mRNA-1	EgrG_000159200	EmuJ_000159200.1	HmN_002035200	TcrWFU_09928.t1,TcrWFU_09939.t1
6	7	0.457	TsM_000744100	maker-E.canG7_contigs_7335-pred_gff_cdna2genome-gene-0.152-mRNA-1	EgrG_000188100	EmuJ_000188100.1	HmN_000146700.1,HmN_000146700.2	TcrWFU_02838.t1
6	7	0.413	TsM_000443200	maker-E.canG7_contigs_5879-pred_gff_cdna2genome-gene-0.159-mRNA-1	EgrG_001094200	EmuJ_001094200.1	HmN_003031390.1,HmN_003031390.2	TcrWFU_02628.t1
6	7	0.67	TsM_001066100	maker-E.canG7_contigs_4444-pred_gff_cdna2genome-gene-0.69-mRNA-1	EgrG_000362800	EmuJ_000362800.1	HmN_000599400.1,HmN_000599400.2	TcrWFU_03246.t1
6	7	0.314	TsM_000102000	maker-E.canG7_contigs_6030-pred_gff_blastx-gene-0.64-mRNA-1	EgrG_001078700	EmuJ_001078700.1	HmN_000629000.1,HmN_000629000.2	TcrWFU_09669.t1
6	7	0.569	TsM_000576100	maker-E.canG7_contigs_1207-pred_gff_cdna2genome-gene-0.82-mRNA-1	EgrG_001152900	EmuJ_001152900.1	HmN_000229100.1,HmN_000229100.2	TcrWFU_07230.t1
6	7	0.678	TsM_000063100	maker-E.canG7_contigs_3975-snap-gene-0.32-mRNA-1	EgrG_000297400	EmuJ_000297400.1	HmN_000175600.1,HmN_000175600.2	TcrWFU_03322.t1
6	7	0.4	TsM_001186400	maker-E.canG7_contigs_1297-pred_gff_cdna2genome-gene-2.179-mRNA-1	EgrG_000627800	EmuJ_000627800.1	HmN_000143600.1,HmN_000143600.2	TcrWFU_01152.t1
6	7	0.372	TsM_000173100	maker-E.canG7_contigs_4317-pred_gff_cdna2genome-gene-0.190-mRNA-1	EgrG_000360900	EmuJ_000360900.1	HmN_003049150.1,HmN_003049150.2	TcrWFU_03238.t1
6	7	0.472	TsM_000990100	maker-E.canG7_contigs_1138-pred_gff_cdna2genome-gene-0.96-mRNA-1	EgrG_000102200	EmuJ_000102200.1	HmN_000017400.1,HmN_000017400.2	TcrWFU_02438.t1
6	7	0.3	TsM_000678200	maker-E.canG7_contigs_7443-pred_gff_cdna2genome-gene-0.163-mRNA-1	EgrG_000991800	EmuJ_000991800.1	HmN_000320800.1,HmN_000320800.2	TcrWFU_08893.t1
6	7	0.286	TsM_000095400	maker-E.canG7_contigs_6592-snap-gene-0.19-mRNA-1	EgrG_001135000	EmuJ_001135000.1	HmN_000528900.1,HmN_000528900.2	TcrWFU_07448.t1
6	7	0.475	TsM_000805200	maker-E.canG7_contigs_8811-pred_gff_cdna2genome-gene-0.145-mRNA-1	EgrG_000751500	EmuJ_000751500.1	HmN_000719100.1,HmN_000719100.2	TcrWFU_03677.t1
6	7	0.56	TsM_000716300	maker-E.canG7_contigs_3586-snap-gene-1.49-mRNA-1	EgrG_000902200	EmuJ_000902200.1	HmN_000590100.1,HmN_000590100.2	TcrWFU_05028.t1
6	7	0.541	TsM_000263100	maker-E.canG7_contigs_8811-pred_gff_cdna2genome-gene-1.159-mRNA-1	EgrG_000753100	EmuJ_000753100.1	HmN_000720500.1,HmN_000720500.2	TcrWFU_03689.t1
6	7	0.412	TsM_000662700	maker-E.canG7_contigs_3131-pred_gff_augustus_masked-gene-0.17-mRNA-1	EgrG_000301500	EmuJ_000301500.1	HmN_000340900.1,HmN_000340900.2	TcrWFU_00088.t1
6	7	0.463	TsM_001136000	maker-E.canG7_contigs_1045-pred_gff_cdna2genome-gene-0.59-mRNA-1	EgrG_000363900	EmuJ_000363900.1	HmN_000659600.1,HmN_000659600.2	TcrWFU_03254.t1
6	7	0.559	TsM_000731700	maker-E.canG7_contigs_7632-pred_gff_augustus_masked-gene-0.8-mRNA-1	EgrG_000582100	EmuJ_000582100.1	HmN_000101900.1,HmN_000101900.2	TcrWFU_07885.t1
6	7	0.657	TsM_000626500	maker-E.canG7_contigs_3475-pred_gff_cdna2genome-gene-1.118-mRNA-1	EgrG_000422500	EmuJ_000422500.1	HmN_000447900.1,HmN_000447900.2	TcrWFU_05932.t1
6	7	0.623	TsM_000752900	maker-E.canG7_contigs_8433-pred_gff_cdna2genome-gene-0.26-mRNA-1	EgrG_001095500	EmuJ_001095500.1	HmN_000439900.1,HmN_000439900.2	TcrWFU_02614.t1
6	7	0.651	TsM_000298800	maker-E.canG7_contigs_4317-pred_gff_cdna2genome-gene-0.207-mRNA-1	EgrG_000360100	EmuJ_000360100.1	HmN_000598600.1,HmN_000598600.2	TcrWFU_03232.t1
6	7	0.465	TsM_000003600	maker-E.canG7_contigs_8560-pred_gff_cdna2genome-gene-0.129-mRNA-1	EgrG_000993300	EmuJ_000993300.1	HmN_000486100.1,HmN_000486100.2	TcrWFU_08906.t1
6	7	0.419	TsM_001098700	maker-E.canG7_contigs_9238-pred_gff_blastx-gene-0.152-mRNA-1	EgrG_001134400	EmuJ_001134400.1	HmN_000529500.1,HmN_000529500.2	TcrWFU_10226.t1
6	7	0.475	TsM_000250600	maker-E.canG7_contigs_7425-pred_gff_blastx-gene-0.275-mRNA-1	EgrG_000442300	EmuJ_000442300.1	HmN_000603100.1,HmN_000603100.2	TcrWFU_06112.t1
6	7	0.679	TsM_000980200	maker-E.canG7_contigs_9221-pred_gff_cdna2genome-gene-0.62-mRNA-1	EgrG_001058000	EmuJ_001058000.1	HmN_000970900.1,HmN_000970900.2	TcrWFU_09493.t1
6	7	0.65	TsM_001231700	maker-E.canG7_contigs_3394-pred_gff_cdna2genome-gene-0.102-mRNA-1	EgrG_000443200	EmuJ_000443200.1,EmuJ_000443900.1	HmN_003019680	TcrWFU_06121.t1
6	7	0.65	TsM_001184200	maker-E.canG7_contigs_8539-pred_gff_blastx-gene-0.266-mRNA-1	EgrG_001009000	EmuJ_001009000.1	HmN_000161000.1,HmN_000161000.2	TcrWFU_09043.t1
6	7	0.686	TsM_000371400	maker-E.canG7_contigs_3394-pred_gff_cdna2genome-gene-0.92-mRNA-1	EgrG_000443500	EmuJ_000443500.1	HmN_000601700.1,HmN_000601700.2	TcrWFU_06125.t1
6	7	0.542	TsM_000452700	maker-E.canG7_contigs_3050-pred_gff_blastx-gene-0.107-mRNA-1	EgrG_002042800	EmuJ_000571900.1	HmN_003004000,HmN_003004010	TcrWFU_05157.t1
6	7	0.392	TsM_000724700	maker-E.canG7_contigs_8506-pred_gff_snap_masked-gene-0.17-mRNA-1	EgrG_001137600	EmuJ_001137600.1	HmN_000570300.1,HmN_000570300.2	TcrWFU_07421.t1
6	7	0.671	TsM_000463600	maker-E.canG7_contigs_3131-pred_gff_cdna2genome-gene-0.188-mRNA-1	EgrG_000301200	EmuJ_000301200.1	HmN_000341100.1,HmN_000341100.2	TcrWFU_00090.t1
6	7	0.693	TsM_000281500	maker-E.canG7_contigs_5186-snap-gene-3.29-mRNA-1	EgrG_000825200	EmuJ_000825200.1	HmN_000400600.1,HmN_000400600.2	TcrWFU_04390.t1
6	7	0.395	TsM_000884100	maker-E.canG7_contigs_2829-augustus-gene-1.49-mRNA-1	EgrG_001002800	EmuJ_001002800.1	HmN_003034260.1,HmN_003034260.2	TcrWFU_08989.t1
6	7	0.449	TsM_000550100	maker-E.canG7_contigs_7647-pred_gff_cdna2genome-gene-0.80-mRNA-1	EgrG_000733000	EmuJ_000733000.1	HmN_000760400.1,HmN_000760400.2	TcrWFU_00682.t1
6	7	0.646	TsM_000445300	maker-E.canG7_contigs_7375-pred_gff_snap_masked-gene-0.12-mRNA-1	EgrG_000097800	EmuJ_000097800.1	HmN_000488500.1,HmN_000488500.2	TcrWFU_10495.t1
6	7	0.655	TsM_000809900	maker-E.canG7_contigs_3693-snap-gene-0.52-mRNA-1	EgrG_000236900	EmuJ_000236900.1	HmN_000531700.1,HmN_000531700.2	TcrWFU_01935.t1
6	7	0.695	TsM_000834500	maker-E.canG7_contigs_8905-pred_gff_cdna2genome-gene-0.106-mRNA-1	EgrG_001166200	EmuJ_001166200.1	HmN_000233700.1,HmN_000233700.2	TcrWFU_05309.t1
6	7	0.49	TsM_001022800	maker-E.canG7_contigs_2760-augustus-gene-0.2-mRNA-1	EgrG_000911750	EmuJ_000739150.1,EmuJ_000911750.1	HmN_000949700	TcrWFU_00621.t1
6	7	0.643	TsM_000828100	maker-E.canG7_contigs_7034-snap-gene-0.23-mRNA-1	EgrG_001147900	EmuJ_001147900.1	HmN_003002300,HmN_003002310	TcrWFU_07293.t1
6	7	0.559	TsM_000476800	maker-E.canG7_contigs_9036-pred_gff_blastx-gene-0.174-mRNA-1	EgrG_000695400	EmuJ_000695400.1	HmN_002075800.1,HmN_002075800.2	TcrWFU_05755.t1
6	7	0.632	TsM_000484400	maker-E.canG7_contigs_7573-pred_gff_cdna2genome-gene-0.109-mRNA-1	EgrG_000614400	EmuJ_000614400.1	HmN_000655600.1,HmN_000655600.2	TcrWFU_01272.t1
6	7	0.303	TsM_000748800	maker-E.canG7_contigs_6307-pred_gff_cdna2genome-gene-1.112-mRNA-1	EgrG_000258200	EmuJ_000258200.1	HmN_000520700.1,HmN_000520700.2	TcrWFU_02122.t1
6	7	0.328	TsM_000612500	maker-E.canG7_contigs_0616-pred_gff_blastx-gene-0.188-mRNA-1	EgrG_000062100	EmuJ_000062100.1	HmN_000417700.1,HmN_000417700.2	TcrWFU_08206.t1
6	7	0.667	TsM_000890400	maker-E.canG7_contigs_0133-pred_gff_cdna2genome-gene-0.58-mRNA-1	EgrG_000734700	EmuJ_000734700.1	HmN_000221600.1,HmN_000221600.2	TcrWFU_00668.t1
6	7	0.676	TsM_000834200	maker-E.canG7_contigs_8905-pred_gff_cdna2genome-gene-0.109-mRNA-1	EgrG_001166100	EmuJ_001166100.1	HmN_003001460.1,HmN_003001460.2	TcrWFU_05308.t2
6	7	0.422	TsM_000309500	maker-E.canG7_contigs_0235-snap-gene-0.40-mRNA-1	EgrG_000129400	EmuJ_000129400.1	HmN_000738000.1,HmN_000738000.2	TcrWFU_02214.t1
6	7	0.658	TsM_000032000	maker-E.canG7_contigs_6307-pred_gff_blastx-gene-0.108-mRNA-1	EgrG_000257500	EmuJ_000257500.1	HmN_003045360,HmN_003045940	TcrWFU_02116.t1
6	7	0.343	TsM_000195300	maker-E.canG7_contigs_6029-pred_gff_cdna2genome-gene-0.193-mRNA-1	EgrG_000234400	EmuJ_000234400.1	HmN_000802900.1,HmN_000802900.2	TcrWFU_01913.t1
6	7	0.573	TsM_000197400	maker-E.canG7_contigs_7463-pred_gff_cdna2genome-gene-0.79-mRNA-1	EgrG_000549500	EmuJ_000549500.1	HmN_000765200.1,HmN_000765200.2	TcrWFU_07662.t1
6	7	0.576	TsM_000438000	maker-E.canG7_contigs_3351-snap-gene-0.8-mRNA-1	EgrG_000083800	EmuJ_000083800.1	HmN_000202200.1,HmN_000202200.2	TcrWFU_07210.t1
6	7	0.664	TsM_000558800	maker-E.canG7_contigs_5925-pred_gff_augustus_masked-gene-0.27-mRNA-1	EgrG_000616300	EmuJ_000616300.1	HmN_000791900.1,HmN_000791900.2	TcrWFU_01252.t1
6	7	0.668	TsM_000902500	maker-E.canG7_contigs_4941-pred_gff_snap_masked-gene-0.36-mRNA-1	EgrG_000736000	EmuJ_000736000.1	HmN_000220000.1,HmN_000220000.2	TcrWFU_00656.t1
6	7	0.567	TsM_000161900	maker-E.canG7_contigs_8072-pred_gff_cdna2genome-gene-0.62-mRNA-1	EgrG_000905100	EmuJ_000905100.1	HmN_000670200.1,HmN_000670200.2	TcrWFU_05061.t1
6	7	0.341	TsM_000348100	maker-E.canG7_contigs_4566-pred_gff_cdna2genome-gene-0.124-mRNA-1	EgrG_001087100	EmuJ_001087100.1	HmN_002185200.1,HmN_002185200.2	TcrWFU_02690.t1
6	7	0.569	TsM_001058000	maker-E.canG7_contigs_8905-pred_gff_blastx-gene-0.166-mRNA-1	EgrG_001165400	EmuJ_001165400.1	HmN_000231100.1,HmN_000231100.2	TcrWFU_05302.t1
6	7	0.644	TsM_000484100	maker-E.canG7_contigs_5048-pred_gff_blastx-gene-0.76-mRNA-1	EgrG_000054350,EgrG_000056300	EmuJ_000056300.1	HmN_003020450	TcrWFU_08263.t1
6	7	0.51	TsM_000072000	maker-E.canG7_contigs_3650-pred_gff_cdna2genome-gene-0.148-mRNA-1	EgrG_000428000	EmuJ_000428000.1	HmN_000611500.1,HmN_000611500.2	TcrWFU_05976.t1
6	7	0.437	TsM_000831000	maker-E.canG7_contigs_3656-pred_gff_cdna2genome-gene-0.29-mRNA-1	EgrG_000570500	EmuJ_000570500.1	HmN_000591500.1,HmN_000591500.2	TcrWFU_05143.t1
6	7	0.478	TsM_000044400	maker-E.canG7_contigs_7247-pred_gff_blastx-gene-0.288-mRNA-1	EgrG_000907300	EmuJ_000907300.1	HmN_002148100.1,HmN_002148100.2	TcrWFU_05080.t2
6	7	0.579	TsM_000551000	maker-E.canG7_contigs_5262-pred_gff_cdna2genome-gene-0.38-mRNA-1	EgrG_000102700	EmuJ_000102700.1	HmN_000016900.2,HmN_000016900.3	TcrWFU_02444.t1
6	7	0.665	TsM_000982900	maker-E.canG7_contigs_4688-pred_gff_protein2genome-gene-0.165-mRNA-1	EgrG_000882500	EmuJ_000882500.1	HmN_003004160.1,HmN_003004160.2	TcrWFU_04868.t1
6	7	0.559	TsM_001048300	maker-E.canG7_contigs_7247-augustus-gene-0.39-mRNA-1	EgrG_000907700	EmuJ_000907700.1	HmN_000891300.1,HmN_000891300.2	TcrWFU_05084.t1
6	7	0.248	TsM_000997000	maker-E.canG7_contigs_6894-pred_gff_cdna2genome-gene-0.44-mRNA-1	EgrG_001080900	EmuJ_001080900.1	HmN_000269400.1,HmN_000269400.2	TcrWFU_09687.t1
6	7	0.665	TsM_000472900	maker-E.canG7_contigs_1428-snap-gene-0.13-mRNA-1	EgrG_000044900	EmuJ_000044900.1	HmN_000295300.1,HmN_000295300.2	TcrWFU_02947.t1
6	7	0.588	TsM_000954100	maker-E.canG7_contigs_6006-pred_gff_cdna2genome-gene-0.183-mRNA-1	EgrG_000839200	EmuJ_000839200.1	HmN_000556900.1,HmN_000556900.3	TcrWFU_04498.t1
6	7	0.241	TsM_000518800	maker-E.canG7_contigs_8762-pred_gff_augustus_masked-gene-0.5-mRNA-1	EgrG_000728800	EmuJ_000728800.1	HmN_000464300.1,HmN_000464300.2	TcrWFU_09784.t2
6	7	0.457	TsM_000313100	maker-E.canG7_contigs_1154-pred_gff_cdna2genome-gene-1.110-mRNA-1	EgrG_001023000	EmuJ_001023000.1	HmN_000359400.1,HmN_000359400.2	TcrWFU_09177.t1
6	7	0.619	TsM_000664300	maker-E.canG7_contigs_7421-pred_gff_cdna2genome-gene-0.108-mRNA-1	EgrG_001200400	EmuJ_001200400.1	HmN_000068400.1,HmN_000068400.2	TcrWFU_05581.t2
6	7	0.675	TsM_000893000,TsM_001140400	maker-E.canG7_contigs_7715-pred_gff_blastx-gene-0.108-mRNA-1	EgrG_000915200	EmuJ_000915200.1	HmN_000745000	TcrWFU_00584.t1
6	7	0.343	TsM_000026100	maker-E.canG7_contigs_4688-pred_gff_protein2genome-gene-0.182-mRNA-1	EgrG_000881900	EmuJ_000881900.1	HmN_000542000.1,HmN_000542000.2	TcrWFU_04863.t1
6	7	0.405	TsM_000897100	maker-E.canG7_contigs_2613-pred_gff_cdna2genome-gene-0.125-mRNA-1	EgrG_000697200	EmuJ_000697200.1	HmN_000750500.1,HmN_000750500.2	TcrWFU_05769.t1
6	7	0.482	TsM_000253300	maker-E.canG7_contigs_3833-snap-gene-0.24-mRNA-1	EgrG_000611400	EmuJ_000611400.1	HmN_000014200.1,HmN_000014200.2	TcrWFU_01295.t1
6	7	0.328	TsM_000616600	maker-E.canG7_contigs_3650-pred_gff_blastx-gene-0.225-mRNA-1	EgrG_000428800	EmuJ_000428800.1	HmN_000612400.1,HmN_000612400.2	TcrWFU_05984.t1
6	7	0.632	TsM_000087300	maker-E.canG7_contigs_5288-snap-gene-1.55-mRNA-1	EgrG_000239500	EmuJ_000239500.1	HmN_000165800.1,HmN_000165800.2	TcrWFU_01953.t1
6	7	0.569	TsM_000858100	maker-E.canG7_contigs_3650-pred_gff_protein2genome-gene-0.294-mRNA-1	EgrG_000429200	EmuJ_000429200.1	HmN_003019960,HmN_003019990	TcrWFU_05987.t1
6	7	0.66	TsM_000587300	maker-E.canG7_contigs_3140-pred_gff_cdna2genome-gene-1.157-mRNA-1	EgrG_000425300	EmuJ_000425300.1	HmN_000819800.1,HmN_000819800.2	TcrWFU_05954.t1
6	7	0.562	TsM_000866600	maker-E.canG7_contigs_5186-pred_gff_cdna2genome-gene-1.276-mRNA-1	EgrG_000823100	EmuJ_000823100.1	HmN_003005540,HmN_003005560	TcrWFU_04371.t1
6	7	0.654	TsM_001004100	maker-E.canG7_contigs_2344-pred_gff_protein2genome-gene-0.113-mRNA-1	EgrG_001082000	EmuJ_001082000.1	HmN_000268100.1,HmN_000268100.2	TcrWFU_09698.t2
6	7	0.664	TsM_000688900	maker-E.canG7_contigs_5186-pred_gff_cdna2genome-gene-1.278-mRNA-1	EgrG_000823000	EmuJ_000823000.1	HmN_003005530,HmN_003005550	TcrWFU_04370.t1
6	7	0.674	TsM_000164800	maker-E.canG7_contigs_0915-pred_gff_augustus_masked-gene-0.5-mRNA-1	EgrG_000609300	EmuJ_000609300.1	HmN_003043720.1,HmN_003043720.2	TcrWFU_01314.t2
6	7	0.276	TsM_000416600	maker-E.canG7_contigs_3408-pred_gff_cdna2genome-gene-0.42-mRNA-1	EgrG_001059300	EmuJ_001059300.1	HmN_000378640.1,HmN_000378640.2	TcrWFU_09502.t3
6	7	0.269	TsM_001092400	maker-E.canG7_contigs_2611-augustus-gene-0.7-mRNA-1	EgrG_000740500	EmuJ_000740500.1	HmN_003013680,HmN_003013690	TcrWFU_00041.t1
6	7	0.503	TsM_000700800	maker-E.canG7_contigs_3202-pred_gff_cdna2genome-gene-0.64-mRNA-1	EgrG_000877200	EmuJ_000877200.1	HmN_000459200.1,HmN_000459200.2	TcrWFU_04824.t1
6	7	0.508	TsM_001161200	maker-E.canG7_contigs_3202-pred_gff_cdna2genome-gene-0.50-mRNA-1	EgrG_000876800	EmuJ_000876800.1	HmN_003007220.1,HmN_003007220.2	TcrWFU_04820.t1
6	7	0.372	TsM_000993800	maker-E.canG7_contigs_3565-pred_gff_cdna2genome-gene-0.44-mRNA-1	EgrG_000837200	EmuJ_000837200.1	HmN_000512900.1,HmN_000512900.2	TcrWFU_04480.t1
6	7	0.365	TsM_000907200	maker-E.canG7_contigs_8910-pred_gff_augustus_masked-gene-0.23-mRNA-1	EgrG_000439200	EmuJ_000439200.1	HmN_000730800.1,HmN_000730800.2	TcrWFU_06085.t1
6	7	0.671	TsM_001063400	maker-E.canG7_contigs_8539-augustus-gene-0.46-mRNA-1	EgrG_001008100	EmuJ_001008100.1	HmN_000161600.1,HmN_000161600.2	TcrWFU_09036.t1
6	7	0.675	TsM_000681000	maker-E.canG7_contigs_8539-pred_gff_protein2genome-gene-0.402-mRNA-1	EgrG_001008200	EmuJ_001008200.1	HmN_003036070.1,HmN_003036070.2	TcrWFU_09037.t2
6	7	0.553	TsM_000047000	maker-E.canG7_contigs_1419-pred_gff_cdna2genome-gene-0.128-mRNA-1	EgrG_000922600	EmuJ_000922600.1	HmN_003046980.1,HmN_003046980.2	TcrWFU_02920.t1
6	7	0.571	TsM_000216100	maker-E.canG7_contigs_6149-pred_gff_augustus_masked-gene-1.369-mRNA-1	EgrG_000621500	EmuJ_000621500.1	HmN_002016800.1,HmN_002016800.2	TcrWFU_01210.t1
6	7	0.306	TsM_000874100	augustus_masked-E.canG7_contigs_7644-processed-gene-0.6-mRNA-1	EgrG_000184500	EmuJ_000184500.1	HmN_000145900.1,HmN_000145900.2	TcrWFU_02804.t1
6	7	0.572	TsM_000991100	maker-E.canG7_contigs_0772-pred_gff_cdna2genome-gene-0.6-mRNA-1	EgrG_000576500	EmuJ_000576500.1	HmN_000067500	TcrWFU_05206.t1,TcrWFU_05209.t1
6	7	0.634	TsM_000018700	maker-E.canG7_contigs_6981-augustus-gene-0.28-mRNA-1	EgrG_001169200	EmuJ_001169200.1	HmN_000154300.1,HmN_000154300.2	TcrWFU_05337.t1
6	7	0.433	TsM_000415100	maker-E.canG7_contigs_6733-augustus-gene-0.30-mRNA-1	EgrG_000816000	EmuJ_000816000.1	HmN_000690000.1,HmN_000690000.2	TcrWFU_04309.t1
6	7	0.667	TsM_000671500	maker-E.canG7_contigs_2123-pred_gff_cdna2genome-gene-0.46-mRNA-1	EgrG_000843500	EmuJ_000843500.1	HmN_002278500.1,HmN_002278500.2	TcrWFU_04533.t1
6	7	0.492	TsM_000087100	maker-E.canG7_contigs_2132-snap-gene-0.5-mRNA-1	EgrG_000885000	EmuJ_000885000.1	HmN_000820200.1,HmN_000820200.2	TcrWFU_04889.t1
6	7	0.671	TsM_000954500	maker-E.canG7_contigs_1748-pred_gff_cdna2genome-gene-0.94-mRNA-1	EgrG_000838500	EmuJ_000838500.1	HmN_000555900.1,HmN_000555900.2	TcrWFU_04492.t1
6	7	0.673	TsM_000690600,TsM_000915300	maker-E.canG7_contigs_6084-augustus-gene-0.9-mRNA-1	EgrG_000382300	EmuJ_000382300.1	HmN_000803600	TcrWFU_03071.t2
6	7	0.66	TsM_000053300	maker-E.canG7_contigs_8690-pred_gff_cdna2genome-gene-0.86-mRNA-1	EgrG_000844300	EmuJ_000844300.1	HmN_000817400.1,HmN_000817400.2	TcrWFU_04546.t1
6	7	0.667	TsM_000978200	maker-E.canG7_contigs_4709-pred_gff_blastx-gene-0.37-mRNA-1	EgrG_000924900	EmuJ_000924900.1	HmN_000330900.1,HmN_000330900.2	TcrWFU_00408.t1
6	7	0.682	TsM_000571100	maker-E.canG7_contigs_0081-pred_gff_cdna2genome-gene-0.73-mRNA-1	EgrG_000172600	EmuJ_000172600.1	HmN_000335000.1,HmN_000335000.2	TcrWFU_06865.t1
6	7	0.667	TsM_000267200	maker-E.canG7_contigs_8037-pred_gff_protein2genome-gene-0.132-mRNA-1	EgrG_000079100	EmuJ_000079100.1	HmN_003020200.1,HmN_003020200.2	TcrWFU_08424.t1
6	7	0.314	TsM_000978300	maker-E.canG7_contigs_3970-pred_gff_blastx-gene-0.127-mRNA-1	EgrG_000925200	EmuJ_000925200.1	HmN_003033500,HmN_003033510	TcrWFU_00411.t1
6	7	0.632	TsM_000024300	maker-E.canG7_contigs_3970-pred_gff_blastx-gene-0.124-mRNA-1	EgrG_000925300	EmuJ_000925300.1	HmN_003047000,HmN_003047010	TcrWFU_00412.t1
6	7	0.554	TsM_000520800	maker-E.canG7_contigs_4941-pred_gff_cdna2genome-gene-0.323-mRNA-1	EgrG_000738200	EmuJ_000738200.1	HmN_000924000.1,HmN_000924000.2	TcrWFU_00638.t1
6	7	0.562	TsM_000527700	maker-E.canG7_contigs_0496-pred_gff_cdna2genome-gene-0.101-mRNA-1	EgrG_000075800	EmuJ_000075800.1	HmN_000223700.1,HmN_000223700.2	TcrWFU_08401.t1
6	7	0.674	TsM_000520900	maker-E.canG7_contigs_4941-snap-gene-0.69-mRNA-1	EgrG_000737300	EmuJ_000737300.1	HmN_000860800.1,HmN_000860800.2	TcrWFU_00646.t1
6	7	0.647	TsM_000080000,TsM_000611700	maker-E.canG7_contigs_4022-augustus-gene-0.9-mRNA-1	EgrG_000915700	EmuJ_000915700.1	HmN_000745400	TcrWFU_00579.t1
6	7	0.603	TsM_000826400	maker-E.canG7_contigs_2658-pred_gff_cdna2genome-gene-0.162-mRNA-1	EgrG_001062100	EmuJ_001062100.1	HmN_000420000.1,HmN_000420000.2	TcrWFU_09529.t1
6	7	0.678	TsM_000544400	maker-E.canG7_contigs_8940-pred_gff_cdna2genome-gene-0.73-mRNA-1	EgrG_000171400	EmuJ_000171400.1	HmN_000499200.1,HmN_000499200.2	TcrWFU_06874.t1
6	7	0.643	TsM_000398100	maker-E.canG7_contigs_4758-pred_gff_cdna2genome-gene-1.103-mRNA-1	EgrG_001026500	EmuJ_001026500.1	HmN_000074500.1,HmN_000074500.2	TcrWFU_09209.t1
6	7	0.465	TsM_001122300	maker-E.canG7_contigs_5084-pred_gff_cdna2genome-gene-0.156-mRNA-1	EgrG_000263700	EmuJ_000263700.1	HmN_003049660.1,HmN_003049660.2	TcrWFU_03374.t1
6	7	0.584	TsM_000655500	maker-E.canG7_contigs_6807-snap-gene-0.16-mRNA-1	EgrG_000690200,EgrG_000690800	EmuJ_000690200.1	HmN_000115200	TcrWFU_05733.t1
6	7	0.321	TsM_001164400	maker-E.canG7_contigs_5531-pred_gff_blastx-gene-0.282-mRNA-1	EgrG_000544100	EmuJ_000544100.1	HmN_003038460,HmN_003038470	TcrWFU_07614.t1
6	7	0.618	TsM_000954300	maker-E.canG7_contigs_1748-pred_gff_blastx-gene-0.118-mRNA-1	EgrG_000838700	EmuJ_000838700.1	HmN_000556500.1,HmN_000556500.2	TcrWFU_04494.t1
6	7	0.649	TsM_000545400	maker-E.canG7_contigs_0675-augustus-gene-0.7-mRNA-1	EgrG_000916900	EmuJ_000916900.1,EmuJ_000938500.1	HmN_002104500	TcrWFU_00566.t1
6	7	0.655	TsM_000078700	maker-E.canG7_contigs_8759-pred_gff_blastx-gene-0.315-mRNA-1	EgrG_000124900	EmuJ_000124900.1	HmN_003032180,HmN_003032190	TcrWFU_02255.t1
6	7	0.656	TsM_000026400,TsM_001169000	augustus_masked-E.canG7_contigs_6084-processed-gene-0.0-mRNA-1	EgrG_000382200	EmuJ_000382200.1	HmN_000803700	TcrWFU_03070.t1
6	7	0.614	TsM_000318200	maker-E.canG7_contigs_4211-pred_gff_cdna2genome-gene-0.105-mRNA-1	EgrG_000097500	EmuJ_000097500.1	HmN_000488300	TcrWFU_10488.t1,TcrWFU_10491.t1
6	7	0.513	TsM_001097100	maker-E.canG7_contigs_0739-pred_gff_blastx-gene-0.122-mRNA-1	EgrG_000884800	EmuJ_000884800.1	HmN_000565300.1,HmN_000565300.2	TcrWFU_04887.t1
6	7	0.541	TsM_000521700	maker-E.canG7_contigs_2100-augustus-gene-0.50-mRNA-1	EgrG_001198100	EmuJ_001198100.1	HmN_000195800.1,HmN_000195800.2	TcrWFU_05566.t1
6	7	0.478	TsM_000873100	maker-E.canG7_contigs_4767-pred_gff_cdna2genome-gene-1.165-mRNA-1	EgrG_000725000	EmuJ_000725000.1	HmN_000800700.1,HmN_000800700.2	TcrWFU_09749.t1
[truncated: 23,918 more rows]

## Sheet: Differential expression
Gene ID	Differential expression	LogFC	FDR	Annotation	goTerm
TcrWFU_00921	WFU_DOWN/ORF_UP	4.59978	4.53724e-63	Uncharacterized_MFS-type_transporter_YhjX|Major_Facilitator_Superfamily	0043838;0005886;0016020;0016021;0022857;0055085
TcrWFU_00374	WFU_DOWN/ORF_UP	5.35976	2.28826e-57	diagnostic antigen GP50a precursor (DUF5727)	'goNA'
TcrWFU_07057	WFU_DOWN/ORF_UP	3.63825	2.04905e-49	Aldo-keto_reductase_family_1_member_A1-A|Aldo/keto_reductase_family	0016021;0004032;0008106;0016491;0055114
TcrWFU_05017	WFU_DOWN/ORF_UP	4.4696	2.06739e-43	ATP-dependent_translocase_ABCB1|ABC_transporter_transmembrane_region	0055036;0000086;0000166;0005524;0005886;0006855;0008559;0009914;0009986;0016020;0016021;0016324;0016787;0016887;0031526;0033231;0035633;0042626;0042908;0043215;0045177;0045332;0046618;0047484;0050892;0055085;0060548;0060856;0072089;0090554;0090555;0099038;0099040;1901529;1902396;1904446;1904478;1990962;1990963;2001025;2001225
TcrWFU_06476	WFU_DOWN/ORF_UP	2.18288	3.30587e-38	Beta-ureidopropionase|Carbon-nitrogen_hydrolase	0003824;0003837;0005737;0006807;0008152;0016787;0019482;0019483;0033396;0046872
TcrWFU_07955	WFU_DOWN/ORF_UP	4.07518	6.16341e-37	'sp_prodNA'|Family_of_unknown_function_(DUF5727)	'goNA'
TcrWFU_03582	WFU_DOWN/ORF_UP	3.02997	1.1269e-32	Sodium/potassium/calcium_exchanger_1|'pfam_prodNA'	0005262;0005887;0006811;0006816;0006874;0007601;0008273;0015293;0015297;0016020;0016021;0035725;0050896;0055085;0060291;0060292;0070588
TcrWFU_09256	WFU_DOWN/ORF_UP	2.21832	3.57499e-31	Ornithine_aminotransferase_mitochondrial|Aminotransferase_class-III	0072572;0003824;0004587;0005737;0005739;0005759;0006591;0008483;0010121;0016740;0019544;0030170;0055129
TcrWFU_08409	WFU_DOWN/ORF_UP	2.18689	1.09478e-30	Adenosylhomocysteinase_B|S-adenosyl-L-homocysteine_hydrolase	0007608;0004013;0006730;0016787;0019510;0051287
TcrWFU_04533	WFU_DOWN/ORF_UP	2.08458	2.04019e-24	UTP--glucose-1-phosphate_uridylyltransferase|UTP--glucose-1-phosphate_uridylyltransferase	0055114;0003983;0005737;0005977;0006011;0016740;0016779;0042802;0046872;0070569
TcrWFU_08881	WFU_DOWN/ORF_UP	2.68564	4.06094e-24	Dynein_light_chain_2_cytoplasmic|Dynein_light_chain_type_1	0016020;0003774;0005515;0005737;0005813;0005856;0005868;0005874;0005875;0007017;0030286;0031475;0045505;0051959;0097110;0098794;0098978;2000582;0008574
TcrWFU_07062	WFU_DOWN/ORF_UP	5.79935	8.72486e-24	15-anhydro-D-fructose_reductase|Aldo/keto_reductase_family	0042302;0004032;0005654;0005794;0005829;0008106;0016491;0050571;0055114
TcrWFU_00756	WFU_DOWN/ORF_UP	2.81751	2.06122e-23	Sodium/potassium/calcium_exchanger_1|'pfam_prodNA'	0005262;0005887;0006811;0006816;0006874;0007601;0008273;0015293;0015297;0016020;0016021;0035725;0050896;0055085;0060291;0060292;0070588
TcrWFU_04464	WFU_DOWN/ORF_UP	2.68578	2.87587e-23	Prominin-like_protein|Prominin	0007338;0016020;0016021
TcrWFU_00509	WFU_DOWN/ORF_UP	2.17139	5.17423e-23	'sp_prodNA'|'pfam_prodNA'	'goNA'
TcrWFU_08477	WFU_DOWN/ORF_UP	1.81764	5.17423e-23	GTPase_HRas|Ras_family	2001140;0000166;0003924;0005525;0007165;0016020;0020002;0033644
TcrWFU_00915	WFU_DOWN/ORF_UP	2.21472	1.01333e-22	L-lactate_dehydrogenase_A_chain|lactate/malate_dehydrogenase_NAD_binding_domain	0055114;0003824;0004459;0005737;0005975;0016491;0016616;0019752
TcrWFU_02673	WFU_DOWN/ORF_UP	1.85096	2.6931e-21	sp_prodNA'|'pfam_prodNA'	goNA'
TcrWFU_06921	WFU_DOWN/ORF_UP	2.93369	3.53614e-21	Kelch-like_protein_12|Kelch_motif	0004674;0000139;0006513;0006888;0007275;0009952;0014029;0014032;0016055;0016192;0016567;0030127;0030134;0031410;0031463;0048208;0060028
TcrWFU_07402	WFU_DOWN/ORF_UP	2.56958	1.27019e-20	sp_prodNA'|'pfam_prodNA'	goNA'
TcrWFU_03392	WFU_DOWN/ORF_UP	9.53614	2.19929e-20	sp_prodNA'|'pfam_prodNA'	goNA'
TcrWFU_06933	WFU_DOWN/ORF_UP	1.57488	1.57145e-19	Vesicle_transport_protein_SFT2A|Got1/Sft2-like_family	0015031;0016020;0016021;0016192
TcrWFU_07575	WFU_DOWN/ORF_UP	2.21971	3.45599e-19	'sp_prodNA'|'pfam_prodNA'	goNA'
TcrWFU_05280	WFU_DOWN/ORF_UP	1.90988	3.51087e-19	Aldo-keto_reductase_family_1_member_C1_homolog|Aldo/keto_reductase_family	0072156;0005737;0005829;0007586;0008206;0016491;0031406;0032052;0047006;0047042;0047115;0047718;0051260;0055114
TcrWFU_06012	WFU_DOWN/ORF_UP	2.76588	6.47995e-19	Sperm_flagellar_protein_1|'pfam_prodNA'	0006376;0005737;0005856;0005929;0007026;0042995
TcrWFU_09670	WFU_DOWN/ORF_UP	2.83569	8.97856e-19	Ecdysone_receptor|Zinc_finger_C4_type_(two_domains)	0005549;0003677;0003700;0003707;0004884;0005515;0005634;0006355;0008270;0035076;0035100;0043565;0046872
TcrWFU_00666	WFU_DOWN/ORF_UP	2.34294	2.23125e-18	sp_prodNA'|'pfam_prodNA'	goNA'
TcrWFU_10661	WFU_DOWN/ORF_UP	8.13838	3.64092e-18	Oncosphere_antigen_A_(Fragment)|Fibronectin_type_III_domain	'goNA'
TcrWFU_10017	WFU_DOWN/ORF_UP	1.99889	3.64092e-18	Toll-like_receptor_6|Leucine_rich_repeat	1902476;0003401;0005886;0007165;0007275;0016020;0016021;0038179;0060026
TcrWFU_01165	WFU_DOWN/ORF_UP	1.72763	1.12534e-17	Glucose-6-phosphate_isomerase|Phosphoglucose_isomerase	0001701;0001707;0004347;0005125;0005515;0005576;0005615;0005654;0005737;0005829;0005886;0005975;0006094;0006096;0007611;0008083;0010469;0010595;0016853;0016866;0019242;0031625;0032355;0032570;0033574;0034101;0035902;0035994;0042593;0043005;0043154;0043278;0043524;0046185;0046686;0048029;0051024;0051156;0061620
TcrWFU_03277	WFU_DOWN/ORF_UP	2.43216	1.83548e-17	'sp_prodNA'|'pfam_prodNA'	'goNA'
TcrWFU_00692	WFU_DOWN/ORF_UP	2.64146	2.05326e-17	Metal_cation_symporter_ZIP14|ZIP_Zinc_transporter	0005882;0005384;0005385;0005737;0005886;0005887;0006811;0006829;0006882;0016020;0016021;0030001;0030027;0042995;0046873;0055085;0071421;0071577;0071578
TcrWFU_09410	WFU_DOWN/ORF_UP	1.80541	3.18307e-17	Post-GPI_attachment_to_proteins_factor_3|Per1-like_family	0000139;0005794;0006505;0006506;0016020;0016021;0016788;0031227
TcrWFU_03737	WFU_DOWN/ORF_UP	2.24192	3.92125e-17	Hypoxanthine-guanine_phosphoribosyltransferase|Phosphoribosyl_transferase_domain	0007625;0000166;0000287;0004422;0005737;0006164;0006166;0006178;0009116;0016740;0016757;0032264;0042803;0043103;0045964;0046038;0046040;0046100;0046872;0051289;0052657
TcrWFU_10327	WFU_DOWN/ORF_UP	1.77577	2.07854e-16	N-acetylgalactosamine_kinase|Galactokinase_galactose-binding_signature	2001275;0000166;0004335;0005524;0005534;0005737;0005829;0006012;0016301;0016310;0016740;0016773;0033499;0033858;0046835
TcrWFU_03076	WFU_DOWN/ORF_UP	6.81928	2.15554e-16	sp_prodNA'|'pfam_prodNA'	goNA'
TcrWFU_07516	WFU_DOWN/ORF_UP	1.68464	2.2714e-16	sp_prodNA'|'pfam_prodNA'	goNA'
TcrWFU_06566	WFU_DOWN/ORF_UP	1.79014	2.41711e-16	Calcium-dependent_protein_kinase_33|EF-hand_domain_pair	0008234;0000166;0004672;0004674;0004683;0005509;0005524;0005634;0005737;0005886;0006468;0009738;0009931;0016020;0016301;0016310;0016740;0018105;0035556;0046872
TcrWFU_04481	WFU_DOWN/ORF_UP	1.47293	1.71662e-15	sp_prodNA'|'pfam_prodNA'	goNA'
TcrWFU_02177	WFU_DOWN/ORF_UP	1.5143	1.97249e-15	Glycogenin-1|Glycosyl_transferase_family_8	0055114;0005978;0008466;0016740;0016757;0046872;0102751
TcrWFU_08441	WFU_DOWN/ORF_UP	2.09218	2.72599e-15	'sp_prodNA'|'pfam_prodNA'	'goNA'
TcrWFU_05670	WFU_DOWN/ORF_UP	2.88542	3.50764e-15	Apolipophorins|Lipoprotein_amino_terminal_region	0043231;0005319;0005576;0006869;0008289;0016055
TcrWFU_04413	WFU_DOWN/ORF_UP	1.311	4.52807e-15	Ectonucleoside_triphosphate_diphosphohydrolase_1|GDA1/CD39_(nucleoside_phosphatase)_family	1990904;0000166;0005515;0005524;0016020;0016021;0016787;0102485;0102486;0102487;0102488;0102489;0102490;0102491
TcrWFU_08482	WFU_DOWN/ORF_UP	2.17623	4.73214e-15	Monocarboxylate_transporter_12|Major_Facilitator_Superfamily	0005308;0005886;0005887;0008028;0015293;0015718;0015881;0016020;0016021;0055085
TcrWFU_05592	WFU_DOWN/ORF_UP	2.76821	4.88967e-15	Zinc_metalloproteinase_nas-29|Astacin_(Peptidase_family_M12A)	0016021;0004222;0005576;0006508;0008233;0008237;0008270;0016787;0018996;0046872
TcrWFU_04425	WFU_DOWN/ORF_UP	1.43164	7.71284e-15	Cell_division_control_protein_6_homolog|AAA_ATPase_domain	0007219;0000166;0000278;0003688;0005515;0005524;0005634;0005737;0006260;0006270;0007049;0019900;0033314;0045737;0048146;0051301;1904117;1904385
TcrWFU_08379	WFU_DOWN/ORF_UP	1.72931	8.34782e-15	sp_prodNA'|'pfam_prodNA'	goNA'
TcrWFU_02802	WFU_DOWN/ORF_UP	1.43767	8.5557e-15	Fanconi-associated_nuclease_1|VRR-NUC_domain	0051216;0000724;0003676;0003677;0004518;0004519;0004527;0004528;0005634;0006281;0006289;0006974;0008409;0016787;0016788;0017108;0033683;0036297;0046872;0070336;0140036
TcrWFU_03270	WFU_DOWN/ORF_UP	1.53068	2.00882e-14	sp_prodNA'|'pfam_prodNA'	goNA'
TcrWFU_04503	WFU_DOWN/ORF_UP	2.30227	2.31707e-14	Vacuolar_ATPase_assembly_integral_membrane_protein_vma-21|VMA21-like_domain	0042273;0005783;0005789;0012507;0016020;0016021;0031410;0033116;0070072
TcrWFU_02790	WFU_DOWN/ORF_UP	1.20817	2.44758e-14	Beta-14-galactosyltransferase_5|N-terminal_region_of_glycosyl_transferase_group_7	0008385;0003945;0005794;0005975;0006486;0016020;0016021;0016740;0016757;0030311;0032580;0046872
TcrWFU_02434	WFU_DOWN/ORF_UP	1.90266	2.61972e-14	Flotillin-2|SPFH_domain_/_Band_7_family	0036449;0005768;0005886;0005901;0007155;0016020;0030139
TcrWFU_09094	WFU_DOWN/ORF_UP	1.51014	2.77005e-14	Probable_tubulin_polyglutamylase_TTLL9|'pfam_prodNA'	2001238;0000166;0005524;0005737;0005856;0005874;0005929;0006464;0016874;0042995
TcrWFU_00677	WFU_DOWN/ORF_UP	1.93716	2.78911e-14	Homeobox_protein_Nkx-2.3|Homeodomain	0000981;0001776;0002317;0003677;0005634;0006355;0006641;0006955;0009791;0022612;0030183;0030225;0042127;0042475;0043367;0043565;0045944;0048535;0048536;0048537;0048541;0048565;0048621;0050900
TcrWFU_00664	WFU_DOWN/ORF_UP	1.45748	2.89909e-14	APOBEC1_complementation_factor|RNA_recognition_motif._(a.k.a._RRM_RBD_or_RNP_domain)	0016021;0003676;0003723;0003727;0005634;0005737;0005783;0006397;0016556;0030895;0050821;0003725
TcrWFU_10588	WFU_DOWN/ORF_UP	2.94681	3.05207e-14	45_kDa_antigen_(Fragment)|'pfam_prodNA'	'goNA'
TcrWFU_03232	WFU_DOWN/ORF_UP	1.46755	5.16591e-14	Ethanolamine_kinase_1|Choline/ethanolamine_kinase	0000166;0004305;0005524;0005654;0005737;0005829;0005886;0006629;0006646;0008654;0016301;0016310;0016740
TcrWFU_07244	WFU_DOWN/ORF_UP	8.24688	6.64263e-14	sp_prodNA'|'pfam_prodNA'	goNA'
TcrWFU_09681	WFU_DOWN/ORF_UP	1.88595	6.82303e-14	sp_prodNA'|'pfam_prodNA'	goNA'
TcrWFU_10449	WFU_DOWN/ORF_UP	1.50946	7.30452e-14	Synaptic_vesicle_membrane_protein_VAT-1_homolog-like|Zinc-binding_dehydrogenase	1902667;0005515;0008270;0016491;0055114
TcrWFU_10304	WFU_DOWN/ORF_UP	2.17999	1.43603e-13	Lysosomal_acid_lipase/cholesteryl_ester_hydrolase|alpha/beta_hydrolase_fold	0046872;0000902;0001816;0004771;0005764;0006629;0006954;0008283;0016042;0016125;0016298;0016787;0016788;0030324;0043231;0044255;0048771;0048873
TcrWFU_08297	WFU_DOWN/ORF_UP	1.29668	1.60658e-13	sp_prodNA'|'pfam_prodNA'	goNA'
TcrWFU_02301	WFU_DOWN/ORF_UP	1.30826	2.69564e-13	Haloacid_dehalogenase-like_hydrolase_domain-containing_5|HAD-hyrolase-like	0005739;0046474
TcrWFU_10312	WFU_DOWN/ORF_UP	1.26903	2.77271e-13	Lysosomal_acid_lipase/cholesteryl_ester_hydrolase|alpha/beta_hydrolase_fold	0046872;0000902;0001816;0004771;0005764;0006629;0006954;0008283;0016042;0016125;0016298;0016787;0016788;0030324;0043231;0044255;0048771;0048873
TcrWFU_08800	WFU_DOWN/ORF_UP	1.85683	4.03174e-13	Protein_C-ets-2_(Fragment)|Ets-domain	0090305;0003677;0003700;0005634;0006355;0043565
TcrWFU_05755	WFU_DOWN/ORF_UP	1.43583	4.48887e-13	Glycogen-binding_subunit_76A|Carbohydrate/starch-binding_module_(family_21)	0008157
TcrWFU_04507	WFU_DOWN/ORF_UP	1.15284	5.0139e-13	Adenylate_cyclase_type_9|Adenylate_and_Guanylate_cyclase_catalytic_domain	0055078;0000166;0004016;0005524;0005622;0005886;0005887;0006171;0007189;0009190;0016020;0016021;0016829;0016849;0035556;0046872;0071880
TcrWFU_01698	WFU_DOWN/ORF_UP	8.72493	5.08461e-13	sp_prodNA'|'pfam_prodNA'	goNA'
TcrWFU_09889	WFU_DOWN/ORF_UP	2.58488	6.40854e-13	Transforming_growth_factor-beta-induced_protein_ig-h3|Fasciclin_domain	0002062;0005178;0005201;0005515;0005518;0005576;0005604;0005615;0007155;0007601;0008283;0030198;0031012;0050839;0050840;0050896;0062023
TcrWFU_08423	WFU_DOWN/ORF_UP	1.17486	6.51342e-13	Probable_phospholipid-transporting_ATPase_8|Phospholipid-translocating_P-type_ATPase_C-terminal	0000139;0000166;0000287;0004012;0005524;0005802;0005886;0015914;0016020;0016021;0016787;0045332;0046872;0048194
TcrWFU_02747	WFU_DOWN/ORF_UP	1.13159	7.62399e-13	Major_facilitator_superfamily_domain-containing_protein_1|Major_Facilitator_Superfamily	0046982;0016020;0016021;0055085
TcrWFU_05720	WFU_DOWN/ORF_UP	1.28285	7.88267e-13	Casein_kinase_I_isoform_alpha|Protein_kinase_domain	0000166;0004672;0004674;0005524;0006468;0016055;0016301;0016310;0016740;0018105;0018107;0032436;0060069;0090090
TcrWFU_07086	WFU_DOWN/ORF_UP	1.20219	9.1854e-13	Deoxynucleoside_kinase|Deoxynucleoside_kinase	0000166;0004797;0005524;0005737;0005739;0006139;0006230;0009157;0016301;0016310;0016740;0019136;0019206;0071897
TcrWFU_02368	WFU_DOWN/ORF_UP	1.58369	1.04046e-12	Carbonyl_reductase_[NADPH]_1|short_chain_dehydrogenase	0007275;0004090;0005737;0016491;0017144;0042373;0047021;0050221;0055114
TcrWFU_10136	WFU_DOWN/ORF_UP	1.59567	1.44547e-12	Histone_H2A|C-terminus_of_histone_H2A	0046982;0000786;0003677;0005634;0005694;0031640;0042742;0050832
TcrWFU_02178	WFU_DOWN/ORF_UP	1.67387	1.45026e-12	Chitobiosyldiphosphodolichol_beta-mannosyltransferase|Glycosyl_transferases_group_1	0050699;0000030;0004578;0005783;0005789;0006486;0016020;0016021;0016740;0016757;0097502
TcrWFU_04544	WFU_DOWN/ORF_UP	1.34943	1.7657e-12	Polycomb_group_RING_finger_protein_3|RAWUL_domain_RING_finger-_and__WD40-associated_ubiquitin-like	0038023;0000977;0003700;0005515;0005634;0005654;0006355;0031519;0035102;0036353;0046872;0060819
TcrWFU_07931	WFU_DOWN/ORF_UP	1.36521	2.39774e-12	Tyrosine-protein_kinase_SPK-1|Protein_tyrosine_and_serine/threonine_kinase	0018108;0000166;0004672;0004713;0004715;0005524;0006468;0016301;0016310;0016740
TcrWFU_00794	WFU_DOWN/ORF_UP	1.0941	3.59112e-12	Sphingolipid_delta(4)-desaturase_DES1|Fatty_acid_desaturase	0046872;0005739;0005783;0005789;0006629;0006631;0006633;0016020;0016021;0016491;0030148;0042284;0046513;0055114
TcrWFU_10326	WFU_DOWN/ORF_UP	1.51225	4.12752e-12	sp_prodNA'|'pfam_prodNA'	goNA'
TcrWFU_08738	WFU_DOWN/ORF_UP	1.28033	4.78863e-12	Liprin-beta-1|SAM_domain_(Sterile_alpha_motif)	goNA'
TcrWFU_06362	WFU_DOWN/ORF_UP	2.1249	5.33691e-12	Lysosome-associated_membrane_glycoprotein_1|'pfam_prodNA'	0055114;0005737;0005764;0005765;0005768;0005770;0005771;0005829;0005886;0008021;0008626;0009897;0009986;0010008;0016020;0016021;0019899;0019904;0031982;0042383;0042470;0043323;0044194;0044754;0045335;0045954;0048471;0050821;0061474;0072594;0090160;1902513
TcrWFU_10303	WFU_DOWN/ORF_UP	9.14206	5.55523e-12	Dystrobrevin-1	goNA'
TcrWFU_01048	WFU_DOWN/ORF_UP	1.71722	5.76827e-12	6-phosphofructo-2-kinase/fructose-26-bisphosphatase_2|6-phosphofructo-2-kinase	0000166;0003824;0003873;0004331;0005515;0005524;0005737;0005829;0006000;0006003;0006007;0006089;0006090;0008152;0009749;0016301;0016310;0016311;0016740;0016787;0019900;0019901;0032024;0033133;0046835
TcrWFU_09391	WFU_DOWN/ORF_UP	1.75634	6.12772e-12	sp_prodNA'|'pfam_prodNA'	goNA'
TcrWFU_09598	WFU_DOWN/ORF_UP	1.73555	6.12772e-12	23_kDa_integral_membrane_protein|Tetraspanin_family	0060170;0016020;0016021
TcrWFU_04477	WFU_DOWN/ORF_UP	2.817	6.59736e-12	'sp_prodNA'|7_transmembrane_receptor_(rhodopsin_family)	'goNA'
TcrWFU_05457	WFU_DOWN/ORF_UP	1.32603	9.15773e-12	sp_prodNA'|'pfam_prodNA'	goNA'
TcrWFU_00968	WFU_DOWN/ORF_UP	2.01234	9.91199e-12	sp_prodNA'|'pfam_prodNA'	goNA'
TcrWFU_05474	WFU_DOWN/ORF_UP	2.21	1.19598e-11	Major_facilitator_superfamily_domain-containing_protein_8|Major_Facilitator_Superfamily	0030170;0005764;0005765;0007040;0010506;0016020;0016021;0048666;0055085
TcrWFU_05471	WFU_DOWN/ORF_UP	3.12072	1.19697e-11	sp_prodNA'|'pfam_prodNA'	goNA'
TcrWFU_02206	WFU_DOWN/ORF_UP	1.11163	1.32099e-11	GA-binding_protein_subunit_beta-2|Ankyrin_repeats_(3_copies)	0098869;0005515;0005634;0042803
TcrWFU_01316	WFU_DOWN/ORF_UP	1.21123	1.86246e-11	Equilibrative_nucleoside_transporter_3|Nucleoside_transporter	0005882;0005337;0005764;0005765;0005768;0005794;0015858;0016020;0016021;0031902;1901642
TcrWFU_06669	WFU_DOWN/ORF_UP	1.31672	2.51099e-11	Heparan_sulfate_2-O-sulfotransferase_1|Sulfotransferase_family	0016740;0000139;0005794;0008146;0016020;0016021
TcrWFU_05546	WFU_DOWN/ORF_UP	1.32737	2.74019e-11	Arginyl-tRNA--protein_transferase_1|Arginine-tRNA-protein_transferase_C_terminus	0016021;0004057;0005515;0005634;0005737;0010498;0016598;0016740;0016746
TcrWFU_06555	WFU_DOWN/ORF_UP	1.05734	2.74019e-11	Uncharacterized_protein_MJ0678|Domain_of_unknown_function_(DUF389)	0004359;0005886;0016020;0016021
TcrWFU_09891	WFU_DOWN/ORF_UP	1.35941	2.74866e-11	sp_prodNA'|'pfam_prodNA'	goNA'
TcrWFU_03800	WFU_DOWN/ORF_UP	1.48371	2.79817e-11	Protein_lin-9_homolog|'pfam_prodNA'	0055085;0000003;0003677;0005634;0005654;0006351;0007049;0017053;0071897
TcrWFU_08201	WFU_DOWN/ORF_UP	1.1903	7.43077e-11	Sodium/hydrogen_exchanger_2|Sodium/hydrogen_exchanger_family	0046872;0005886;0006811;0006812;0006814;0006885;0008104;0015297;0015299;0015385;0015386;0016020;0016021;0051453;0055085;0071805;0098719;1902600
TcrWFU_09357	WFU_DOWN/ORF_UP	2.22422	7.90263e-11	sp_prodNA'|'pfam_prodNA'	goNA'
TcrWFU_02369	WFU_DOWN/ORF_UP	8.4819	8.30468e-11	'sp_prodNA'|'pfam_prodNA'	'goNA'
TcrWFU_01010	WFU_DOWN/ORF_UP	2.33838	8.3729e-11	sp_prodNA'|'pfam_prodNA'	goNA'
TcrWFU_10672	WFU_DOWN/ORF_UP	4.09271	8.89558e-11	Oncosphere_antigen_A_(Fragment)|Fibronectin_type_III_domain	'goNA'
TcrWFU_10088	WFU_DOWN/ORF_UP	1.20435	9.09698e-11	Dual_specificity_mitogen-activated_protein_kinase_kinase_4|Protein_kinase_domain	0051015;0000165;0000166;0000187;0001934;0004672;0004674;0004708;0004713;0005515;0005524;0005634;0005737;0005829;0006468;0006915;0007254;0007257;0008545;0009611;0016301;0016310;0016740;0018108;0023014;0030424;0031098;0031435;0032147;0032839;0043065;0043204;0043525;0045740;0051770;0061049;0071260;0072709;2000672
TcrWFU_00460	WFU_DOWN/ORF_UP	1.53834	9.18666e-11	Erlin-1|SPFH_domain_/_Band_7_family	0101030;0005783;0005789;0006629;0008202;0008203;0008289;0015485;0016020;0016021;0030433;0031625;0032933
TcrWFU_00627	WFU_DOWN/ORF_UP	1.21071	1.14752e-10	Pleckstrin_homology-like_domain_family_B_member_2|PH_domain	0060280;0005515;0005737;0016020;0070507;1904261
TcrWFU_07952	WFU_DOWN/ORF_UP	2.38967	1.1977e-10	ER_lumen_protein-retaining_receptor|ER_lumen_protein_retaining_receptor	0005046;0005783;0005789;0005794;0005801;0006621;0006888;0015031;0016020;0016021;0016192;0046923
TcrWFU_00796	WFU_DOWN/ORF_UP	1.23139	1.33117e-10	Tyrosine-protein_phosphatase_non-receptor_type_9|Protein-tyrosine_phosphatase	0046872;0004721;0004725;0005737;0006470;0010977;0016311;0016787;0016791;0035335;0044306;1903078
TcrWFU_01080	WFU_DOWN/ORF_UP	1.26385	1.43499e-10	Purine_nucleoside_phosphorylase|Phosphorylase_superfamily	2000388;0001882;0001916;0002060;0003824;0004731;0005576;0005622;0005634;0005737;0005829;0005856;0006139;0006148;0006149;0006161;0006183;0008144;0008630;0008637;0009116;0010332;0016740;0016757;0016763;0034418;0042102;0042278;0042301;0045579;0045739;0046070;0046115;0046638;0070233
TcrWFU_09222	WFU_DOWN/ORF_UP	1.16987	1.74424e-10	Pleckstrin_homology_domain-containing_family_M_member_2|RUN_domain	0005515;0005737;0007030;0010008;0019894;0032418;0032880;1903527
TcrWFU_02213	WFU_DOWN/ORF_UP	1.27381	1.81604e-10	A-kinase_anchor_protein_14|28_kDa_A-kinase_anchor	0055085;0005737;0005952;0034237;0051018
TcrWFU_01092	WFU_DOWN/ORF_UP	1.26729	1.84747e-10	Sphingosine-1-phosphate_lyase_1|Pyridoxal-dependent_decarboxylase_conserved_domain	0120162;0001553;0001570;0001667;0001822;0003824;0005515;0005783;0005789;0006629;0006665;0006807;0006915;0007283;0008117;0008209;0008210;0008585;0009791;0010761;0016020;0016021;0016829;0016831;0019752;0030097;0030149;0030170;0033327;0040014;0048008;0048705;0060021;0060325
TcrWFU_01012	WFU_DOWN/ORF_UP	3.65141	1.93045e-10	'sp_prodNA'|Immunoglobulin_I-set_domain	'goNA'
TcrWFU_02432	WFU_DOWN/ORF_UP	1.20676	2.13778e-10	4-hydroxybutyrate_coenzyme_A_transferase|Acetyl-CoA_hydrolase/transferase_C-terminal_domain	0055114;0003824;0006084;0016740
TcrWFU_05719	WFU_DOWN/ORF_UP	1.14549	2.32391e-10	Galactose-1-phosphate_uridylyltransferase|Galactose-1-phosphate_uridyl_transferase_N-terminal_domain	0046872;0005794;0005975;0006011;0006012;0006258;0008108;0008270;0016740;0016779;0033499;0061623
TcrWFU_10398	WFU_DOWN/ORF_UP	1.10417	2.49319e-10	Enolase_4|Enolase_C-terminal_TIM_barrel_domain	0031683;0000015;0000287;0004634;0005515;0006096;0016829;0030317;0044782;0046982
TcrWFU_08437	WFU_DOWN/ORF_UP	1.13558	2.58053e-10	sp_prodNA'|'pfam_prodNA'	goNA'
TcrWFU_00676	WFU_DOWN/ORF_UP	1.0955	2.70828e-10	Death-associated_protein_kinase_2|Protein_kinase_domain	0000166;0004672;0004674;0005515;0005516;0005524;0005634;0005737;0006468;0006915;0016301;0016310;0016740;0031410;0034423;0042802;1990266
TcrWFU_09777	WFU_DOWN/ORF_UP	1.10042	2.71854e-10	Huntingtin-interacting_protein_1|I/LWEQ_domain	0045893;0003779;0005515;0005543;0005634;0005737;0006897;0006915;0006919;0007015;0012505;0016020;0030136;0030154;0030276;0030479;0030665;0031234;0031410;0032051;0035091;0035612;0035615;0043231;0043325;0045211;0046982;0048260;0048268;0051015;0051897;0072583;0080025;0098793;0098794;0098888;0098890;0098978;0030122
TcrWFU_09366	WFU_DOWN/ORF_UP	1.21183	2.96776e-10	Endoplasmin|Hsp90_protein	0090197;0000166;0001666;0003723;0005524;0005783;0005788;0005789;0005829;0005886;0006457;0019903;0030433;0030496;0030970;0031247;0032991;0034663;0042470;0043066;0043666;0048471;0050750;0051082;0071318
TcrWFU_01587	WFU_DOWN/ORF_UP	1.41518	3.85922e-10	Serine/threonine_kinase-like_domain-containing_protein_STKLD1|Protein_kinase_domain	0000166;0004672;0004674;0005524;0006468
TcrWFU_08480	WFU_DOWN/ORF_UP	1.7637	4.13296e-10	Protocadherin-1|Cadherin_domain	0016021;0005509;0005886;0005887;0007155;0007156;0016020;0030054
TcrWFU_05671	WFU_DOWN/ORF_UP	1.13593	4.43917e-10	1-acylglycerol-3-phosphate_O-acyltransferase_ABHD5|alpha/beta_hydrolase_fold	0020012;0003841;0005515;0005737;0005811;0005829;0006629;0006631;0006654;0008654;0010891;0010898;0016740;0016746;0030154;0042171;0050996;0051006;0052689;0055088;0004806
TcrWFU_02287	WFU_DOWN/ORF_UP	3.38902	5.20792e-10	sp_prodNA'|'pfam_prodNA'	goNA'
TcrWFU_00521	WFU_DOWN/ORF_UP	1.26559	5.50637e-10	Laminin_subunit_beta-1|Laminin_EGF_domain	0055114;0005576;0005604;0007155
TcrWFU_03618	WFU_DOWN/ORF_UP	3.79114	6.30203e-10	Receptor-type_tyrosine-protein_phosphatase_eta|Protein-tyrosine_phosphatase	0043565;0004721;0004725;0005886;0005911;0006470;0016020;0016021;0016311;0016787;0016791;0030054;0032587;0035335;0042059;0042995;0043407;0045785;0048008;0050860;0051894;0051898
TcrWFU_01937	WFU_DOWN/ORF_UP	1.549	6.81613e-10	Tektin-1|Tektin_family	0005515;0005737;0005856;0005874;0005929;0015630;0030317;0031514;0036126;0042995;0060271;0060294
TcrWFU_05095	WFU_DOWN/ORF_UP	1.1907	7.44538e-10	sp_prodNA'|'pfam_prodNA'	goNA'
TcrWFU_01842	WFU_DOWN/ORF_UP	1.86813	7.5687e-10	Glutaredoxin-2|Glutaredoxin	0070628;0004362;0004602;0005634;0009055;0015035;0022900;0034599;0045454;0055114
TcrWFU_06286	WFU_DOWN/ORF_UP	1.63578	7.59776e-10	Dynein_regulatory_complex_subunit_3|Leucine_Rich_repeats_(2_copies)	0045860;0005737;0005856;0005929;0005930;0031514;0042995
TcrWFU_03921	WFU_DOWN/ORF_UP	2.92825	7.71806e-10	ATP-dependent_RNA_helicase_DDX3Y|DEAD/DEAH_box_helicase	0045292;0000166;0003676;0003723;0004386;0005524;0005634;0005737;0005829;0016787
TcrWFU_09326	WFU_DOWN/ORF_UP	1.03907	7.95306e-10	sp_prodNA'|TIR_domain	goNA'
TcrWFU_05742	WFU_DOWN/ORF_UP	1.30006	9.22569e-10	sp_prodNA'|'pfam_prodNA'	goNA'
TcrWFU_00324	WFU_DOWN/ORF_UP	1.40924	1.01305e-09	Bifunctional_heparan_sulfate_N-deacetylase/N-sulfotransferase_2|heparan_sulfate-N-deacetylase	0060976;0000139;0003824;0005794;0008146;0008152;0015012;0015016;0016020;0016021;0016740;0016787;0030210
TcrWFU_09336	WFU_DOWN/ORF_UP	1.17762	1.01709e-09	Cytosolic_5'-nucleotidase_3|Pyrimidine_5'-nucleotidase_(UMPH-1)	0048812;0000166;0000287;0005737;0008253;0009117;0016311;0016740;0016787;0046872
TcrWFU_00615	WFU_DOWN/ORF_UP	1.44017	1.07271e-09	Respiratory_supercomplex_factor_1_mitochondrial|Hypoxia_induced_protein_conserved_region	0055114;0005739;0016020;0016021;0031966
TcrWFU_09545	WFU_DOWN/ORF_UP	1.16663	1.07271e-09	Survival_of_motor_neuron-related-splicing_factor_30|Survival_motor_neuron_protein_(SMN)	0044211;0003723;0005634;0005681;0005737;0006397;0008380;0015030;0016607
TcrWFU_02733	WFU_DOWN/ORF_UP	1.34581	1.09726e-09	Transmembrane_protein_14C|Transmembrane_proteins_14C	0005515;0005739;0005743;0006783;0006839;0016020;0016021;0030218;0031966;0070453
TcrWFU_03744	WFU_DOWN/ORF_UP	1.00524	1.15738e-09	sp_prodNA'|'pfam_prodNA'	goNA'
TcrWFU_04244	WFU_DOWN/ORF_UP	2.14173	1.3999e-09	'sp_prodNA'|'pfam_prodNA'	'goNA'
TcrWFU_09384	WFU_DOWN/ORF_UP	1.9501	1.49711e-09	Thioredoxin-like_protein_4A|Mitosis_protein_DIM1	0000398;0005634;0005681;0005682;0005737;0005829;0006397;0007049;0008380;0031965;0046540;0051301;0071005
TcrWFU_02070	WFU_DOWN/ORF_UP	1.47795	1.52487e-09	Neurogenic_locus_notch_homolog_protein_3|Delta_serrate_ligand	0000122;0005509;0005515;0005634;0005654;0005829;0005886;0005887;0006355;0007219;0007275;0015629;0016020;0016021;0019899;0030154;0030900;0038023;0042802;0043235;0045944;0048663;0048844;0050793
TcrWFU_06784	WFU_DOWN/ORF_UP	1.42933	1.56706e-09	sp_prodNA'|'pfam_prodNA'	goNA'
TcrWFU_07654	WFU_DOWN/ORF_UP	1.11635	1.57136e-09	UDP-GalNAc:beta-13-N-acetylgalactosaminyltransferase_1|Galactosyltransferase	0016740;0000139;0005783;0005794;0006486;0006487;0008376;0008378;0008499;0009312;0016020;0016021;0016757;0047273
TcrWFU_08203	WFU_DOWN/ORF_UP	1.36136	1.76801e-09	sp_prodNA'|PDZ_domain	goNA'
TcrWFU_06631	WFU_DOWN/ORF_UP	1.2697	1.98602e-09	Platelet_glycoprotein_V|Leucine_rich_repeat	0003899;0007155;0007160;0007596;0007599;0009986;0010544;0016020;0016021
TcrWFU_04607	WFU_DOWN/ORF_UP	1.02808	1.98701e-09	Neurogenic_locus_notch_homolog_protein_1|EGF-like_domain	0043565;0001525;0001669;0001701;0001708;0001726;0001837;0001947;0002040;0002052;0002193;0002437;0003151;0003180;0003184;0003192;0003197;0003203;0003219;0003264;0004888;0005112;0005509;0005515;0005634;0005794;0005856;0005886;0005887;0006355;0006357;0006959;0007050;0007219;0007221;0007275;0007283;0007368;0007386;0007409;0007420;0007440;0007492;0007507;0008284;0008285;0008544;0008593;0009912;0010468…
TcrWFU_05181	WFU_DOWN/ORF_UP	1.73831	2.23105e-09	N-alpha-acetyltransferase_30A|Acetyltransferase_(GNAT)_family	0042302;0004596;0016740;0016746;0017196;0031417
TcrWFU_03950	WFU_DOWN/ORF_UP	1.32679	2.29878e-09	sp_prodNA'|'pfam_prodNA'	goNA'
TcrWFU_03816	WFU_DOWN/ORF_UP	1.43247	2.4468e-09	sp_prodNA'|'pfam_prodNA'	goNA'
TcrWFU_08234	WFU_DOWN/ORF_UP	1.35832	2.66003e-09	Protein_timeless_homolog|Timeless_protein	0055114;0000076;0000122;0000228;0000790;0002009;0003677;0005515;0005634;0006281;0006974;0007049;0007275;0007623;0030324;0031298;0042752;0042803;0043111;0046982;0048478;0048511;0048754;0051301
TcrWFU_06348	WFU_DOWN/ORF_UP	2.39275	2.6823e-09	sp_prodNA'|'pfam_prodNA'	goNA'
TcrWFU_09596	WFU_DOWN/ORF_UP	1.04545	2.69298e-09	G2/mitotic-specific_cyclin-2|Cyclin_N-terminal_domain	0051301;0005634;0007049
TcrWFU_06888	WFU_DOWN/ORF_UP	1.21736	2.8056e-09	Lysosomal_protective_protein|Serine_carboxypeptidase	0055114;0004180;0004185;0005654;0005764;0006508;0008233;0016787;0031647;0043231;0051603;1904715
TcrWFU_06507	WFU_DOWN/ORF_UP	2.54557	3.52144e-09	sp_prodNA'|'pfam_prodNA'	goNA'
TcrWFU_00897	WFU_DOWN/ORF_UP	1.2935	3.76259e-09	DnaJ_homolog_subfamily_B_member_13|DnaJ_C_terminal_domain	0042651;0005515;0005737;0005829;0005929;0005930;0006457;0030030;0031514;0036126;0042995;0051082;0051085;0051087;0097224
TcrWFU_06360	WFU_DOWN/ORF_UP	1.35555	3.98061e-09	Calcium-binding_protein|EF_hand	0016874;0005509;0046872
TcrWFU_06655	WFU_DOWN/ORF_UP	1.19172	4.13684e-09	sp_prodNA'|'pfam_prodNA'	goNA'
TcrWFU_08391	WFU_DOWN/ORF_UP	1.55581	4.19557e-09	Dynein_light_chain_Tctex-type_1|Tctex-1_family	0051301;0000132;0003774;0005515;0005737;0005739;0005794;0005819;0005856;0005868;0005874;0007049;0007399;0008022;0008277;0010976;0016032;0016358;0030027;0030286;0035022;0035795;0042802;0043025;0043087;0043657;0044295;0046718;0048812;0050768;0051493;0060548;0061564;0075521;0075606
TcrWFU_03014	WFU_DOWN/ORF_UP	1.10482	4.49525e-09	Serine_hydroxymethyltransferase|Serine_hydroxymethyltransferase	1990830;0000900;0003824;0004372;0005634;0005829;0006544;0006565;0006730;0008270;0009113;0009792;0016597;0016740;0017148;0019264;0030170;0035999;0042803;0046653;0046655;0048027;0050897;0051289;0070905;1904482
TcrWFU_09239	WFU_DOWN/ORF_UP	1.41524	4.5823e-09	Glycogen_[starch]_synthase|Glycogen_synthase	0004373;0005536;0005737;0005776;0005978;0009744;0009749;0016740;0016757;0019901;0031410;0061547
TcrWFU_05066	WFU_DOWN/ORF_UP	1.21733	4.90126e-09	Fructose-bisphosphate_aldolase|Fructose-bisphosphate_aldolase_class-I	0006415;0003824;0004332;0006096;0016829
TcrWFU_03908	WFU_DOWN/ORF_UP	1.89814	4.90391e-09	TM2_domain-containing_protein_CG10795|TM2_domain	0032794;0016020;0016021
TcrWFU_04160	WFU_DOWN/ORF_UP	1.25245	4.99908e-09	sp_prodNA'|Domain_of_unknown_function_(DUF4495)	goNA'
TcrWFU_09560	WFU_DOWN/ORF_UP	1.57185	5.02874e-09	Heat_shock_protein_hsp-6|Hsp70_protein	0090729;0000166;0005524;0005737;0005739;0006457;0006986;0016887;0031072;0034605;0034620;0042026;0042623;0044183;0051082;0051085;0051787
TcrWFU_00795	WFU_DOWN/ORF_UP	1.60794	5.16131e-09	sp_prodNA'|'pfam_prodNA'	goNA'
TcrWFU_00653	WFU_DOWN/ORF_UP	1.92931	5.1891e-09	sp_prodNA'|'pfam_prodNA'	goNA'
TcrWFU_06530	WFU_DOWN/ORF_UP	1.42383	6.27972e-09	Monocarboxylate_transporter_1|Major_Facilitator_Superfamily	0016020;0005813;0005886;0005887;0006629;0007098;0008028;0015129;0015293;0015718;0016021;0030054;0032094;0035879;0042593;0043231;0045202;0050796;0051780;0055085
TcrWFU_02099	WFU_DOWN/ORF_UP	1.33647	6.5468e-09	E3_ubiquitin-protein_ligase_RNF113A|Kunitz/Bovine_pancreatic_trypsin_inhibitor_domain	0071944;0005515;0005684;0034247;0046872
TcrWFU_00281	WFU_DOWN/ORF_UP	1.26923	6.62637e-09	Polyprenol_reductase|3-oxo-5-alpha-steroid_4-dehydrogenase	0043086;0003865;0005737;0005783;0005789;0006486;0006488;0006629;0016020;0016021;0016095;0016491;0016627;0019348;0019408;0055114;0102389
TcrWFU_07946	WFU_DOWN/ORF_UP	1.21441	7.36899e-09	Type_2_phosphatidylinositol_45-bisphosphate_4-phosphatase|Transmembrane_protein_55A	1904751;0005764;0005765;0005768;0016020;0016021;0016787;0031902;0034597;0046856
TcrWFU_10484	WFU_DOWN/ORF_UP	1.65938	7.86788e-09	sp_prodNA'|Sleepless_protein	goNA'
TcrWFU_04319	WFU_DOWN/ORF_UP	1.24634	9.06184e-09	sp_prodNA'|'pfam_prodNA'	goNA'
TcrWFU_06479	WFU_DOWN/ORF_UP	1.33322	9.3926e-09	sp_prodNA'|'pfam_prodNA'	goNA'
TcrWFU_06736	WFU_DOWN/ORF_UP	1.14606	9.75424e-09	Enolase|Enolase_C-terminal_TIM_barrel_domain	0017076;0000015;0000287;0004634;0005737;0006096;0016829;0046872
TcrWFU_06066	WFU_DOWN/ORF_UP	1.07592	9.86422e-09	Ribonucleoside-diphosphate_reductase_subunit_M2|Ribonucleotide_reductase_small_chain	0055114;0004748;0005737;0005829;0006260;0009263;0016491;0046872
TcrWFU_02851	WFU_DOWN/ORF_UP	8.56683	1.12433e-08	'sp_prodNA'|'pfam_prodNA'	'goNA'
TcrWFU_06307	WFU_DOWN/ORF_UP	1.46633	1.26429e-08	Transmembrane_protein_106B|Protein_of_unknown_function_(DUF1356)	0051015;0005764;0005765;0005768;0016020;0016021;0031902;0032418;0048813
TcrWFU_09482	WFU_DOWN/ORF_UP	1.10798	1.34126e-08	Adenylosuccinate_synthetase|Adenylosuccinate_synthetase	0016021;0000166;0000287;0004019;0005525;0005737;0006164;0006167;0016874;0044208;0046872
TcrWFU_02933	WFU_DOWN/ORF_UP	1.20352	1.37429e-08	Cyclin-dependent_kinase_1|Protein_kinase_domain	0000166;0004672;0004674;0004693;0005524;0005634;0005737;0005815;0005856;0006468;0007049;0008353;0016301;0016310;0016740;0051301;0051726
TcrWFU_08618	WFU_DOWN/ORF_UP	1.3162	1.41812e-08	Zinc_finger_A20_and_AN1_domain-containing_stress-associated_protein_9|A20-like_zinc_finger	0048868;0003677;0008270;0046872
TcrWFU_01315	WFU_DOWN/ORF_UP	1.71418	1.41915e-08	Equilibrative_nucleoside_transporter_1|Nucleoside_transporter	0005337;0005886;0005887;0007595;0015858;0015862;0016020;0016021;0016323;0016324;0030431;0060079;0071333;0071456;0098793;0098794;1901642
TcrWFU_06316	WFU_DOWN/ORF_UP	1.02009	1.50626e-08	Caspase-3|Caspase_domain	0016020;0004197;0005737;0006508;0006915;0008233;0008234;0016787;0030182;0030216;0030218;0097153;0097190;0097199
TcrWFU_09881	WFU_DOWN/ORF_UP	1.12726	1.74608e-08	Sodium/glucose_cotransporter_1|Sodium:solute_symporter_family	0005412;0006811;0006814;0008643;0015293;0016020;0016021;0022857;0055085;1904659
TcrWFU_03266	WFU_DOWN/ORF_UP	2.33787	1.8972e-08	'sp_prodNA'|'pfam_prodNA'	'goNA'
TcrWFU_04546	WFU_DOWN/ORF_UP	1.54946	1.9544e-08	Transmembrane_protein_120B|TMPIT-like_protein	0046872;0005634;0005637;0016020;0016021;0045444;0051291
TcrWFU_00427	WFU_DOWN/ORF_UP	3.62279	2.08891e-08	Calumenin-B|EF-hand_domain_pair	0016021;0005509;0005576;0005783;0005789;0005794;0016020;0016529;0033018;0042470;0046872
TcrWFU_07501	WFU_DOWN/ORF_UP	2.01012	2.19247e-08	Homeobox_protein_EgHBX4_(Fragment)|Homeodomain	0051539;0003677;0005634;0006355;0007275;0043565
TcrWFU_08742	WFU_DOWN/ORF_UP	1.00495	2.19646e-08	Lamin-B2|Intermediate_filament_protein	0016020;0005198;0005634;0005637;0005882
TcrWFU_09876	WFU_DOWN/ORF_UP	1.22285	2.19809e-08	Coiled-coil_domain-containing_protein_146|'pfam_prodNA'	0008285;0005737;0005814;0005856
TcrWFU_10209	WFU_DOWN/ORF_UP	1.35422	2.21385e-08	Laminin_subunit_alpha-1|Laminin_EGF_domain	0051403;0002011;0005102;0005201;0005515;0005576;0005604;0005606;0005608;0005911;0006468;0007155;0007166;0008022;0009888;0030155;0030334;0031012;0031175;0043208;0043256;0045198;0045995;0060041;0060441;0060445;0061304
TcrWFU_02205	WFU_DOWN/ORF_UP	1.86743	2.38577e-08	sp_prodNA'|'pfam_prodNA'	goNA'
TcrWFU_09279	WFU_DOWN/ORF_UP	1.50402	2.53712e-08	sp_prodNA'|'pfam_prodNA'	goNA'
TcrWFU_07111	WFU_DOWN/ORF_UP	1.09147	2.53712e-08	Putative_Dol-P-Glc:Glc(2)Man(9)GlcNAc(2)-PP-Dol_alpha-12-glucosyltransferase|DIE2/ALG10_family	0055114;0004583;0005783;0005789;0006486;0006487;0006488;0016020;0016021;0016740;0016757;0106073
TcrWFU_05327	WFU_DOWN/ORF_UP	2.40222	2.55545e-08	sp_prodNA'|'pfam_prodNA'	goNA'
TcrWFU_00541	WFU_DOWN/ORF_UP	1.2217	2.58811e-08	Dynein_light_chain_1_cytoplasmic|Dynein_light_chain_type_1	0042147;0003774;0005643;0005737;0005777;0005856;0005868;0005874;0005875;0005881;0007017;0008574;0030286;0030473;0040001;0051292;1990429;2000582
TcrWFU_06071	WFU_DOWN/ORF_UP	1.30794	2.94656e-08	Urea-proton_symporter_DUR3|'pfam_prodNA'	0048510;0005886;0015204;0015293;0016020;0016021;0022857;0055085;0071918
TcrWFU_09672	WFU_DOWN/ORF_UP	1.66556	3.75108e-08	sp_prodNA'|PurA_ssDNA_and_RNA-binding_protein	goNA'
TcrWFU_00167	WFU_DOWN/ORF_UP	1.06275	3.91402e-08	sp_prodNA'|Formin_Homology_2_Domain	goNA'
TcrWFU_04819	WFU_DOWN/ORF_UP	2.03435	4.50193e-08	Non-lysosomal_glucosylceramidase|Glycosyl-hydrolase_family_116_catalytic_region	0046872;0000139;0003824;0004348;0004553;0005783;0005789;0005794;0006629;0006665;0006680;0008152;0008206;0008422;0016020;0016021;0016139;0016787;0016798;0021954
TcrWFU_03123	WFU_DOWN/ORF_UP	1.96135	4.53297e-08	ATP-binding_cassette_sub-family_A_member_7|ABC_transporter	0000139;0000166;0001891;0005524;0005768;0005794;0005886;0006869;0006909;0007613;0009986;0010008;0010875;0016020;0016021;0016887;0018149;0032587;0033344;0033700;0034188;0034380;0034504;0038027;0042626;0042985;0043231;0050766;0055085;0070374;1900223;1901076;1902430;1902995
TcrWFU_01196	WFU_DOWN/ORF_UP	1.57337	4.73701e-08	S-methyl-5'-thioadenosine_phosphorylase|Phosphorylase_superfamily	0030687;0003824;0005634;0005737;0005829;0006166;0009116;0016740;0016757;0016763;0017061;0019509
TcrWFU_00425	WFU_DOWN/ORF_UP	1.3516	4.87717e-08	Peptide_methionine_sulfoxide_reductase_MsrA|Peptide_methionine_sulfoxide_reductase	0051082;0006464;0008113;0016491;0055114
TcrWFU_00133	WFU_DOWN/ORF_UP	7.73487	5.06416e-08	sp_prodNA'|'pfam_prodNA'	goNA'
TcrWFU_06329	WFU_DOWN/ORF_UP	1.4174	5.49172e-08	Lipopolysaccharide-induced_tumor_necrosis_factor-alpha_factor_homolog|LITAF-like_zinc_ribbon_domain	0071001;0000139;0000978;0001817;0003677;0005515;0005634;0005654;0005737;0005764;0005765;0005768;0005794;0005829;0005886;0007568;0008270;0009898;0010008;0016020;0031901;0031902;0032496;0043123;0043231;0045944;0046872;0050699;0071222;0098559;0098560;0098574
TcrWFU_02671	WFU_DOWN/ORF_UP	1.96866	6.42476e-08	Centrin-3|EF-hand_domain_pair	0005509;0005634;0005730;0005737;0005813;0005814;0005815;0005825;0005856;0007020;0007049;0008017;0019722;0030474;0046872;0051301;0070390;1903087;0000111
TcrWFU_03353	WFU_DOWN/ORF_UP	1.73643	6.48966e-08	Fructose-16-bisphosphatase_1|Fructose-1-6-bisphosphatase_N-terminal_domain	0071286;0003824;0005737;0005829;0005975;0006002;0006094;0006111;0008152;0016208;0016311;0016787;0016791;0030308;0035690;0042132;0042578;0045820;0046580;0046872;0048029;0051289
TcrWFU_07794	WFU_DOWN/ORF_UP	7.68201	6.9854e-08	sp_prodNA'|'pfam_prodNA'	goNA'
TcrWFU_01081	WFU_DOWN/ORF_UP	1.26943	7.18612e-08	Purine_nucleoside_phosphorylase|Phosphorylase_superfamily	0102499;0003824;0004731;0005576;0005634;0005737;0005856;0006139;0009116;0016740;0016757;0016763;0034356;0042278
TcrWFU_06355	WFU_DOWN/ORF_UP	1.09671	7.18612e-08	EF-hand_calcium-binding_domain-containing_protein_6|EF-hand_domain_pair	0016787;0005509;0005634;0005654;0046872
TcrWFU_03090	WFU_DOWN/ORF_UP	1.47389	7.44537e-08	sp_prodNA'|'pfam_prodNA'	goNA'
TcrWFU_06279	WFU_DOWN/ORF_UP	1.86897	7.46017e-08	F-box_only_protein_47|'pfam_prodNA'	goNA'
TcrWFU_01546	WFU_DOWN/ORF_UP	1.0754	7.92792e-08	Eukaryotic_initiation_factor_4A|DEAD/DEAH_box_helicase	0000166;0003676;0003723;0003743;0004386;0005524;0006412;0006413;0016787
TcrWFU_05198	WFU_DOWN/ORF_UP	1.13214	8.3266e-08	Basement_membrane-specific_heparan_sulfate_proteoglycan_core_protein|Immunoglobulin_domain	0008270;0001525;0001958;0002020;0002062;0005509;0005515;0005576;0005604;0006898;0007420;0008022;0008104;0030198;0046872;0048704;0048738;0060351
TcrWFU_08891	WFU_DOWN/ORF_UP	1.31714	8.81819e-08	sp_prodNA'|Lysosomal_transcription_factor_NCU-G1	goNA'
TcrWFU_08387	WFU_DOWN/ORF_UP	2.03603	8.91482e-08	sp_prodNA'|'pfam_prodNA'	goNA'
TcrWFU_01829	WFU_DOWN/ORF_UP	1.54678	9.10409e-08	N-acetylneuraminate_9-O-acetyltransferase|10_TM_Acyl_Transferase_domain_found_in_Cas1p	0016020;0000139;0005794;0005975;0016021;0016407;0016740;0016746;0030173;0047186
TcrWFU_01032	WFU_DOWN/ORF_UP	1.37372	9.21082e-08	Tolloid-like_protein_1|CUB_domain	0072378;0004222;0005509;0005576;0006508;0007275;0008233;0008237;0008270;0016787;0030154;0046872
TcrWFU_00742	WFU_DOWN/ORF_UP	1.25238	9.23453e-08	sp_prodNA'|'pfam_prodNA'	goNA'
TcrWFU_00751	WFU_DOWN/ORF_UP	1.25238	9.23453e-08	sp_prodNA'|'pfam_prodNA'	goNA'
TcrWFU_02606	WFU_DOWN/ORF_UP	1.73402	9.33196e-08	Glycine_receptor_subunit_alpha-3|Neurotransmitter-gated_ion-channel_ligand_binding_domain	2000379;0004888;0005216;0005230;0005254;0005886;0005887;0006811;0006821;0007165;0007218;0007268;0016020;0016021;0016594;0016934;0016935;0022824;0022852;0030054;0030425;0034220;0034707;0042391;0042995;0043005;0043200;0043204;0045202;0045211;0046872;0050877;0060012;0060079;1902476
TcrWFU_09542	WFU_DOWN/ORF_UP	1.41343	9.46599e-08	Aminopeptidase_N|Peptidase_family_M1_domain	0043565;0001525;0001618;0004177;0005737;0005886;0006508;0007275;0008233;0008237;0008270;0009897;0016020;0016021;0016032;0016787;0030154;0042277;0043171;0046718;0046872;0070006
TcrWFU_00396	WFU_DOWN/ORF_UP	8.35	9.47806e-08	sp_prodNA'|'pfam_prodNA'	goNA'
TcrWFU_04007	WFU_DOWN/ORF_UP	1.35471	1.03133e-07	sp_prodNA'|'pfam_prodNA'	goNA'
TcrWFU_00602	WFU_DOWN/ORF_UP	1.05619	1.04795e-07	Y+L_amino_acid_transporter_2|Amino_acid_permease	0055085;0005886;0006865;0015179;0015297;0016020;0016021;0016323;0022857;0043231;1902475
TcrWFU_10410	WFU_DOWN/ORF_UP	1.19989	1.04975e-07	Zinc_finger_protein_112|Zinc_finger_C2H2_type	0016757;0003676;0003677;0005622;0005634;0006355;0046872
TcrWFU_04172	WFU_DOWN/ORF_UP	1.4805	1.0626e-07	Alpha-parvin|Calponin_homology_(CH)_domain	0032259;0001525;0002040;0003148;0003779;0005515;0005737;0005856;0005886;0005925;0006935;0007155;0007163;0008360;0015629;0016020;0030018;0030030;0030031;0030054;0031532;0034113;0034446;0060271;0070252;0071670
TcrWFU_00693	WFU_DOWN/ORF_UP	2.20351	1.10503e-07	sp_prodNA'|'pfam_prodNA'	goNA'
TcrWFU_00689	WFU_DOWN/ORF_UP	1.45384	1.12903e-07	sp_prodNA'|'pfam_prodNA'	goNA'
TcrWFU_08075	WFU_DOWN/ORF_UP	1.94116	1.22348e-07	sp_prodNA'|'pfam_prodNA'	goNA'
TcrWFU_03685	WFU_DOWN/ORF_UP	1.31211	1.22348e-07	Alkaline_phosphatase_tissue-nonspecific_isozyme|Alkaline_phosphatase	0032259;0003824;0004035;0005886;0016020;0016311;0016787;0016791;0031225;0046872
TcrWFU_01035	WFU_DOWN/ORF_UP	1.57971	1.28951e-07	sp_prodNA'|'pfam_prodNA'	goNA'
TcrWFU_09397	WFU_DOWN/ORF_UP	1.36127	1.31737e-07	Cilia-_and_flagella-associated_protein_45|Trichohyalin-plectin-homology_domain	0005515;0005929;0042995
TcrWFU_00285	WFU_DOWN/ORF_UP	1.53447	1.34979e-07	Aminoacylase-1|Peptidase_family_M20/M25/M40	0005576;0004046;0005737;0006508;0006520;0008237;0016787;0046872
TcrWFU_04845	WFU_DOWN/ORF_UP	2.16992	1.37615e-07	Laminin_subunit_beta-1|Laminin_EGF_domain	0055114;0005576;0005604;0007155
TcrWFU_09954	WFU_DOWN/ORF_UP	1.53171	1.39264e-07	Proto-oncogene_tyrosine-protein_kinase_Yrk|Protein_tyrosine_and_serine/threonine_kinase	0000166;0001784;0004672;0004713;0004715;0005102;0005524;0005856;0005886;0006468;0007169;0007229;0008360;0014068;0015629;0016235;0016301;0016310;0016740;0018108;0019901;0030154;0030335;0031234;0032587;0034987;0034988;0038083;0043306;0043552;0045088;0045859;0046777;0050715;0050764;0050830
TcrWFU_04509	WFU_DOWN/ORF_UP	1.42159	1.4016e-07	MIT_domain-containing_protein_1|Phospholipase_D-like_domain_at_C-terminus_of_MIT	0000281;0000920;0005768;0007049;0016020;0019898;0019904;0030496;0031902;0032091;0035091;0042803;0043231;0051301;0061952
TcrWFU_05153	WFU_DOWN/ORF_UP	1.68874	1.55449e-07	Hexokinase|Hexokinase	0005615;0000166;0001678;0004396;0005524;0005536;0005623;0005975;0006096;0016301;0016310;0016740;0016773;0046835
TcrWFU_05435	WFU_DOWN/ORF_UP	1.24879	1.55449e-07	ATP-dependent_RNA_helicase_cgh-1|DEAD/DEAH_box_helicase	0016021;0000166;0003676;0003723;0004386;0005515;0005524;0005737;0006915;0007275;0007283;0008340;0016787;0030154;0048477
TcrWFU_06599	WFU_DOWN/ORF_UP	1.05682	1.55449e-07	Nesprin-1|Calponin_homology_(CH)_domain	0003779;0005515;0005521;0005634;0005635;0005640;0005737;0005794;0005856;0007283;0016020;0016021;0019899;0030017;0030154;0034993;0042803;0051015;0090286
TcrWFU_08861	WFU_DOWN/ORF_UP	1.78497	1.80391e-07	Procathepsin_L|Papain_family_cysteine_protease	2001237;0005764;0006508;0008233;0008234;0016787
TcrWFU_02271	WFU_DOWN/ORF_UP	1.11913	1.82207e-07	Fibroblast_growth_factor_receptor_1|Protein_tyrosine_and_serine/threonine_kinase	0018108;0000166;0004672;0004713;0004714;0005524;0006468;0016020;0016021;0016301;0016310;0016740
TcrWFU_00793	WFU_DOWN/ORF_UP	2.63627	1.84533e-07	Sphingolipid_delta(4)-desaturase_DES1|Sphingolipid_Delta4-desaturase_(DES)	0005739;0005783;0005789;0006629;0006631;0006633;0016020;0016021;0016491;0022900;0030148;0042284;0046513;0055114
TcrWFU_05651	WFU_DOWN/ORF_UP	2.00961	1.86525e-07	Ataxin-1|Ataxin-1_and_HBP1_module_(AXH)	0000122;0003677;0003723;0005515;0005634;0005654;0005730;0005737;0005829;0008022;0008266;0008344;0008542;0016363;0034046;0042326;0042405;0042802;0043569;0043621;0045892;0045944;0048286;0051168;0060079;0098794;0042272
TcrWFU_08866	WFU_DOWN/ORF_UP	1.29518	1.86525e-07	Centrosomal_protein_of_120_kDa|'pfam_prodNA'	0001056;0000226;0005737;0005813;0005814;0005815;0005856;0007098;0008022;0008283;0010825;0021987;0022008;0022027;0030953;0032880;0032886;0045724;1903724;1904951
TcrWFU_02328	WFU_DOWN/ORF_UP	1.20774	1.87742e-07	Monocarboxylate_transporter_1|Major_Facilitator_Superfamily	0046872;0005886;0005887;0006629;0008028;0015129;0015293;0015718;0016020;0016021;0032094;0035873;0035879;0042593;0042803;0045202;0050796;0051780;0055085;0071407;0097159
TcrWFU_08374	WFU_DOWN/ORF_UP	1.32132	1.87949e-07	sp_prodNA'|'pfam_prodNA'	goNA'
TcrWFU_08375	WFU_DOWN/ORF_UP	1.32132	1.87949e-07	sp_prodNA'|'pfam_prodNA'	goNA'
TcrWFU_05879	WFU_DOWN/ORF_UP	1.07412	2.0415e-07	Long-chain-fatty-acid--CoA_ligase_5|AMP-binding_enzyme	0000166;0001676;0003824;0004467;0005524;0005739;0005741;0005783;0005789;0006629;0006631;0016020;0016021;0016874;0102391
TcrWFU_00972	WFU_DOWN/ORF_UP	1.22169	2.05909e-07	Excitatory_amino_acid_transporter_2|Sodium:dicarboxylate_symporter_family	1903712;0005313;0005314;0005886;0005887;0006865;0007399;0007632;0009416;0009611;0009986;0010259;0015293;0015501;0015813;0016020;0016021;0021537;0030534;0031668;0035264;0042493;0042734;0043005;0043197;0043198;0043200;0045202;0046326;0046872;0070207;0070779;0098712;0099056
TcrWFU_00417	WFU_DOWN/ORF_UP	2.78923	2.15546e-07	Sorcin|EF_hand	0010469;0005509;0005737;0046872
TcrWFU_10546	WFU_DOWN/ORF_UP	1.68147	2.42536e-07	Cyclin-A1-4|Cyclin_N-terminal_domain	0006508;0000079;0000278;0000307;0005634;0005737;0006468;0007049;0007088;0008284;0016538;0019901;0045787;0051301;0004672
TcrWFU_10212	WFU_DOWN/ORF_UP	7.98177	2.60436e-07	'sp_prodNA'|'pfam_prodNA'	'goNA'
TcrWFU_01334	WFU_DOWN/ORF_UP	1.19399	2.63631e-07	sp_prodNA'|'pfam_prodNA'	goNA'
TcrWFU_08741	WFU_DOWN/ORF_UP	1.00959	2.63631e-07	Lamin-A|Intermediate_filament_protein	0097110;0005198;0005634;0005882
TcrWFU_06890	WFU_DOWN/ORF_UP	1.08375	2.6798e-07	sp_prodNA'|Clostridium_epsilon_toxin_ETX/Bacillus_mosquitocidal_toxin_MTX2	goNA'
TcrWFU_06672	WFU_DOWN/ORF_UP	1.21652	2.88717e-07	sp_prodNA'|'pfam_prodNA'	goNA'
TcrWFU_04313	WFU_DOWN/ORF_UP	1.36366	3.26381e-07	C-terminal-binding_protein_1|D-isomer_specific_2-hydroxyacid_dehydrogenase_NAD_binding_domain	0016757;0003676;0003677;0016616;0046872;0051287;0055114
TcrWFU_07141	WFU_DOWN/ORF_UP	1.02359	3.32224e-07	Diacylglycerol_kinase_zeta|Diacylglycerol_kinase_accessory_domain	0070776;0000166;0001727;0003951;0004143;0005515;0005524;0005634;0005737;0005886;0007165;0007205;0008022;0014069;0016020;0016301;0016310;0016607;0016740;0030027;0031571;0035556;0043086;0045930;0046339;0046486;0046580;0046834;0046872;0098978
TcrWFU_06641	WFU_DOWN/ORF_UP	1.88368	3.43772e-07	Glycogen_phosphorylase_muscle_form|Carbohydrate_phosphorylase	0102499;0000166;0003824;0004645;0005515;0005737;0005975;0005977;0005980;0008152;0008184;0016740;0016757;0030170;0102250
TcrWFU_04808	WFU_DOWN/ORF_UP	1.01944	3.46083e-07	sp_prodNA'|'pfam_prodNA'	goNA'
TcrWFU_05577	WFU_DOWN/ORF_UP	1.24307	3.54298e-07	Microsomal_triglyceride_transfer_protein_large_subunit|'pfam_prodNA'	0005319;0005548;0005783;0006869;0008289;0015914;0034197;0034377;0046982
TcrWFU_03919	WFU_DOWN/ORF_UP	1.59119	3.66586e-07	Cytoplasmic_protein_NCK2|'pfam_prodNA'	0001771;0001784;0005070;0005737;0005783;0006417;0007015;0014069;0016477;0030032;0030838;0033137;0036493;0042102;0044877;0045202;0045944;0060996;0097110;1902237;1903898;1903912;1990441
TcrWFU_00215	WFU_DOWN/ORF_UP	2.31361	3.78455e-07	UPF0678_fatty_acid-binding_protein-like_protein_Mmcs_0421|Domain_of_unknown_function_(DUF1794)	0033973;0005622;0046907
TcrWFU_09744	WFU_DOWN/ORF_UP	7.16995	3.82136e-07	sp_prodNA'|'pfam_prodNA'	goNA'
TcrWFU_06427	WFU_DOWN/ORF_UP	1.43237	3.82136e-07	Cathepsin_L|Papain_family_cysteine_protease	0046872;0005764;0006508;0007275;0008233;0008234;0016787;0030154
TcrWFU_02631	WFU_DOWN/ORF_UP	1.05813	4.06019e-07	Reticulon-3|Reticulon	1990841;0000139;0005783;0005789;0005794;0006915;0016020;0016021;0016192
TcrWFU_05430	WFU_DOWN/ORF_UP	1.31687	4.07367e-07	Centrosomal_protein_of_41_kDa|Rhodanese-like_domain	0051301;0005737;0005814;0005815;0005856;0005929;0015031;0018095;0030030;0036064;0042995;0060271
TcrWFU_00030	WFU_DOWN/ORF_UP	1.12883	4.49715e-07	Lysophospholipid_acyltransferase_5|MBOAT_membrane-bound_O-acyltransferase_family	0035335;0005783;0005789;0006629;0006644;0008374;0008654;0016020;0016021;0016740;0016746;0047184
TcrWFU_06072	WFU_DOWN/ORF_UP	1.99575	4.51777e-07	Probable_urea_active_transporter_1|'pfam_prodNA'	0052822;0005886;0015204;0015489;0015606;0015840;0015847;0015848;0016020;0016021;0022857;0055085;0071918;1903711
TcrWFU_05365	WFU_DOWN/ORF_UP	1.24165	4.80932e-07	sp_prodNA'|'pfam_prodNA'	goNA'
TcrWFU_08499	WFU_DOWN/ORF_UP	1.76036	4.81893e-07	Dynein_light_chain_2_cytoplasmic|Dynein_light_chain_type_1	0016020;0003774;0005515;0005737;0005813;0005856;0005868;0005874;0005875;0007017;0030286;0031475;0045505;0051959;0097110;0098794;0098978;2000582;0008574
TcrWFU_02534	WFU_DOWN/ORF_UP	1.56171	4.93532e-07	Putative_N(4)-(beta-N-acetylglucosaminyl)-L-asparaginase_GE19290|Asparaginase	0016021;0003948;0005764;0006508;0006517;0008233;0016787
TcrWFU_02828	WFU_DOWN/ORF_UP	1.32843	5.29056e-07	Leucine-rich_repeat-containing_protein_57|Leucine_Rich_repeats_(2_copies)	60216
TcrWFU_04788	WFU_DOWN/ORF_UP	1.05787	5.67599e-07	TLC_domain-containing_protein_4|TLC_domain	0090090;0016020;0016021
TcrWFU_04532	WFU_DOWN/ORF_UP	1.28451	6.01842e-07	Centrin-2|EF-hand_domain_pair	0071565;0000281;0005509;0005622;0005634;0005737;0005813;0005814;0005856;0005929;0006281;0006289;0006974;0007049;0007099;0007283;0008017;0010824;0019722;0031683;0032391;0032465;0032795;0036064;0046872;0051301;0071942
TcrWFU_00456	WFU_DOWN/ORF_UP	1.27907	6.15667e-07	Spondin-1|Spondin_N	0030864;0005515;0005576;0007155;0046872;0050693
TcrWFU_05583	WFU_DOWN/ORF_UP	2.29434	6.23218e-07	'sp_prodNA'|'pfam_prodNA'	'goNA'
TcrWFU_04135	WFU_DOWN/ORF_UP	2.23403	6.29064e-07	Glycogenin-1|Glycosyl_transferase_family_8	0051539;0005536;0005978;0008466;0016740;0016757;0046872;0102751
TcrWFU_03912	WFU_DOWN/ORF_UP	1.07762	6.42759e-07	Intraflagellar_transport_protein_80_homolog|WD_domain_G-beta_repeat	1905515;0001649;0002062;0005737;0005813;0005856;0005929;0007224;0030992;0042995;0045880;0050680;0060271;0060349;2000051
TcrWFU_02503	WFU_DOWN/ORF_UP	1.00106	7.10752e-07	CDP-diacylglycerol--inositol_3-phosphatidyltransferase|CDP-alcohol_phosphatidyltransferase	0051607;0000139;0003881;0005783;0005789;0005794;0005886;0006629;0006661;0008654;0016020;0016021;0016740;0016780;0019992;0030246;0043178
TcrWFU_08494	WFU_DOWN/ORF_UP	1.13855	7.38432e-07	Metal_cation_symporter_ZIP14|ZIP_Zinc_transporter	0046872;0005384;0005737;0005886;0006811;0006829;0016020;0016021;0030001;0030027;0042995;0046873;0055085;0071421;0071577;0071578
TcrWFU_10650	WFU_DOWN/ORF_UP	2.15551	7.51417e-07	GLIPR1-like_protein_1|Cysteine-rich_secretory_protein_family	0048013;0001669;0005576;0005615;0005886;0007338;0016020;0031225;0031410;0045121
TcrWFU_01221	WFU_DOWN/ORF_UP	1.10743	7.53614e-07	Tektin-4|Tektin_family	0055114;0005737;0005856;0005874;0005929;0031514;0042995
TcrWFU_08472	WFU_DOWN/ORF_UP	1.34248	7.66974e-07	Phosphoglucomutase|Phosphoglucomutase/phosphomannomutase_alpha/beta/alpha_domain_III	0071203;0000287;0004614;0005829;0005975;0005978;0006006;0016853;0016868;0019388;0046872;0071704
TcrWFU_10646	WFU_DOWN/ORF_UP	1.039	7.70427e-07	sp_prodNA'|'pfam_prodNA'	goNA'
TcrWFU_02450	WFU_DOWN/ORF_UP	1.05151	9.06388e-07	Transketolase|Transketolase_thiamine_diphosphate_binding_domain	0016020;0003824;0004802;0016740;0040008;0046872
TcrWFU_04885	WFU_DOWN/ORF_UP	2.68048	9.14407e-07	Post-GPI_attachment_to_proteins_factor_2|Frag1/DRAM/Sfk1_family	0016021;0000139;0005783;0005789;0005794;0006506;0008565;0015031;0016020
TcrWFU_04569	WFU_DOWN/ORF_UP	1.67044	9.25367e-07	Protein_jagged-1a|Delta_serrate_ligand	0048793;0005112;0005509;0007154;0007219;0007275;0016020;0016021;0030878;0060218
TcrWFU_04547	WFU_DOWN/ORF_UP	1.189	9.25367e-07	sp_prodNA'|'pfam_prodNA'	goNA'
TcrWFU_04151	WFU_DOWN/ORF_UP	1.01125	1.04673e-06	Potassium_voltage-gated_channel_subfamily_C_member_2|BTB/POZ_domain	0008233;0001508;0005216;0005244;0005249;0005251;0005267;0005515;0005622;0005886;0005887;0006811;0006813;0008076;0016020;0016021;0016323;0016324;0030054;0030424;0030425;0030673;0031982;0032590;0032809;0034220;0034765;0038060;0042734;0042995;0043005;0043025;0043195;0043204;0044325;0045202;0045211;0051260;0051291;0055085;0071732;0071805;0097237;0099505;0099508;1901381;1903818
TcrWFU_02836	WFU_DOWN/ORF_UP	1.20494	1.07095e-06	sp_prodNA'|'pfam_prodNA'	goNA'
TcrWFU_05338	WFU_DOWN/ORF_UP	1.26881	1.09682e-06	sp_prodNA'|7_transmembrane_receptor_(rhodopsin_family)	goNA'
TcrWFU_00164	WFU_DOWN/ORF_UP	1.45927	1.18473e-06	Protein_eyes_shut_homolog|Delta_serrate_ligand	0035335;0005509;0005576;0007601;0050896
TcrWFU_09684	WFU_DOWN/ORF_UP	1.15959	1.22911e-06	Zinc_transporter_ZIP13|ZIP_Zinc_transporter	0051015;0000139;0005794;0006811;0006829;0016020;0016021;0030001;0046873;0055085
TcrWFU_01317	WFU_DOWN/ORF_UP	1.44684	1.33223e-06	Equilibrative_nucleoside_transporter_3|Nucleoside_transporter	0005882;0005337;0005764;0005765;0005768;0005794;0015858;0016020;0016021;0031902;1901642
TcrWFU_01757	WFU_DOWN/ORF_UP	1.05206	1.3773e-06	Lysyl_oxidase_homolog_2B|Lysyl_oxidase	0000122;0000785;0001666;0001837;0001935;0002040;0004720;0005044;0005507;0005509;0005576;0005604;0005615;0005634;0005694;0005783;0006325;0006898;0010718;0016020;0016491;0016641;0018057;0030199;0032332;0043542;0045892;0046872;0055114;0070828;1902455
TcrWFU_07687	WFU_DOWN/ORF_UP	1.07663	1.39663e-06	Fatty_acid-binding_protein_homolog_2|Lipocalin_/_cytosolic_fatty-acid_binding_protein_family	0016787;0008289
TcrWFU_02162	WFU_DOWN/ORF_UP	1.09677	1.4889e-06	Protein_DPCD|DPCD_protein_family	0006897;0003351;0005515;0007283;0007368;0021591;0021670;0021678;0030317;0060972
TcrWFU_06099	WFU_DOWN/ORF_UP	1.30218	1.62312e-06	AP-2_complex_subunit_mu|Adaptor_complexes_medium_subunit_family	0016021;0005886;0005905;0006886;0006897;0008289;0015031;0016020;0016192;0030131
TcrWFU_09462	WFU_DOWN/ORF_UP	1.26603	1.6961e-06	Basigin_(Fragment)|Immunoglobulin_domain	0005537;0005886;0005887;0016020;0016021;0030246;0042470;0072659
TcrWFU_04163	WFU_DOWN/ORF_UP	1.47429	1.71504e-06	sp_prodNA'|'pfam_prodNA'	goNA'
TcrWFU_09818	WFU_DOWN/ORF_UP	1.15218	1.7269e-06	Putative_BTB/POZ_domain-containing_protein_At5g13600|NPH3_family	16567
TcrWFU_02412	WFU_DOWN/ORF_UP	1.0149	1.78808e-06	Translocon-associated_protein_subunit_gamma|Translocon-associated_protein_gamma_subunit_(TRAP-gamma)	0005783;0005789;0006614;0016020;0016021
TcrWFU_08084	WFU_DOWN/ORF_UP	7.20214	1.86836e-06	'sp_prodNA'|'pfam_prodNA'	'goNA'
TcrWFU_01194	WFU_DOWN/ORF_UP	1.75493	1.9103e-06	sp_prodNA'|'pfam_prodNA'	goNA'
TcrWFU_09406	WFU_DOWN/ORF_UP	1.25529	1.9103e-06	SREBP_regulating_gene_protein|Uncharacterized_conserved_protein_(DUF2054)	0060228;0005576
TcrWFU_01484	WFU_DOWN/ORF_UP	1.15431	1.91265e-06	Brain_tumor_protein|NHL_repeat	0030136;0000209;0005515;0005622;0005737;0005938;0006417;0007406;0008270;0043161;0046872;0050767;0061630;1902692
TcrWFU_01807	WFU_DOWN/ORF_UP	1.41724	1.93845e-06	Fibulin-2|Calcium-binding_EGF_domain	0005509;0005515;0005576;0010811;0030198;0050840;0062023
TcrWFU_07780	WFU_DOWN/ORF_UP	1.35435	1.93852e-06	Monocarboxylate_transporter_12|Major_Facilitator_Superfamily	0051082;0005308;0005886;0005887;0008028;0015293;0015718;0015881;0016020;0016021;0055085
TcrWFU_00616	WFU_DOWN/ORF_UP	1.12026	2.02519e-06	sp_prodNA'|'pfam_prodNA'	goNA'
TcrWFU_07893	WFU_DOWN/ORF_UP	3.77741	2.02914e-06	'sp_prodNA'|'pfam_prodNA'	'goNA'
TcrWFU_04383	WFU_DOWN/ORF_UP	1.76593	2.06991e-06	Transforming_growth_factor-beta-induced_protein_ig-h3|Fasciclin_domain	0002062;0005178;0005201;0005515;0005518;0005576;0005604;0005615;0007155;0007601;0008283;0030198;0031012;0050839;0050840;0050896;0062023
TcrWFU_05276	WFU_DOWN/ORF_UP	1.4925	2.16516e-06	Translin-associated_factor_X-interacting_protein_1|Protein_of_unknown_function_DUF16	0032947;0005515;0005737;0007275;0007283;0030154;0048471
TcrWFU_08733	WFU_DOWN/ORF_UP	1.28406	2.21851e-06	Liprin-beta-1|SAM_domain_(Sterile_alpha_motif)	16021
TcrWFU_08319	WFU_DOWN/ORF_UP	7.31138	2.2476e-06	'sp_prodNA'|Fibronectin_type_III_domain	'goNA'
TcrWFU_04116	WFU_DOWN/ORF_UP	1.55379	2.28401e-06	sp_prodNA'|'pfam_prodNA'	goNA'
TcrWFU_06210	WFU_DOWN/ORF_UP	1.2633	2.48301e-06	Helix-loop-helix_protein_3|Helix-loop-helix_DNA-binding_domain	0022625;0000977;0003677;0005634;0006357;0006366;0006915;0007399;0007423;0008134;0030154;0030182;0042427;0043068;0045944;0046662;0046982;0046983;0048841;0050767;0090575;0003700
TcrWFU_04924	WFU_DOWN/ORF_UP	1.44662	2.54979e-06	Glutamate--tRNA_ligase|tRNA_synthetases_class_I_(E_and_Q)_catalytic_domain	0016021;0000049;0000166;0004812;0004818;0005524;0005737;0006412;0006418;0006424;0008270;0016874;0043039
TcrWFU_01617	WFU_DOWN/ORF_UP	1.00224	2.60272e-06	Tubulin_beta-1_chain|Tubulin/FtsZ_family_GTPase_domain	0007017;0000166;0003924;0005200;0005525;0005737;0005856;0005874;0007010
TcrWFU_09662	WFU_DOWN/ORF_UP	2.8512	2.61756e-06	Lipopolysaccharide-induced_tumor_necrosis_factor-alpha_factor_homolog|LITAF-like_zinc_ribbon_domain	0000139;0003677;0005634;0005737;0005764;0005765;0005768;0005794;0005886;0008270;0009898;0010008;0016020;0031901;0031902;0046872;0098559;0098560;0098574
TcrWFU_03679	WFU_DOWN/ORF_UP	1.25709	2.63993e-06	Folate_receptor_alpha|Folate_receptor_family	0005542;0005576;0005634;0005768;0005886;0005903;0008144;0015884;0016020;0016323;0016324;0030136;0031225;0031362;0031410;0031526;0038023;0046655;0046658;0051870;0061714;0071231;1904447
TcrWFU_09487	WFU_DOWN/ORF_UP	1.40774	2.68431e-06	sp_prodNA'|'pfam_prodNA'	goNA'
TcrWFU_03839	WFU_DOWN/ORF_UP	1.15094	2.78349e-06	Discoidin_domain-containing_receptor_tyrosine_kinase_B|F5/8_type_C_domain	0070973;0000166;0004672;0004713;0004714;0004888;0005515;0005518;0005524;0005737;0005886;0005887;0006468;0007399;0008045;0009968;0016020;0016021;0016301;0016310;0016740;0018108;0030154;0030424;0038062;0038063;0042995;0043066;0043204;0043235;0048680;0070374;0097376
TcrWFU_05672	WFU_DOWN/ORF_UP	1.39542	3.04657e-06	SET_domain-containing_protein_4|SET_domain	goNA'
TcrWFU_09678	WFU_DOWN/ORF_UP	1.12679	3.08538e-06	Multiple_inositol_polyphosphate_phosphatase_1|Histidine_phosphatase_superfamily_(branch_2)	1900026;0003993;0004446;0005783;0005788;0005886;0016020;0016311;0016787;0016791;0030351;0030352;0034417;0052745;0052826
TcrWFU_09312	WFU_DOWN/ORF_UP	1.11195	3.19535e-06	DNA_helicase_MCM9|MCM_P-loop_domain	0016021;0000166;0000724;0003677;0004386;0005524;0005634;0006260;0006270;0006281;0006974;0016787;0097362
TcrWFU_04388	WFU_DOWN/ORF_UP	3.90084	3.21131e-06	sp_prodNA'|'pfam_prodNA'	goNA'
TcrWFU_03172	WFU_DOWN/ORF_UP	1.72639	3.22706e-06	sp_prodNA'|'pfam_prodNA'	goNA'
TcrWFU_00040	WFU_DOWN/ORF_UP	1.69568	3.23448e-06	Leucine-rich_repeat-containing_protein_9|Leucine_Rich_repeats_(2_copies)	goNA'
TcrWFU_07213	WFU_DOWN/ORF_UP	1.29039	3.40964e-06	sp_prodNA'|'pfam_prodNA'	goNA'
TcrWFU_04815	WFU_DOWN/ORF_UP	1.00029	3.4428e-06	sp_prodNA'|'pfam_prodNA'	goNA'
TcrWFU_03887	WFU_DOWN/ORF_UP	1.1037	3.53827e-06	UDP-N-acetylhexosamine_pyrophosphorylase-like_protein_1|UTP--glucose-1-phosphate_uridylyltransferase	2000766;0003977;0006048;0016740;0016779;0070569
TcrWFU_05065	WFU_DOWN/ORF_UP	2.20215	3.75988e-06	'sp_prodNA'|'pfam_prodNA'	'goNA'
TcrWFU_01258	WFU_DOWN/ORF_UP	1.13523	3.87955e-06	sp_prodNA'|'pfam_prodNA'	goNA'
TcrWFU_01502	WFU_DOWN/ORF_UP	2.51808	3.88387e-06	Probable_sodium/potassium-transporting_ATPase_subunit_beta-3|Sodium_/_potassium_ATPase_beta_chain	0052689;0001671;0005886;0005890;0006811;0006813;0006814;0006883;0010107;0010248;0016020;0016021;0030007;0032781;0036376;0005391
TcrWFU_10480	WFU_DOWN/ORF_UP	1.75726	3.9683e-06	Plasminogen|C-terminal_domain_of_apextrin	0003676;0004252;0005576;0006508;0007596;0007599;0008233;0008236;0016787;0042730;0048771
TcrWFU_05661	WFU_DOWN/ORF_UP	1.98169	3.99946e-06	NPC_intracellular_cholesterol_transporter_2|ML_domain	0046872;0005576;0005764;0005783;0006629;0006869;0008202;0008203;0032367
TcrWFU_09830	WFU_DOWN/ORF_UP	1.34399	4.36778e-06	sp_prodNA'|'pfam_prodNA'	goNA'
TcrWFU_02235	WFU_DOWN/ORF_UP	1.18443	4.42597e-06	Natterin-4|Protein_of_unknown_function_(DUF3421)	0016021;0005576;0009405;0016787;0090729
TcrWFU_09810	WFU_DOWN/ORF_UP	1.68827	4.54301e-06	sp_prodNA'|'pfam_prodNA'	goNA'
TcrWFU_09310	WFU_DOWN/ORF_UP	1.63206	4.99166e-06	sp_prodNA'|'pfam_prodNA'	goNA'
TcrWFU_09610	WFU_DOWN/ORF_UP	1.57651	5.37716e-06	PI-PLC_X_domain-containing_protein_3|'pfam_prodNA'	0016021;0005737;0006629;0007165;0008081;0016042;0016787
TcrWFU_00180	WFU_DOWN/ORF_UP	1.36215	5.4432e-06	Tetratricopeptide_repeat_protein_30A|Tetratricopeptide_repeat	0051539;0005215;0005879;0005929;0018095;0030030;0030992;0042073;0042995
TcrWFU_06277	WFU_DOWN/ORF_UP	1.41304	5.47203e-06	Laminin_subunit_alpha-1|Laminin_EGF_domain	0051403;0002011;0005102;0005201;0005515;0005576;0005604;0005606;0005608;0005911;0006468;0007155;0007166;0008022;0009888;0030155;0030334;0031012;0031175;0043208;0043256;0045198;0045995;0060041;0060441;0060445;0061304
TcrWFU_04791	WFU_DOWN/ORF_UP	1.18514	5.50064e-06	Universal_stress_protein_MJ0531|Universal_stress_protein_family	goNA'
TcrWFU_05842	WFU_DOWN/ORF_UP	1.37411	5.58812e-06	Lysosomal_alpha-mannosidase|Glycosyl_hydrolases_family_38_N-terminal_domain	1900016;0003824;0004559;0005764;0005774;0005975;0006013;0006517;0007611;0008152;0016787;0016798;0030246;0046872
TcrWFU_08890	WFU_DOWN/ORF_UP	1.10988	5.60309e-06	Abnormal_spindle-like_microcephaly-associated_protein_homolog_(Fragment)|IQ_calmodulin-binding_motif	0051301;0005516;0005634;0005737;0005819;0005856;0007049;0007051
TcrWFU_04427	WFU_DOWN/ORF_UP	1.26903	5.67239e-06	WD_repeat-containing_protein_91|'pfam_prodNA'	0016021;0005515;0005768;0016020;0031901;0031902
TcrWFU_09775	WFU_DOWN/ORF_UP	1.11251	5.80813e-06	Protein_ST7_homolog|ST7_protein	0009306;0016020;0016021
TcrWFU_05470	WFU_DOWN/ORF_UP	1.22913	5.91059e-06	Ceramide_synthase_5|TLC_domain	0031307;0003677;0005634;0005783;0005789;0006629;0006665;0016020;0016021;0016740;0031965;0046513;0050291
TcrWFU_10211	WFU_DOWN/ORF_UP	1.68654	5.95037e-06	Poly(U)-specific_endoribonuclease-C|Endoribonuclease_XendoU	0051082;0003723;0004518;0004519;0004521;0005576;0016787;0046872;0090305;0090502
TcrWFU_02635	WFU_DOWN/ORF_UP	1.13968	6.01781e-06	Tubulin_polymerization-promoting_protein_family_member_3|p25-alpha	0001578;0005737;0005856;0005874;0015631;0032273;0046785
TcrWFU_08576	WFU_DOWN/ORF_UP	1.08759	6.25593e-06	Tubulin_beta_chain|Tubulin/FtsZ_family_GTPase_domain	0071949;0000166;0003924;0005200;0005525;0005737;0005856;0005874;0007010;0007017
TcrWFU_03559	WFU_DOWN/ORF_UP	1.1456	6.53536e-06	Alpha-N-acetylgalactosaminidase|Alpha_galactosidase_A	0019904;0003824;0004553;0004557;0005737;0005764;0005975;0008152;0008456;0009311;0016052;0016139;0016787;0016798;0019377;0042803;0046477
TcrWFU_03098	WFU_DOWN/ORF_UP	1.31075	6.68059e-06	Nucleic_acid_dioxygenase_ALKBH1|2OG-Fe(II)_oxygenase_superfamily	0046872;0000049;0001701;0001890;0002101;0003824;0005515;0005634;0005719;0005739;0006281;0006307;0006417;0006446;0006448;0006974;0008152;0008198;0010468;0016491;0016706;0016829;0030154;0035511;0035516;0042245;0048589;0050918;0051213;0055114;0070129;0070579;0070989;0080111;0103053;0140078;1990983;1990984
TcrWFU_08842	WFU_DOWN/ORF_UP	1.31414	6.77134e-06	sp_prodNA'|Receptor_family_ligand_binding_region	goNA'
TcrWFU_08077	WFU_DOWN/ORF_UP	1.46203	7.04082e-06	sp_prodNA'|'pfam_prodNA'	goNA'
TcrWFU_04754	WFU_DOWN/ORF_UP	1.47101	7.04687e-06	sp_prodNA'|Rgp1	goNA'
TcrWFU_05682	WFU_DOWN/ORF_UP	1.49111	7.32484e-06	Reticulon-4|Reticulon	2000649;0005515;0005635;0005783;0005789;0007399;0007413;0016020;0016021;0021801;0030517;0051292;0071786;0071787;0098826;1990809
TcrWFU_02414	WFU_DOWN/ORF_UP	1.11689	7.76249e-06	sp_prodNA'|'pfam_prodNA'	goNA'
TcrWFU_02474	WFU_DOWN/ORF_UP	1.1676	8.58803e-06	sp_prodNA'|'pfam_prodNA'	goNA'
TcrWFU_04851	WFU_DOWN/ORF_UP	1.07207	9.37119e-06	Intraflagellar_transport_protein_88_homolog|Tetratricopeptide_repeat	0005581;0001654;0001822;0001886;0001889;0002081;0005515;0005737;0005802;0005813;0005814;0005856;0005929;0007224;0007288;0007290;0007368;0007399;0007420;0007507;0008104;0008544;0008589;0009887;0009952;0009953;0019894;0021513;0021537;0030030;0030324;0031016;0034405;0036064;0036334;0042487;0042733;0042995;0048853;0050680;0055007;0060122;0060173;0060259;0060411;0060426;0060914;0061351;0070613;0090102…
TcrWFU_04853	WFU_DOWN/ORF_UP	1.28596	1.00839e-05	Cilia-_and_flagella-associated_protein_44|WD_domain_G-beta_repeat	0005929;0007288;0031514;0042995;0060285;0097722
TcrWFU_03682	WFU_DOWN/ORF_UP	1.25021	1.02085e-05	sp_prodNA'|'pfam_prodNA'	goNA'
TcrWFU_04379	WFU_DOWN/ORF_UP	1.36133	1.03749e-05	Serpin_I2|Serpin_(serine_protease_inhibitor)	0016779;0004867;0005576;0005615;0010466;0010951;0030155;0030414
TcrWFU_05089	WFU_DOWN/ORF_UP	1.89838	1.07664e-05	sp_prodNA'|'pfam_prodNA'	goNA'
TcrWFU_05311	WFU_DOWN/ORF_UP	7.9063	1.12384e-05	'sp_prodNA'|'pfam_prodNA'	'goNA'
TcrWFU_01029	WFU_DOWN/ORF_UP	1.50511	1.12782e-05	Alpha-2-macroglobulin-like_protein_1|A-macroglobulin_TED_domain	0018108;0004866;0004867;0005576;0005615;0010466;0010951;0030414
TcrWFU_05638	WFU_DOWN/ORF_UP	2.03009	1.14183e-05	Aquaporin-9|Major_intrinsic_protein	0090729;0005345;0005350;0005515;0006833;0006863;0010033;0015250;0015267;0015791;0015837;0015855;0016020;0016021;0043231;0046689;0055085;0071320;0072531;1904823
TcrWFU_07223	WFU_DOWN/ORF_UP	3.31898	1.1721e-05	sp_prodNA'|'pfam_prodNA'	goNA'
TcrWFU_08264	WFU_DOWN/ORF_UP	1.00608	1.1721e-05	Fermitin_family_homolog_2|FERM_central_domain	0016787;0001725;0005515;0005634;0005737;0005856;0005886;0005925;0005938;0007155;0007160;0007229;0008289;0008360;0009986;0016020;0016055;0030054;0031258;0031674;0033622;0034446;0042995;0048041;0051015;0072657
TcrWFU_10042	WFU_DOWN/ORF_UP	1.03555	1.17981e-05	ER_lumen_protein-retaining_receptor_1-B|ER_lumen_protein_retaining_receptor	0046872;0005783;0005789;0006621;0015031;0016020;0016021;0016192;0030663;0031410;0033116;0046923
TcrWFU_02362	WFU_DOWN/ORF_UP	1.03673	1.19544e-05	Replication_factor_C_subunit_4|Replication_factor_C_C-terminal_domain	0000166;0003677;0005515;0005524;0005634;0005663;0006260;0006261;0019899;0003689
TcrWFU_03490	WFU_DOWN/ORF_UP	2.44241	1.24265e-05	'sp_prodNA'|'pfam_prodNA'	'goNA'
TcrWFU_07661	WFU_DOWN/ORF_UP	1.08026	1.25541e-05	Collagen_alpha-3(VI)_chain|Kunitz/Bovine_pancreatic_trypsin_inhibitor_domain	0062023;0003429;0004867;0005576;0005581;0005615;0007155;0010466;0010951;0030020;0030414;0031012;0042383
TcrWFU_01354	WFU_DOWN/ORF_UP	1.13492	1.25801e-05	Glutamate_dehydrogenase_1_mitochondrial|Glu/Leu/Phe/Val_dehydrogenase_dimerisation_domain	0070120;0000166;0004352;0004353;0005515;0005524;0005525;0005737;0005739;0005759;0006520;0006537;0006538;0007616;0010044;0016491;0016639;0019899;0021549;0032024;0043531;0055114;0070403;0070728
TcrWFU_09606	WFU_DOWN/ORF_UP	1.23243	1.26363e-05	Probable_Bax_inhibitor_1|Inhibitor_of_apoptosis-promoting_Bax1	0006367;0005783;0005789;0006915;0006986;0016020;0016021;0043066
TcrWFU_01228	WFU_DOWN/ORF_UP	1.24727	1.36092e-05	Eukaryotic_translation_initiation_factor_3_subunit_E-A|PCI_domain	0030145;0001732;0002183;0003743;0005634;0005737;0005852;0006412;0006413;0016282;0033290;0071540
TcrWFU_01323	WFU_DOWN/ORF_UP	1.73491	1.37846e-05	Tumor_necrosis_factor_alpha-induced_protein_8-like_protein_2|Domain_of_unknown_function_(DUF758)	0050699;0002376;0005737;0042981;0045087;0050728;0050868
TcrWFU_04400	WFU_DOWN/ORF_UP	1.46994	1.37846e-05	sp_prodNA'|'pfam_prodNA'	goNA'
TcrWFU_03487	WFU_DOWN/ORF_UP	7.04121	1.39846e-05	'sp_prodNA'|'pfam_prodNA'	'goNA'
TcrWFU_07388	WFU_DOWN/ORF_UP	2.21526	1.43381e-05	Mucin-1|'pfam_prodNA'	0009877;0002039;0005515;0005576;0005634;0005737;0005886;0016020;0016021;0016324
TcrWFU_04647	WFU_DOWN/ORF_UP	1.4788	1.47483e-05	E3_ubiquitin-protein_ligase_Zswim2|Ring_finger_domain	0032259;0005515;0006915;0008270;0016740;0046872
TcrWFU_04444	WFU_DOWN/ORF_UP	1.35314	1.52475e-05	Cilia-_and_flagella-associated_protein_61|'pfam_prodNA'	0034472;0003341;0005737;0005856;0005930;0031514;0042995;0044782;0001536
TcrWFU_09160	WFU_DOWN/ORF_UP	2.18868	1.68562e-05	DNA-directed_RNA_polymerase_III_subunit_RPC9|RNA_polymerase_Rpb4	0062023;0000166;0001635;0001669;0002376;0003824;0003899;0005634;0005666;0005886;0006352;0006383;0006384;0007218;0009360;0016020;0030880;0044237;0045087;0051607;0001056
TcrWFU_07311	WFU_DOWN/ORF_UP	2.00906	1.69289e-05	'sp_prodNA'|'pfam_prodNA'	'goNA'
TcrWFU_06712	WFU_DOWN/ORF_UP	1.50737	1.69939e-05	sp_prodNA'|'pfam_prodNA'	goNA'
TcrWFU_07028	WFU_DOWN/ORF_UP	1.48885	1.71224e-05	sp_prodNA'|'pfam_prodNA'	goNA'
TcrWFU_06855	WFU_DOWN/ORF_UP	3.7738	1.74512e-05	Cysteine_and_histidine-rich_protein_1_homolog|'pfam_prodNA'	0031251;0008270;0046872
TcrWFU_08457	WFU_DOWN/ORF_UP	1.61419	1.77173e-05	Arginase-2_mitochondrial|Arginase_family	2001241;0000050;0001657;0002250;0002376;0002829;0004053;0005737;0005739;0006525;0006941;0016787;0016813;0019547;0030145;0045087;0046872;0050706;0071641;0071644;0071650;1900425;1903426;1904468;1905077;1905403;2000562;2000666
TcrWFU_07959	WFU_DOWN/ORF_UP	1.17589	1.77173e-05	Chromosome_transmission_fidelity_protein_8_homolog|Ctf8	0031012;0003677;0003689;0005634;0006260;0007049;0007064;0031390;0043142;1900264
TcrWFU_04540	WFU_DOWN/ORF_UP	1.98913	1.7795e-05	sp_prodNA'|Major_Facilitator_Superfamily	goNA'
TcrWFU_07584	WFU_DOWN/ORF_UP	2.35742	1.80832e-05	Glutathione_S-transferase_Mu_1|Glutathione_S-transferase_C-terminal_domain	0043295;0004364;0005496;0005515;0005576;0005737;0005829;0006749;0016151;0016740;0019901;0032991;0042178;0042802;0042803;0045171
TcrWFU_00337	WFU_DOWN/ORF_UP	1.01293	1.85604e-05	sp_prodNA'|'pfam_prodNA'	goNA'
TcrWFU_05531	WFU_DOWN/ORF_UP	6.89977	1.86585e-05	'sp_prodNA'|'pfam_prodNA'	'goNA'
TcrWFU_05534	WFU_DOWN/ORF_UP	6.89977	1.86585e-05	'sp_prodNA'|'pfam_prodNA'	'goNA'
TcrWFU_05535	WFU_DOWN/ORF_UP	6.89977	1.86585e-05	'sp_prodNA'|'pfam_prodNA'	'goNA'
TcrWFU_05538	WFU_DOWN/ORF_UP	6.89977	1.86585e-05	'sp_prodNA'|'pfam_prodNA'	'goNA'
TcrWFU_05541	WFU_DOWN/ORF_UP	6.89977	1.86585e-05	'sp_prodNA'|'pfam_prodNA'	'goNA'
TcrWFU_05544	WFU_DOWN/ORF_UP	6.89977	1.86585e-05	'sp_prodNA'|'pfam_prodNA'	'goNA'
TcrWFU_10639	WFU_DOWN/ORF_UP	6.89977	1.86585e-05	'sp_prodNA'|'pfam_prodNA'	'goNA'
TcrWFU_09161	WFU_DOWN/ORF_UP	1.4578	1.91188e-05	Dihydropyrimidinase-related_protein_4|Amidohydrolase_family	0045454;0005515;0005737;0016787;0016810;0031005;0070997;0097485
TcrWFU_04768	WFU_DOWN/ORF_UP	1.08025	1.92342e-05	Protein_Mpv17|Mpv17_/_PMP22_family	0010469;0005737;0005739;0005743;0016020;0016021;0050935
TcrWFU_00969	WFU_DOWN/ORF_UP	1.05973	1.96335e-05	Zinc_finger_MYND_domain-containing_protein_15|'pfam_prodNA'	0016021;0005634;0005737;0007283;0007286;0030154;0046872
TcrWFU_03659	WFU_DOWN/ORF_UP	1.1288	1.98699e-05	sp_prodNA'|'pfam_prodNA'	goNA'
TcrWFU_09834	WFU_DOWN/ORF_UP	1.08193	2.23106e-05	Voltage-dependent_L-type_calcium_channel_subunit_beta-2|Guanylate_kinase	0005244;0005245;0005262;0005515;0005886;0005891;0006811;0006816;0016020;0034765;0042383;0070588;1990454
TcrWFU_00182	WFU_DOWN/ORF_UP	1.06435	2.25701e-05	Aldehyde_dehydrogenase_X_mitochondrial|Aldehyde_dehydrogenase_family	0061630;0004029;0005739;0005759;0006068;0016491;0016620;0043878;0055114
TcrWFU_06640	WFU_DOWN/ORF_UP	1.02858	2.37314e-05	sp_prodNA'|Protein_of_unknown_function_(DUF229)	goNA'
TcrWFU_00678	WFU_DOWN/ORF_UP	1.8359	2.59287e-05	Peroxidasin|Animal_haem_peroxidase	0035091;0004601;0005576;0005615;0006979;0016491;0020037;0042744;0046872;0055114;0098869
TcrWFU_01415	WFU_DOWN/ORF_UP	1.29058	2.7599e-05	Cilia-_and_flagella-associated_protein_300|Domain_of_unknown_function_(DUF4498)	0032886;0005737;0005856;0031514;0042995
TcrWFU_06785	WFU_DOWN/ORF_UP	2.03793	2.761e-05	'sp_prodNA'|'pfam_prodNA'	'goNA'
TcrWFU_06046	WFU_DOWN/ORF_UP	1.41574	2.761e-05	Cytosolic_endo-beta-N-acetylglucosaminidase|Glycosyl_hydrolase_family_85	0005737;0005829;0006517;0008152;0016787;0016798;0033925
TcrWFU_04238	WFU_DOWN/ORF_UP	1.06628	2.86782e-05	Calcium-dependent_secretion_activator|Domain_of_Unknown_Function_(DUF1041)	0008289;0005509;0005546;0006887;0006937;0007419;0015031;0016020;0016079;0030054;0030659;0031410;0045202;0046872;0090325;0098793;1905488;1990504
TcrWFU_06018	WFU_DOWN/ORF_UP	1.0703	2.92561e-05	Kinesin-like_protein_KIF13A|Kinesin_motor_domain	0071837;0000139;0000166;0003777;0005515;0005524;0005737;0005768;0005794;0005813;0005815;0005856;0005871;0005874;0006886;0007018;0007049;0008017;0008333;0010008;0015031;0016020;0016887;0030496;0032438;0032465;0035459;0051301;0072383
TcrWFU_03219	WFU_DOWN/ORF_UP	1.39727	2.99534e-05	sp_prodNA'|Sleepless_protein	goNA'
TcrWFU_08702	WFU_DOWN/ORF_UP	6.90807	3.01521e-05	sp_prodNA'|'pfam_prodNA'	goNA'
TcrWFU_08879	WFU_DOWN/ORF_UP	1.04827	3.2927e-05	Ras-related_protein_Rab-5B|Ras_family	0032922;0000166;0003924;0005525;0005768;0005886;0015031;0016020;0019003;0031901;0042470
TcrWFU_07511	WFU_DOWN/ORF_UP	1.59936	3.60038e-05	Dedicator_of_cytokinesis_protein_9|Domain_of_unknown_function_(DUF3398)	0005085;0005515;0007264;0012505;0016020;0043547
TcrWFU_05521	WFU_DOWN/ORF_UP	2.55743	3.67388e-05	sp_prodNA'|'pfam_prodNA'	goNA'
TcrWFU_09955	WFU_DOWN/ORF_UP	4.09737	4.10925e-05	sp_prodNA'|'pfam_prodNA'	goNA'
TcrWFU_04826	WFU_DOWN/ORF_UP	1.60043	4.56225e-05	Proteasome_subunit_alpha_type-6|Proteasome_subunit	0000502;0000932;0003723;0004175;0004298;0005634;0005654;0005737;0005839;0005844;0006508;0006511;0008233;0010498;0010499;0016363;0016787;0019773;0043161;0051059;0051092;0051603
TcrWFU_02936	WFU_DOWN/ORF_UP	1.18177	4.57455e-05	Origin_recognition_complex_subunit_3|Origin_recognition_complex_(ORC)_subunit_3_N-terminus	0016021;0003677;0003688;0005634;0005656;0005664;0006260;0006267;0006270;0031261
TcrWFU_10517	WFU_DOWN/ORF_UP	1.15358	4.61465e-05	sp_prodNA'|Domain_of_unknown_function_(DUF4795)	goNA'
TcrWFU_03674	WFU_DOWN/ORF_UP	1.43128	4.63315e-05	Uridine-cytidine_kinase_2|Phosphoribulokinase_/_Uridine_kinase_family	0000166;0004849;0005524;0005829;0006238;0016301;0016310;0016740;0019206;0044206;0044211
TcrWFU_07329	WFU_DOWN/ORF_UP	1.16092	4.74948e-05	sp_prodNA'|Domain_of_unknown_function_(DUF4695)	goNA'
TcrWFU_07087	WFU_DOWN/ORF_UP	3.01864	5.04126e-05	sp_prodNA'|'pfam_prodNA'	goNA'
TcrWFU_08237	WFU_DOWN/ORF_UP	1.88803	5.0586e-05	sp_prodNA'|'pfam_prodNA'	goNA'
TcrWFU_09886	WFU_DOWN/ORF_UP	1.27256	5.0586e-05	Thioredoxin_domain-containing_protein_3_homolog|Nucleoside_diphosphate_kinase	0055114;0004550;0005623;0006165;0006183;0006228;0006241;0007275;0007283;0030154;0045454
TcrWFU_04294	WFU_DOWN/ORF_UP	1.92078	5.06211e-05	Carboxypeptidase_A2|Zinc_carboxypeptidase	0099575;0004180;0004181;0005576;0005615;0006508;0008233;0008237;0008270;0016787;0046872
TcrWFU_05653	WFU_DOWN/ORF_UP	2.08387	5.10677e-05	'sp_prodNA'|Ataxin-1_and_HBP1_module_(AXH)	'goNA'
TcrWFU_03064	WFU_DOWN/ORF_UP	1.75513	5.211e-05	sp_prodNA'|Taeniidae_antigen	goNA'
TcrWFU_01601	WFU_DOWN/ORF_UP	1.01298	5.211e-05	sp_prodNA'|'pfam_prodNA'	goNA'
TcrWFU_01712	WFU_DOWN/ORF_UP	1.44528	5.59515e-05	Small_heat_shock_protein_p36|Hsp20/alpha_crystallin_family	0090729;0005737
TcrWFU_04370	WFU_DOWN/ORF_UP	1.00814	5.59515e-05	Ribonucleoside-diphosphate_reductase_large_subunit|Ribonucleotide_reductase_barrel_domain	0000166;0000278;0003824;0004748;0005515;0005524;0005635;0005737;0005829;0005971;0006206;0006260;0008152;0008584;0009263;0010212;0016491;0021846;0042802;0042995;0043025;0051259;0051290;0055114;0060041;0097718
TcrWFU_02758	WFU_DOWN/ORF_UP	1.88506	5.68032e-05	sp_prodNA'|Family_of_unknown_function_(DUF5727)	goNA'
TcrWFU_08854	WFU_DOWN/ORF_UP	1.23812	5.88417e-05	Vascular_endothelial_growth_factor_receptor_2|Protein_tyrosine_and_serine/threonine_kinase	0000166;0001525;0001570;0001934;0001938;0003158;0004672;0004713;0004714;0004888;0005021;0005515;0005524;0005634;0005737;0005768;0005769;0005783;0005886;0005887;0006468;0007169;0007275;0009968;0016020;0016021;0016301;0016310;0016740;0018108;0019838;0030054;0030154;0031410;0035162;0035584;0035924;0038084;0038085;0043066;0043235;0043410;0048010;0051770;0070374;0097755;2000352;2001214
TcrWFU_04107	WFU_DOWN/ORF_UP	1.32391	6.01256e-05	Intraflagellar_transport_protein_122_homolog|Coatomer_WD_associated_region	0046872;0005737;0005856;0005929;0007275;0030030;0030991;0035721;0042995;0045879;0061512
TcrWFU_09705	WFU_DOWN/ORF_UP	1.14263	6.0911e-05	Receptor-type_tyrosine-protein_phosphatase_epsilon|Fibronectin_type_III_domain	0004721;0004725;0005515;0005737;0005886;0006470;0016020;0016021;0016311;0016787;0016791;0035335;0046627
TcrWFU_01958	WFU_DOWN/ORF_UP	1.45687	6.57511e-05	14-alpha-glucan-branching_enzyme|Carbohydrate-binding_module_48_(Isoamylase_N-terminal_domain)	0048034;0003824;0003844;0004553;0005515;0005975;0005978;0016740;0016757;0043169;0102752
TcrWFU_09077	WFU_DOWN/ORF_UP	1.81672	6.77779e-05	TBC1_domain_family_member_19|Rab-GTPase-TBC_domain	0035335;0005096;0005515;0043547
TcrWFU_07820	WFU_DOWN/ORF_UP	1.15736	6.91429e-05	V-type_proton_ATPase_116_kDa_subunit_a1|V-type_ATPase_116kDa_subunit_family	0046961;0000220;0005515;0005794;0005829;0005886;0006811;0007035;0008021;0015078;0015991;0016020;0016021;0016241;0016471;0016607;0030285;0030659;0031410;0033179;0042470;0043231;0051117
TcrWFU_05715	WFU_DOWN/ORF_UP	1.19862	7.58161e-05	Linear_gramicidin_synthase_subunit_A|AMP-binding_enzyme	0031177;0003824;0008152;0009058;0016742;0016874;0017000
TcrWFU_06440	WFU_DOWN/ORF_UP	2.72922	7.61555e-05	'sp_prodNA'|'pfam_prodNA'	'goNA'
TcrWFU_06851	WFU_DOWN/ORF_UP	1.03898	8.08684e-05	sp_prodNA'|'pfam_prodNA'	goNA'
TcrWFU_06017	WFU_DOWN/ORF_UP	1.58493	8.727e-05	sp_prodNA'|'pfam_prodNA'	goNA'
TcrWFU_09008	WFU_DOWN/ORF_UP	1.32082	9.05821e-05	Adenylate_cyclase_type_9|Adenylate_and_Guanylate_cyclase_catalytic_domain	0055078;0000166;0004016;0005524;0005622;0005886;0005887;0006171;0007189;0009190;0016020;0016021;0016829;0016849;0035556;0046872;0071880
TcrWFU_00828	WFU_DOWN/ORF_UP	1.15138	9.05834e-05	Protein_prenyltransferase_alpha_subunit_repeat-containing_protein_1|Protein_prenyltransferase_alpha_subunit_repeat	0005634;0004659;0005737;0008318;0016740;0018342
TcrWFU_05277	WFU_DOWN/ORF_UP	1.9523	9.40433e-05	sp_prodNA'|'pfam_prodNA'	goNA'
TcrWFU_10331	WFU_DOWN/ORF_UP	1.08505	9.48148e-05	sp_prodNA'|'pfam_prodNA'	goNA'
TcrWFU_01957	WFU_DOWN/ORF_UP	1.45439	0.000106557	14-alpha-glucan-branching_enzyme|Alpha_amylase_C-terminal_all-beta_domain	0048034;0003824;0003844;0004553;0005515;0005975;0005978;0016740;0016757;0043169;0102752
TcrWFU_10390	WFU_DOWN/ORF_UP	1.0743	0.000110775	Protein_disulfide-isomerase|Thioredoxin	0034219;0003756;0004656;0005783;0005788;0005886;0006457;0016020;0016853;0018401;0034976;0042470;0045454;0046982;1902175;0031545
TcrWFU_03862	WFU_DOWN/ORF_UP	1.40592	0.000122118	Haloacid_dehalogenase-like_hydrolase_domain-containing_5|Haloacid_dehalogenase-like_hydrolase	0005739;0046474
TcrWFU_06408	WFU_DOWN/ORF_UP	1.73451	0.000125591	sp_prodNA'|'pfam_prodNA'	goNA'
TcrWFU_10230	WFU_DOWN/ORF_UP	7.03711	0.000129947	Oncosphere_antigen_A_(Fragment)|Fibronectin_type_III_domain	'goNA'
TcrWFU_05379	WFU_DOWN/ORF_UP	1.21581	0.000141518	sp_prodNA'|'pfam_prodNA'	goNA'
TcrWFU_02893	WFU_DOWN/ORF_UP	1.09433	0.00014159	ADP-ribosylation_factor-like_protein_2-binding_protein|The_ARF-like_2_binding_protein_BART	0017176;0003713;0005634;0005737;0005739;0005758;0005813;0005815;0005819;0005856;0005929;0030496;0042531;0042995;0051457;1903508
TcrWFU_06807	WFU_DOWN/ORF_UP	2.62143	0.00014565	'sp_prodNA'|'pfam_prodNA'	'goNA'
TcrWFU_05078	WFU_DOWN/ORF_UP	1.08405	0.000150874	sp_prodNA'|'pfam_prodNA'	goNA'
TcrWFU_07618	WFU_DOWN/ORF_UP	2.43817	0.000152204	G-protein-signaling_modulator_2|Tetratricopeptide_repeat	0000132;0000166;0000922;0001965;0005515;0005737;0005813;0005829;0005856;0005886;0005938;0007049;0007052;0008022;0016020;0016328;0019904;0030695;0031291;0032991;0042802;0043621;0050790;0051301;0051661;0060236;0070840;0097431;0097575;0099738;1904778;1905832
TcrWFU_04181	WFU_DOWN/ORF_UP	1.54368	0.000152204	Protein_MEMO1|Memo-like_protein	0030136;0032886;0042277
TcrWFU_07330	WFU_DOWN/ORF_UP	1.51563	0.000156948	sp_prodNA'|'pfam_prodNA'	goNA'
TcrWFU_00370	WFU_DOWN/ORF_UP	1.19504	0.000165591	sp_prodNA'|Family_of_unknown_function_(DUF5727)	goNA'
TcrWFU_02056	WFU_DOWN/ORF_UP	1.00837	0.000167461	Developmentally-regulated_GTP-binding_protein_1|C-terminal_region_of_MMR_HSR1_domain	0042692;0000166;0005515;0005525;0005737;0042802
TcrWFU_03040	WFU_DOWN/ORF_UP	1.59274	0.000192097	Intraflagellar_transport_protein_56|Tetratricopeptide_repeat	0016554;0005813;0005929;0007224;0007286;0015031;0030992;0031514;0035082;0035720;0035735;0036064;0042073;0042995;0060271;0061512;0097546;0120170;1905198
TcrWFU_05112	WFU_DOWN/ORF_UP	1.23462	0.000192097	sp_prodNA'|'pfam_prodNA'	goNA'
TcrWFU_09318	WFU_DOWN/ORF_UP	7.61507	0.000193703	sp_prodNA'|'pfam_prodNA'	goNA'
TcrWFU_07933	WFU_DOWN/ORF_UP	1.19476	0.000195106	sp_prodNA'|'pfam_prodNA'	goNA'
TcrWFU_01338	WFU_DOWN/ORF_UP	1.43798	0.000217656	Clusterin-associated_protein_1|Clusterin-associated_protein-1	0072520;0005634;0005813;0005929;0030030;0030992;0042995
TcrWFU_04320	WFU_DOWN/ORF_UP	1.21148	0.000229112	Muscarinic_acetylcholine_receptor_gar-2|7_transmembrane_receptor_(rhodopsin_family)	0005515;0004930;0004993;0005886;0005887;0007165;0007186;0007187;0007213;0007268;0007271;0016020;0016021;0016907;0030424;0030425;0030594;0032223;0042493;0042995;0098664
TcrWFU_05604	WFU_DOWN/ORF_UP	1.2018	0.000238929	sp_prodNA'|Pancreatic_hormone_peptide	goNA'
TcrWFU_06161	WFU_DOWN/ORF_UP	1.89837	0.000243013	sp_prodNA'|'pfam_prodNA'	goNA'
TcrWFU_00397	WFU_DOWN/ORF_UP	1.48359	0.000246304	sp_prodNA'|'pfam_prodNA'	goNA'
TcrWFU_07426	WFU_DOWN/ORF_UP	1.132	0.000256349	Kunitz-type_serine_protease_inhibitor_conotoxin_Cal9.1a|Kunitz/Bovine_pancreatic_trypsin_inhibitor_domain	0032549;0004867;0005576;0009405;0010466;0010951;0030414;0090729
TcrWFU_07433	WFU_DOWN/ORF_UP	1.132	0.000256349	Kunitz-type_serine_protease_inhibitor_conotoxin_Cal9.1a|Kunitz/Bovine_pancreatic_trypsin_inhibitor_domain	0032549;0004867;0005576;0009405;0010466;0010951;0030414;0090729
TcrWFU_00140	WFU_DOWN/ORF_UP	1.67623	0.000259587	Ferritin|Ferritin-like_domain	0055114;0004322;0005737;0006826;0006879;0008199;0016491;0046872
TcrWFU_02485	WFU_DOWN/ORF_UP	1.16208	0.000263531	Monocarboxylate_transporter_6|Major_Facilitator_Superfamily	0005923;0005886;0005887;0008028;0015293;0015718;0016020;0016021;0055085
TcrWFU_08622	WFU_DOWN/ORF_UP	1.05236	0.000265135	Tubulin_polyglutamylase_TTLL4|Tubulin-tyrosine_ligase_family	0070378;0000166;0005515;0005524;0005737;0005856;0005874;0005929;0006464;0016874;0018095;0042995
TcrWFU_04469	WFU_DOWN/ORF_UP	1.05365	0.000266715	Coiled-coil_domain-containing_protein_39|Crescentin_protein	0006468;0003341;0005737;0005856;0005929;0005930;0036159;0042995;0060285
TcrWFU_01150	WFU_DOWN/ORF_UP	1.52218	0.000282011	sp_prodNA'|'pfam_prodNA'	goNA'
TcrWFU_08830	WFU_DOWN/ORF_UP	1.08011	0.000284513	Coiled-coil_domain-containing_protein_191|'pfam_prodNA'	goNA'
TcrWFU_06529	WFU_DOWN/ORF_UP	1.64583	0.000291247	sp_prodNA'|'pfam_prodNA'	goNA'
TcrWFU_05673	WFU_DOWN/ORF_UP	2.63251	0.000299977	'sp_prodNA'|Parkin_co-regulated_protein	'goNA'
TcrWFU_03272	WFU_DOWN/ORF_UP	1.10784	0.000301307	sp_prodNA'|Apoptosis_regulator_proteins_Bcl-2_family	goNA'
TcrWFU_07481	WFU_DOWN/ORF_UP	1.05033	0.000302503	Cofilin/actin-depolymerizing_factor_homolog|Cofilin/tropomyosin-type_actin-binding_protein	0003779;0005622;0005634;0005737;0005856;0007049;0015629;0016363;0030042;0048749;0051301
TcrWFU_04081	WFU_DOWN/ORF_UP	1.19927	0.000303686	(DL)-glycerol-3-phosphatase_2|'pfam_prodNA'	0046872;0000121;0000287;0005737;0006114;0016787;0043136
TcrWFU_00899	WFU_DOWN/ORF_UP	1.04527	0.000307084	sp_prodNA'|'pfam_prodNA'	goNA'
TcrWFU_06525	WFU_DOWN/ORF_UP	1.25475	0.00031186	Probable_3'5'-cyclic_phosphodiesterase_pde-5|3'5'-cyclic_nucleotide_phosphodiesterase	0016021;0004114;0006935;0007165;0007602;0007635;0008081;0008340;0010446;0010628;0010754;0016787;0032528;0042542;0046872;0047555
TcrWFU_06177	WFU_DOWN/ORF_UP	1.03456	0.000312282	Innexin_unc-7|Innexin	0055085;0005243;0005886;0005921;0006811;0016020;0016021;0030054;0043051;0055077;0072347
TcrWFU_05184	WFU_DOWN/ORF_UP	4.20885	0.000329739	sp_prodNA'|'pfam_prodNA'	goNA'
TcrWFU_07850	WFU_DOWN/ORF_UP	1.10754	0.000333279	Coiled-coil_domain-containing_protein_40|BRE1_E3_ubiquitin_ligase	0016021;0001947;0003143;0003146;0003341;0003351;0005737;0005929;0005930;0007368;0035082;0042995;0048793;0060271;0060287;0070286
TcrWFU_03171	WFU_DOWN/ORF_UP	1.07593	0.000344031	sp_prodNA'|Taeniidae_antigen	goNA'
TcrWFU_07867	WFU_DOWN/ORF_UP	1.00411	0.000356881	sp_prodNA'|'pfam_prodNA'	goNA'
TcrWFU_03607	WFU_DOWN/ORF_UP	1.24715	0.000358124	Golgi-associated_plant_pathogenesis-related_protein_1|Cysteine-rich_secretory_protein_family	0010469;0000139;0005576;0005615;0005794;0010634;0010718;0016020;0042803;0070374
TcrWFU_08569	WFU_DOWN/ORF_UP	1.20923	0.000363397	Meiosis-specific_with_OB_domain-containing_protein|'pfam_prodNA'	0007049;0000712;0000724;0003677;0003682;0003697;0004518;0004527;0005634;0005694;0005737;0007129;0007140;0007144;0008310;0009566;0016787;0051321;0090305
TcrWFU_06176	WFU_DOWN/ORF_UP	1.66468	0.000371733	Innexin_unc-9|Innexin	0036459;0005243;0005886;0005921;0006811;0016020;0016021;0030054;0055077
TcrWFU_04419	WFU_DOWN/ORF_UP	1.05531	0.000373556	Y+L_amino_acid_transporter_2|Amino_acid_permease	0017176;0003333;0005886;0006865;0015179;0015297;0016020;0016021;0016323;0022857;0055085;1902475
TcrWFU_01883	WFU_DOWN/ORF_UP	7.03385	0.00040497	U6_snRNA-associated_Sm-like_protein_LSm2|'pfam_prodNA'	0098793;0000244;0000398;0000932;0003723;0005515;0005634;0005681;0005688;0005737;0006397;0006402;0008380;0017160;0046540;0071005;0071013;0120115;1990726
TcrWFU_07331	WFU_DOWN/ORF_UP	1.39228	0.000424024	sp_prodNA'|'pfam_prodNA'	goNA'
TcrWFU_06541	WFU_DOWN/ORF_UP	1.45093	0.000436839	sp_prodNA'|7_transmembrane_receptor_(rhodopsin_family)	goNA'
TcrWFU_05674	WFU_DOWN/ORF_UP	1.1672	0.000446946	Dynein_light_chain_1_cytoplasmic|Dynein_light_chain_type_1	2001261;0003774;0005515;0005737;0005856;0005868;0005874;0005875;0007017;0030286;0045505;0051959;0097718;2000582;0008574
TcrWFU_02719	WFU_DOWN/ORF_UP	3.91397	0.000450189	'sp_prodNA'|Otopetrin	'goNA'
TcrWFU_06517	WFU_DOWN/ORF_UP	3.78859	0.000475438	Thioredoxin domain containing protein	goNA'
TcrWFU_03825	WFU_DOWN/ORF_UP	1.11175	0.000480349	DNA_repair_protein_RAD51_homolog_1|Rad51	0000150;0000166;0000722;0000724;0000730;0000793;0000794;0003677;0003690;0003697;0005515;0005524;0005634;0005737;0005739;0005759;0005815;0005856;0006259;0006281;0006310;0006312;0006974;0007131;0008022;0008094;0010833;0019899;0042148;0042802;0048471;0051260;0051321;0070182;0070192;1990426
TcrWFU_07445	WFU_DOWN/ORF_UP	1.72224	0.000562264	Bis(5'-adenosyl)-triphosphatase_enpp4|Type_I_phosphodiesterase_/_nucleotide_pyrophosphatase	0035023;0003824;0005886;0007596;0007599;0016020;0016021;0016787;0030194;0046872;0047710
TcrWFU_07981	WFU_DOWN/ORF_UP	2.5808	0.000574038	Usherin|'pfam_prodNA'	0070469;0005515;0005518;0005576;0005604;0005737;0005886;0007601;0007605;0016020;0016021;0017022;0032420;0042803;0042995;0045184;0045202;0045494;0048496;0050896;0050953;0060113;0060171;0001917;0032391;0043025;0043195
TcrWFU_08452	WFU_DOWN/ORF_UP	2.5808	0.000574038	Usherin|'pfam_prodNA'	0070469;0005515;0005518;0005576;0005604;0005737;0005886;0007601;0007605;0016020;0016021;0017022;0032420;0042803;0042995;0045184;0045202;0045494;0048496;0050896;0050953;0060113;0060171;0001917;0032391;0043025;0043195
TcrWFU_07069	WFU_DOWN/ORF_UP	1.40041	0.000581106	15-anhydro-D-fructose_reductase|Aldo/keto_reductase_family	0042302;0004032;0005654;0005794;0005829;0008106;0016491;0050571;0055114
TcrWFU_03486	WFU_DOWN/ORF_UP	2.57277	0.000588804	sp_prodNA'|'pfam_prodNA'	goNA'
TcrWFU_08308	WFU_DOWN/ORF_UP	1.08077	0.000592488	AP-2_complex_subunit_sigma|Clathrin_adaptor_complex_small_chain	0005886;0005905;0006886;0006897;0008565;0015031;0016020;0016192;0030117;0030122
TcrWFU_02615	WFU_DOWN/ORF_UP	1.165	0.0005978	sp_prodNA'|'pfam_prodNA'	goNA'
TcrWFU_02948	WFU_DOWN/ORF_UP	1.07205	0.000603528	Protein_FAM92A-A|FAM92_protein	0006955;0005737;0005814;0005856;0030030;0060271;0097546
TcrWFU_05024	WFU_DOWN/ORF_UP	1.41372	0.000603788	Beta-hexosaminidase_subunit_beta|Glycosyl_hydrolase_family_20_catalytic_domain	0008237;0001501;0004553;0004563;0005764;0005975;0006044;0006687;0006689;0006874;0007040;0007338;0007605;0007626;0008049;0008152;0008375;0008654;0009313;0015929;0016231;0016787;0016798;0019915;0019953;0030203;0030246;0031323;0042552;0042582;0042803;0044267;0046982;0048477;0050885;0050905;0102148
TcrWFU_03339	WFU_DOWN/ORF_UP	1.20686	0.000639983	Membrane-bound_O-acyltransferase_domain-containing_protein_2|'pfam_prodNA'	0070008;0006629;0006644;0008654;0016020;0016021;0016740;0016746
TcrWFU_04953	WFU_DOWN/ORF_UP	1.43552	0.000686118	Ras_suppressor_protein_1|Leucine_Rich_repeats_(2_copies)	0005622;0005925;0010811;0043547;2000179
TcrWFU_06583	WFU_DOWN/ORF_UP	1.03465	0.000748369	Neutral_and_basic_amino_acid_transport_protein_rBAT|Alpha_amylase_catalytic_domain	0016021;0003333;0003824;0005515;0005774;0005886;0005887;0005975;0006865;0016020;0031526;0046982;1902475;1990822;0015179
TcrWFU_03402	WFU_DOWN/ORF_UP	4.87396	0.000759347	sp_prodNA'|'pfam_prodNA'	goNA'
TcrWFU_03165	WFU_DOWN/ORF_UP	1.11563	0.000908413	sp_prodNA'|'pfam_prodNA'	goNA'
TcrWFU_02308	WFU_DOWN/ORF_UP	1.3009	0.000922641	Programmed_cell_death_protein_10|Protein_of_unknown_function_(DUF1241)	0000139;0001525;0005515;0005737;0005794;0005886;0006915;0016020;0019901;0036481;0042803;0047485;1990830
TcrWFU_08616	WFU_DOWN/ORF_UP	1.64225	0.000974819	Glutamine_synthetase|Glutamine_synthetase_catalytic_domain	0098996;0000166;0003824;0004356;0005524;0005737;0006542;0006807;0016874
TcrWFU_03967	WFU_DOWN/ORF_UP	1.35027	0.0010708	Protein_RER1|Rer1_family	0046872;0000139;0005794;0016020;0016021
TcrWFU_07726	WFU_DOWN/ORF_UP	1.25814	0.00111558	c-Myc-binding_protein_homolog|Signal_transducing_histidine_kinase_homodimeric_domain	0030915;0003713;0005634;0006355;1903508
TcrWFU_06352	WFU_DOWN/ORF_UP	1.70955	0.00116623	sp_prodNA'|'pfam_prodNA'	goNA'
TcrWFU_04404	WFU_DOWN/ORF_UP	1.19493	0.00120611	Oligosaccharyltransferase_complex_subunit_ostc|'pfam_prodNA'	0033077;0008250;0016020;0016021
TcrWFU_08239	WFU_DOWN/ORF_UP	1.7146	0.00120711	sp_prodNA'|'pfam_prodNA'	goNA'
TcrWFU_00974	WFU_DOWN/ORF_UP	1.44706	0.00128186	sp_prodNA'|'pfam_prodNA'	goNA'
TcrWFU_01462	WFU_DOWN/ORF_UP	1.51625	0.0012837	Lysosomal_alpha-glucosidase|Glycosyl_hydrolases_family_31	0062023;0000023;0003824;0004553;0004558;0005764;0005765;0005975;0008152;0016020;0016787;0016798;0030246;0032450;0090599
TcrWFU_03784	WFU_DOWN/ORF_UP	1.06278	0.00128474	Solute_carrier_family_43_member_3|Major_Facilitator_Superfamily	0062023;0016020;0016021;0055085
TcrWFU_04776	WFU_DOWN/ORF_UP	1.07789	0.00128945	Coiled-coil_domain-containing_protein_96|Domain_of_unknown_function_(DUF4201)	0030216;0005737;0005815;0005856
TcrWFU_02172	WFU_DOWN/ORF_UP	1.53136	0.00129276	UTP--glucose-1-phosphate_uridylyltransferase|UTP--glucose-1-phosphate_uridylyltransferase	0055114;0003983;0005737;0005977;0006011;0016740;0016779;0042802;0046872;0070569
TcrWFU_06321	WFU_DOWN/ORF_UP	1.02868	0.0012961	Zinc_finger_MYND_domain-containing_protein_10|MYND_finger	0003676;0005737;0005815;0005856;0005886;0005929;0016020;0016324;0034451;0036158;0036159;0042995;0044458;0046872;1905505
TcrWFU_07301	WFU_DOWN/ORF_UP	1.05415	0.00135927	DAZ-associated_protein_1|RNA_recognition_motif._(a.k.a._RRM_RBD_or_RNP_domain)	0061630;0001893;0003676;0003723;0003730;0005515;0005634;0005654;0005737;0007275;0007283;0008266;0008283;0030154;0034046;0035613;0048026;1990904
TcrWFU_00156	WFU_DOWN/ORF_UP	1.64659	0.00139511	Translocon-associated_protein_subunit_delta|Translocon-associated_protein_delta_subunit_precursor_(TRAP-delta)	0005840;0005783;0005789;0016020;0016021
TcrWFU_04374	WFU_DOWN/ORF_UP	1.20884	0.00162843	Cyclin-B2-1|Cyclin_N-terminal_domain	0043531;0000079;0000278;0000307;0005634;0005737;0005813;0006468;0007049;0007088;0008284;0016538;0019901;0045787;0051301;0004672
TcrWFU_07050	WFU_DOWN/ORF_UP	1.26629	0.00167191	Aldo-keto_reductase_family_1_member_A1-A|Aldo/keto_reductase_family	0016021;0004032;0008106;0016491;0055114
TcrWFU_02103	WFU_DOWN/ORF_UP	1.29878	0.00172504	Decaprenyl-diphosphate_synthase_subunit_1|Polyprenyl_synthetase	0045737;0000010;0005739;0006744;0008299;0016740;0046872;0046982;0050347;0051290;1990234
TcrWFU_06421	WFU_DOWN/ORF_UP	1.59866	0.00181302	Tubulin_alpha-2_chain|Tubulin/FtsZ_family_GTPase_domain	0098863;0000166;0000226;0000278;0003924;0005200;0005525;0005737;0005856;0005874;0007017
TcrWFU_03159	WFU_DOWN/ORF_UP	1.05566	0.00181711	sp_prodNA'|Delta_serrate_ligand	goNA'
TcrWFU_08821	WFU_DOWN/ORF_UP	1.09061	0.00190905	Golgi_phosphoprotein_3-like|Golgi_phosphoprotein_3_(GPP34)	0097435;0005794;0005802;0005829;0006890;0007030;0008289;0016020;0031985;0032580;0043001;0048194;0050714;0070273
TcrWFU_06256	WFU_DOWN/ORF_UP	1.05694	0.00191259	Dipeptidyl_peptidase_2|Serine_carboxypeptidase_S28	0071805;0004177;0005576;0005764;0005794;0006508;0008233;0008236;0008239;0016787;0031410;0031982;0043231
TcrWFU_01071	WFU_DOWN/ORF_UP	1.00735	0.00195163	Purine_nucleoside_phosphorylase|Phosphorylase_superfamily	0001882;0002060;0003824;0004731;0005622;0005737;0005829;0005856;0006139;0006148;0006738;0006955;0008144;0009116;0016740;0016757;0016763;0034356;0034418;0042102;0042301;0042493;0046638;0070970
TcrWFU_08608	WFU_DOWN/ORF_UP	1.19772	0.00203907	sp_prodNA'|'pfam_prodNA'	goNA'
TcrWFU_03556	WFU_DOWN/ORF_UP	1.01399	0.00209106	sp_prodNA'|'pfam_prodNA'	goNA'
TcrWFU_07832	WFU_DOWN/ORF_UP	1.86721	0.00209976	sp_prodNA'|'pfam_prodNA'	goNA'
TcrWFU_01548	WFU_DOWN/ORF_UP	1.35189	0.00220167	Trafficking_protein_particle_complex_subunit_6B|Transport_protein_particle_(TRAPP)_component	0071897;0000139;0005515;0005783;0005794;0005801;0005802;0006888;0016192;0043087;0048193
TcrWFU_06186	WFU_DOWN/ORF_UP	1.32825	0.00221504	sp_prodNA'|'pfam_prodNA'	goNA'
TcrWFU_01851	WFU_DOWN/ORF_UP	1.35303	0.00222929	sp_prodNA'|'pfam_prodNA'	goNA'
TcrWFU_03955	WFU_DOWN/ORF_UP	1.02686	0.00238506	Calumenin-B|EF_hand	0016787;0005509;0005576;0005783;0005789;0005794;0016020;0016529;0033018;0042470;0046872
TcrWFU_03857	WFU_DOWN/ORF_UP	1.00736	0.00250388	BLOC-1-related_complex_subunit_6|BLOC-1-related_complex_sub-unit_6	0016740;0005515;0005764;0005765;0016020
TcrWFU_04570	WFU_DOWN/ORF_UP	1.05512	0.00254314	Neurogenic_locus_protein_delta|Delta_serrate_ligand	0005112;0005509;0005515;0007154;0007219;0007275;0007399;0016020;0016021;0030154
TcrWFU_03400	WFU_DOWN/ORF_UP	1.80254	0.0026147	sp_prodNA'|'pfam_prodNA'	goNA'
TcrWFU_04307	WFU_DOWN/ORF_UP	1.77439	0.00264772	6-pyruvoyl_tetrahydrobiopterin_synthase|6-pyruvoyl_tetrahydropterin_synthase	0071949;0003874;0006729;0016829;0046872
TcrWFU_02203	WFU_DOWN/ORF_UP	1.65097	0.00274302	sp_prodNA'|'pfam_prodNA'	goNA'
TcrWFU_08076	WFU_DOWN/ORF_UP	1.11263	0.00274857	sp_prodNA'|'pfam_prodNA'	goNA'
TcrWFU_01183	WFU_DOWN/ORF_UP	1.31761	0.00277386	sp_prodNA'|'pfam_prodNA'	goNA'
TcrWFU_03632	WFU_DOWN/ORF_UP	1.25532	0.00280653	sp_prodNA'|'pfam_prodNA'	goNA'
TcrWFU_00343	WFU_DOWN/ORF_UP	1.19889	0.00284077	Glutamate_receptor_ionotropic_NMDA_2B|Ligated_ion_channel_L-glutamate-_and_glycine-binding_site	0055114;0001508;0001662;0001666;0001701;0001964;0001967;0004970;0004972;0005102;0005149;0005216;0005234;0005261;0005262;0005515;0005622;0005886;0005887;0006811;0006812;0006816;0007268;0007423;0007611;0007612;0007613;0008013;0008144;0008270;0008306;0009986;0010243;0010942;0014049;0014069;0016020;0016021;0016594;0016595;0017146;0019722;0022849;0030018;0030054;0031749;0035235;0035255;0038023;0042165…
TcrWFU_02692	WFU_DOWN/ORF_UP	1.07362	0.00323046	Coiled-coil_domain-containing_protein_103|Dynein_attachment_factor_N-terminus	1990904;0001947;0003143;0003146;0003341;0003351;0005737;0005929;0007368;0030030;0031514;0042995;0070286
TcrWFU_06415	WFU_DOWN/ORF_UP	1.307	0.0037999	Dynein_heavy_chain_1_axonemal|Dynein_heavy_chain_N-terminal_region_2	0044255;0000166;0003341;0003351;0003774;0003777;0005524;0005737;0005856;0005858;0005874;0005929;0007018;0008569;0016887;0030286;0030317;0031514;0036126;0042995;0045503;0045505;0051959;0060294
TcrWFU_05865	WFU_DOWN/ORF_UP	1.31273	0.00386419	sp_prodNA'|'pfam_prodNA'	goNA'
TcrWFU_09657	WFU_DOWN/ORF_UP	1.13563	0.00419732	sp_prodNA'|'pfam_prodNA'	goNA'
TcrWFU_10499	WFU_DOWN/ORF_UP	1.19303	0.00464054	sp_prodNA'|'pfam_prodNA'	goNA'
TcrWFU_10547	WFU_DOWN/ORF_UP	1.15169	0.00511439	G2/mitotic-specific_cyclin-B1|Cyclin_N-terminal_domain	0051301;0005634;0007049
TcrWFU_08238	WFU_DOWN/ORF_UP	1.91094	0.00549934	sp_prodNA'|'pfam_prodNA'	goNA'
TcrWFU_08961	WFU_DOWN/ORF_UP	1.23356	0.006306	Vesicle_transport_protein_GOT1B|Got1/Sft2-like_family	0071850;0000139;0005783;0005794;0015031;0016020;0016021;0016192;0032991
TcrWFU_07671	WFU_DOWN/ORF_UP	1.71835	0.00655596	Fatty_acid-binding_protein_homolog_2|Lipocalin_/_cytosolic_fatty-acid_binding_protein_family	0016787;0008289
TcrWFU_10501	WFU_DOWN/ORF_UP	1.49897	0.0067859	sp_prodNA'|'pfam_prodNA'	goNA'
TcrWFU_02881	WFU_DOWN/ORF_UP	1.58325	0.00745833	Trafficking_protein_particle_complex_subunit_13_homolog|'pfam_prodNA'	3723
TcrWFU_09765	WFU_DOWN/ORF_UP	1.10923	0.00750073	Coiled-coil_domain-containing_protein_173|Trichohyalin-plectin-homology_domain	goNA'
TcrWFU_04335	WFU_DOWN/ORF_UP	1.32039	0.00752354	Dihydropteridine_reductase|'pfam_prodNA'	0001889;0004155;0005737;0005829;0006559;0006729;0010044;0010288;0016491;0022900;0033762;0035690;0042803;0043005;0055114;0070402;0070404
TcrWFU_07840	WFU_DOWN/ORF_UP	1.27315	0.00774671	Indoleamine_23-dioxygenase_1|Indoleamine_23-dioxygenase	0034446;0002376;0005737;0005829;0006569;0016491;0019441;0020037;0033754;0046872;0051213;0055114
TcrWFU_05694	WFU_DOWN/ORF_UP	1.89287	0.00787316	sp_prodNA'|'pfam_prodNA'	goNA'
TcrWFU_05595	WFU_DOWN/ORF_UP	1.2331	0.00792663	Polyubiquitin|Ubiquitin_family	0005634;0005737;0016567;0019941;0031386;0031625
TcrWFU_03675	WFU_DOWN/ORF_UP	1.25829	0.00821308	sp_prodNA'|'pfam_prodNA'	goNA'
TcrWFU_03173	WFU_DOWN/ORF_UP	1.51344	0.00837131	sp_prodNA'|Taeniidae_antigen	goNA'
TcrWFU_01602	WFU_DOWN/ORF_UP	1.54592	0.00847237	Synaptobrevin-1|Synaptobrevin	0102121;0002119;0005886;0007271;0008021;0016020;0016021;0016079;0016192;0030054;0030421;0030424;0030672;0031410;0043005;0043051;0043134;0045202;0048786;0060473
TcrWFU_02569	WFU_DOWN/ORF_UP	1.21551	0.00891903	sp_prodNA'|UPF0489_domain	goNA'
TcrWFU_08929	WFU_DOWN/ORF_UP	1.46806	0.00969657	Cilia-_and_flagella-associated_protein_299|Domain_of_unknown_function_(DUF4464)	goNA'
TcrWFU_01968	WFU_DOWN/ORF_UP	1.11312	0.00974786	sp_prodNA'|'pfam_prodNA'	goNA'
TcrWFU_00618	WFU_DOWN/ORF_UP	1.26115	0.0106026	Protein_argonaute-1|Piwi_domain	0035197;0000932;0000956;0000993;0001047;0003676;0003723;0003725;0003727;0005515;0005737;0005844;0006417;0010501;0016442;0016525;0031047;0031054;0035068;0035196;0035198;0035278;0035280;0045944;0070578;1990904
TcrWFU_04911	WFU_DOWN/ORF_UP	1.33312	0.0107029	sp_prodNA'|'pfam_prodNA'	goNA'
TcrWFU_01233	WFU_DOWN/ORF_UP	1.25092	0.0108316	Tissue_alpha-L-fucosidase|Alpha-L-fucosidase	0016798;0004560;0005764;0005975;0006004;0008152;0016139;0016787;0019377
TcrWFU_04913	WFU_DOWN/ORF_UP	1.39597	0.0108453	sp_prodNA'|'pfam_prodNA'	goNA'
TcrWFU_09983	WFU_DOWN/ORF_UP	1.02555	0.0111706	Dynein_regulatory_complex_subunit_4|Growth-arrest_specific_micro-tubule_binding	0003351;0005515;0005737;0005794;0005856;0005874;0005929;0005930;0007368;0007420;0008017;0017137;0030317;0031514;0034613;0035082;0042995;0048870;0060294;1903566
TcrWFU_02996	WFU_DOWN/ORF_UP	1.06574	0.0125564	Intraflagellar_transport_protein_140_homolog|Tetratricopeptide_repeat	0055085;0005737;0005813;0005815;0005856;0005929;0005930;0008589;0021532;0030030;0030991;0031076;0035108;0035721;0035845;0036064;0042073;0042733;0042995;0048701;0048705;0060041;0060271;0061512;0072001;1902017;1905515;1990403
TcrWFU_06861	WFU_DOWN/ORF_UP	1.09516	0.0130687	sp_prodNA'|'pfam_prodNA'	goNA'
TcrWFU_10647	WFU_DOWN/ORF_UP	1.38465	0.0131055	GLIPR1-like_protein_1|Cysteine-rich_secretory_protein_family	0048013;0001669;0005576;0005615;0005886;0007338;0016020;0031225;0031410;0045121
TcrWFU_02500	WFU_DOWN/ORF_UP	1.5097	0.0146517	Dual_specificity_tyrosine-phosphorylation-regulated_kinase_2|Protein_kinase_domain	0060047;0000166;0004672;0004674;0004712;0004713;0005515;0005524;0005634;0005737;0006468;0006915;0016301;0016310;0016740;0018108;1990904
TcrWFU_00178	WFU_DOWN/ORF_UP	1.43967	0.0152625	sp_prodNA'|'pfam_prodNA'	goNA'
TcrWFU_01248	WFU_DOWN/ORF_UP	1.10616	0.0157914	Probable_tubulin_polyglutamylase_TTLL1|Tubulin-tyrosine_ligase_family	0050911;0000166;0003351;0005524;0005737;0005856;0005874;0006464;0007288;0016874;0018095;0035082;1905419
TcrWFU_05342	WFU_DOWN/ORF_UP	1.46564	0.0162591	Small_ubiquitin-related_modifier_2-A|Ubiquitin-2_like_Rad60_SUMO-like	0005524;0005634;0016925
TcrWFU_04038	WFU_DOWN/ORF_UP	1.53107	0.0172503	Uncharacterized_oxidoreductase_Rv1144|short_chain_dehydrogenase	0055114;0016491
TcrWFU_06376	WFU_DOWN/ORF_UP	1.58213	0.0172957	Synaptotagmin-like_protein_5|C2_domain	0030308;0005515;0005543;0006886;0006887;0016020;0017137;0046872;0070382
TcrWFU_05999	WFU_DOWN/ORF_UP	1.57335	0.0174414	sp_prodNA'|'pfam_prodNA'	goNA'
TcrWFU_10421	WFU_DOWN/ORF_UP	1.26622	0.0178468	sp_prodNA'|'pfam_prodNA'	goNA'
TcrWFU_04487	WFU_DOWN/ORF_UP	1.39087	0.0196235	sp_prodNA'|'pfam_prodNA'	goNA'
TcrWFU_10045	WFU_DOWN/ORF_UP	1.08151	0.0196745	E3_ubiquitin-protein_ligase_MARCHF3|RING-variant_domain	0045944;0005764;0005768;0006897;0008270;0016020;0016021;0016567;0016740;0030659;0031410;0031901;0046872
TcrWFU_09309	WFU_DOWN/ORF_UP	1.0458	0.0200824	Sorting_nexin-4|PX_domain	0052718;0000407;0000422;0005737;0005768;0005769;0005829;0006623;0006914;0008289;0010008;0015031;0016020;0019898;0032258;0032266;0034498;0034727;0035091;0036010
TcrWFU_10581	WFU_DOWN/ORF_UP	1.44571	0.0227992	sp_prodNA'|'pfam_prodNA'	goNA'
TcrWFU_00368	WFU_DOWN/ORF_UP	1.05065	0.0228149	sp_prodNA'|'pfam_prodNA'	goNA'
TcrWFU_00518	WFU_DOWN/ORF_UP	1.83077	0.0236435	Periplasmic_beta-glucosidase|Glycosyl_hydrolase_family_3_N_terminal_domain	0004553;0005975;0008152;0008422;0009251;0016787;0016798;0042597;0102483
TcrWFU_09743	WFU_DOWN/ORF_UP	1.00294	0.0243362	Uncharacterized_protein_SJCHGC09800|UPF0506	5576
TcrWFU_05297	WFU_DOWN/ORF_UP	1.01709	0.0255584	Serine/threonine-protein_kinase_haspin|Haspin_like_kinase_domain	0000166;0004672;0004674;0005524;0005634;0005694;0005737;0005813;0005819;0005856;0006325;0006468;0007049;0007064;0016301;0016310;0016740;0035556;0071459;0072354;2000751
TcrWFU_03579	WFU_DOWN/ORF_UP	1.23444	0.0256476	sp_prodNA'|'pfam_prodNA'	goNA'
TcrWFU_m1_02148	WFU_DOWN/ORF_UP	1.5845	0.0274362	sp_prodNA'|'pfam_prodNA'	goNA'
TcrWFU_06766	WFU_DOWN/ORF_UP	1.34916	0.0282554	Endoribonuclease_dcr-1|Dicer_dimerisation_domain	0000003;0000166;0002119;0003677;0003723;0004386;0004518;0004519;0004525;0004530;0005515;0005524;0005634;0005737;0006309;0006396;0006915;0016075;0016442;0016787;0016891;0030422;0031047;0031054;0040034;0046872;0090501;0090502
TcrWFU_01599	WFU_DOWN/ORF_UP	1.53472	0.0297279	sp_prodNA'|'pfam_prodNA'	goNA'
TcrWFU_08936	WFU_DOWN/ORF_UP	1.15356	0.0307764	sp_prodNA'|'pfam_prodNA'	goNA'
TcrWFU_06860	WFU_DOWN/ORF_UP	1.92231	0.0309934	sp_prodNA'|'pfam_prodNA'	goNA'
TcrWFU_00720	WFU_DOWN/ORF_UP	1.19451	0.0309934	sp_prodNA'|'pfam_prodNA'	goNA'
TcrWFU_08341	WFU_DOWN/ORF_UP	1.20337	0.0318168	sp_prodNA'|'pfam_prodNA'	goNA'
TcrWFU_07313	WFU_DOWN/ORF_UP	1.88126	0.0337166	sp_prodNA'|'pfam_prodNA'	goNA'
TcrWFU_06623	WFU_DOWN/ORF_UP	1.0957	0.0341157	sp_prodNA'|'pfam_prodNA'	goNA'
TcrWFU_09986	WFU_DOWN/ORF_UP	1.11754	0.0348881	sp_prodNA'|'pfam_prodNA'	goNA'
TcrWFU_01105	WFU_DOWN/ORF_UP	1.32239	0.0348994	KN_motif_and_ankyrin_repeat_domain-containing_protein_1|Ankyrin_repeats_(many_copies)	0048471;0005515;0005634;0005737;0005886;0016020;0030837;0032587;0042995
TcrWFU_06630	WFU_DOWN/ORF_UP	1.40983	0.0349349	sp_prodNA'|'pfam_prodNA'	goNA'
TcrWFU_04922	WFU_DOWN/ORF_UP	1.20499	0.0353082	Protocadherin-1|Cadherin_domain	0016021;0005509;0005886;0005887;0007155;0007156;0016020;0030054
TcrWFU_07888	WFU_DOWN/ORF_UP	1.26122	0.0358831	Acyl_carrier_protein_mitochondrial|Phosphopantetheine_attachment_site	0015031;0000035;0000036;0005739;0005829;0006120;0006629;0006631;0006633;0009245;0031177;0055114;0070469
TcrWFU_04844	WFU_DOWN/ORF_UP	1.12382	0.0376858	Laminin_subunit_beta-1|Laminin_EGF_domain	0055114;0005576;0005604;0007155
TcrWFU_04557	WFU_DOWN/ORF_UP	1.31187	0.0422339	sp_prodNA'|'pfam_prodNA'	goNA'
TcrWFU_00349	WFU_DOWN/ORF_UP	1.01965	0.04266	Glutamate_receptor_ionotropic_NMDA_2B|Ligand-gated_ion_channel	0055114;0001508;0001662;0001666;0001701;0001964;0001967;0004970;0004972;0005102;0005149;0005216;0005234;0005261;0005262;0005515;0005622;0005886;0005887;0006811;0006812;0006816;0007268;0007423;0007611;0007612;0007613;0008013;0008144;0008270;0008306;0009986;0010243;0010942;0014049;0014069;0016020;0016021;0016594;0016595;0017146;0019722;0022849;0030018;0030054;0031749;0035235;0035255;0038023;0042165…
TcrWFU_07787	WFU_DOWN/ORF_UP	1.05376	0.0435047	sp_prodNA'|'pfam_prodNA'	goNA'
TcrWFU_08919	WFU_DOWN/ORF_UP	1.71386	0.0437141	sp_prodNA'|'pfam_prodNA'	goNA'
TcrWFU_03019	WFU_DOWN/ORF_UP	1.3088	0.0437141	T-box_transcription_factor_TBX20|T-box	1990239;0000122;0000977;0000978;0001077;0001085;0001102;0001569;0001764;0001947;0003143;0003148;0003151;0003175;0003176;0003180;0003193;0003203;0003207;0003215;0003272;0003279;0003344;0003677;0003700;0003713;0005634;0005737;0006355;0006936;0007275;0008015;0008283;0009953;0010991;0021524;0035050;0035922;0036306;0045892;0045893;0045944;0055008;0060045;0060413;0060577
TcrWFU_10667	WFU_DOWN/ORF_UP	1.19014	0.0444728	sp_prodNA'|'pfam_prodNA'	goNA'
TcrWFU_10278	WFU_DOWN/ORF_UP	1.48118	0.0451445	GLIPR1-like_protein_1|Cysteine-rich_secretory_protein_family	0001669;0005576;0005615;0005886;0007338;0016020;0031410;0045121
TcrWFU_02482	WFU_DOWN/ORF_UP	1.78416	0.0460733	sp_prodNA'|'pfam_prodNA'	goNA'
TcrWFU_07065	WFU_UP/ORF_DOWN	-6.92878	4.50758e-159	Aldo-keto_reductase_family_1_member_A1-A|Aldo/keto_reductase_family	0016021;0004032;0008106;0016491;0055114
TcrWFU_08689	WFU_UP/ORF_DOWN	-10.0061	9.64086e-107	sp_prodNA'|'pfam_prodNA'	goNA'
TcrWFU_03764	WFU_UP/ORF_DOWN	-10.8526	3.91766e-82	Protein_AHNAK2|'pfam_prodNA'	0042995;0005515;0005634;0005737;0005886;0030018;0030315;0030659;0043034;0043484;0001778
TcrWFU_02702	WFU_UP/ORF_DOWN	-8.67281	8.63097e-73	sp_prodNA'|'pfam_prodNA'	goNA'
TcrWFU_03720	WFU_UP/ORF_DOWN	-10.6155	1.47559e-65	sp_prodNA'|'pfam_prodNA'	goNA'
TcrWFU_03922	WFU_UP/ORF_DOWN	-8.11257	5.22401e-62	GDP-fucose_transporter_1|'pfam_prodNA'	0051087;0000139;0005457;0005794;0008643;0015782;0015786;0015787;0015789;0016020;0016021;0036066;0036085;0072334;1990569;1990570
TcrWFU_07552	WFU_UP/ORF_DOWN	-3.05034	2.08181e-52	Kunitz protein 3 precursor [Echinococcus granulosus]	'goNA'
TcrWFU_08686	WFU_UP/ORF_DOWN	-5.26905	5.26159e-48	sp_prodNA'|'pfam_prodNA'	goNA'
TcrWFU_08692	WFU_UP/ORF_DOWN	-7.96982	1.55374e-46	sp_prodNA'|'pfam_prodNA'	goNA'
TcrWFU_09961	WFU_UP/ORF_DOWN	-4.61009	1.79889e-42	Purine_nucleoside_phosphorylase|Phosphorylase_superfamily	0102499;0003824;0004731;0005576;0005634;0005737;0005856;0006139;0009116;0016740;0016757;0016763;0034356;0042278
TcrWFU_08690	WFU_UP/ORF_DOWN	-11.1285	7.88115e-40	sp_prodNA'|'pfam_prodNA'	goNA'
TcrWFU_02701	WFU_UP/ORF_DOWN	-8.68665	1.41597e-38	sp_prodNA'|'pfam_prodNA'	goNA'
TcrWFU_09009	WFU_UP/ORF_DOWN	-3.72931	2.35713e-37	Myophilin|Calponin_family_repeat	'goNA'
TcrWFU_00887	WFU_UP/ORF_DOWN	-4.93099	8.83016e-34	'sp_prodNA'|'pfam_prodNA'	'goNA'
TcrWFU_03396	WFU_UP/ORF_DOWN	-13.8995	6.10835e-33	'sp_prodNA'|'pfam_prodNA'	'goNA'
TcrWFU_02315	WFU_UP/ORF_DOWN	-3.87699	6.73663e-33	'sp_prodNA'|TonB_polyproline_region	'goNA'
TcrWFU_10030	WFU_UP/ORF_DOWN	-1.94188	3.26493e-32	sp_prodNA'|'pfam_prodNA'	goNA'
TcrWFU_00997	WFU_UP/ORF_DOWN	-1.88249	1.30828e-31	Protein_phosphatase_1_regulatory_subunit_12B|cGMP-dependent_protein_kinase_interacting_domain	0051059;0004857;0005737;0007165;0019208;0019901;0030018;0031672;0043086;0050790
TcrWFU_00889	WFU_UP/ORF_DOWN	-6.16646	7.84373e-30	sp_prodNA'|'pfam_prodNA'	goNA'
TcrWFU_01906	WFU_UP/ORF_DOWN	-1.78786	1.73171e-28	sp_prodNA'|'pfam_prodNA'	goNA'
TcrWFU_00514	WFU_UP/ORF_DOWN	-2.07167	6.31333e-28	Actin-1|Actin	0042383;0000166;0005524;0005737;0005856
TcrWFU_07689	WFU_UP/ORF_DOWN	-1.78774	6.16352e-26	sp_prodNA'|'pfam_prodNA'	goNA'
TcrWFU_05588	WFU_UP/ORF_DOWN	-6.50112	6.94532e-26	Probable_dynein_light_chain|Dynein_light_chain_type_1	0006414;0003774;0005737;0005856;0005874;0005875;0007017;0030286
TcrWFU_05020	WFU_UP/ORF_DOWN	-1.67805	7.04715e-26	Glycerate_kinase|Domain_of_unknown_function_(DUF4147)	0033209;0000166;0005515;0005524;0005737;0005739;0006468;0008887;0016301;0016310;0016740
TcrWFU_08685	WFU_UP/ORF_DOWN	-15.0857	1.44562e-25	'sp_prodNA'|'pfam_prodNA'	'goNA'
TcrWFU_10587	WFU_UP/ORF_DOWN	-6.72414	1.70878e-25	Oncosphere_antigen_B_(Fragment)|'pfam_prodNA'	'goNA'
TcrWFU_03529	WFU_UP/ORF_DOWN	-1.89487	8.36388e-25	sp_prodNA'|'pfam_prodNA'	goNA'
TcrWFU_10283	WFU_UP/ORF_DOWN	-10.372	1.57904e-24	'sp_prodNA'|'pfam_prodNA'	'goNA'
TcrWFU_02221	WFU_UP/ORF_DOWN	-2.17748	1.60192e-24	Epidermal_growth_factor_receptor_kinase_substrate_8|Variant_SH3_domain	0055114;0003779;0005515;0005737;0005886;0005938;0007266;0008344;0009967;0014069;0016020;0030054;0030426;0031532;0032420;0032587;0035023;0035591;0042995;0043005;0045202;0048149;0051016;0051017;0098978;1900029;0030676
TcrWFU_09219	WFU_UP/ORF_DOWN	-4.13883	6.96633e-23	sp_prodNA'|'pfam_prodNA'	goNA'
TcrWFU_05834	WFU_UP/ORF_DOWN	-2.4942	1.487e-22	Placenta-specific_gene_8_protein|PLAC8_family	0016021;0003682;0008284;0009409;0040015;0042742;0043066;0045944;0050873;0120162
TcrWFU_06776	WFU_UP/ORF_DOWN	-2.50474	2.83711e-22	'sp_prodNA'|'pfam_prodNA'	'goNA'
TcrWFU_07022	WFU_UP/ORF_DOWN	-1.64291	3.76747e-22	sp_prodNA'|'pfam_prodNA'	goNA'
TcrWFU_09590	WFU_UP/ORF_DOWN	-1.47886	7.32743e-22	2-aminoethanethiol_dioxygenase|PCO_ADO	0046872;0016491;0016702;0047800;0051213;0055114
TcrWFU_05458	WFU_UP/ORF_DOWN	-1.73981	1.1988e-21	Excitatory_amino_acid_transporter_3|Sodium:dicarboxylate_symporter_family	0098712;0005313;0005314;0005886;0005887;0006865;0015108;0015293;0015501;0015813;0016020;0016021;0016324;0033229;0042883;0046872;0140009;1902476;1903712
TcrWFU_09251	WFU_UP/ORF_DOWN	-3.5399	7.04807e-21	Putative_aminopeptidase_W07G4.4|Cytosol_aminopeptidase_family_catalytic_domain	0042742;0004177;0005622;0005737;0006508;0008233;0008235;0016787;0019538;0030145;0046872
TcrWFU_07901	WFU_UP/ORF_DOWN	-1.44779	8.61041e-21	Synaptic_vesicle_2-related_protein|Major_Facilitator_Superfamily	0055036;0016020;0016021;0022857;0030054;0030672;0031410;0045202;0055085
TcrWFU_03384	WFU_UP/ORF_DOWN	-3.0232	1.12693e-20	sp_prodNA'|'pfam_prodNA'	goNA'
TcrWFU_04541	WFU_UP/ORF_DOWN	-1.36951	1.90762e-20	Major_facilitator_superfamily_domain-containing_protein_8|Major_Facilitator_Superfamily	0061608;0005654;0005764;0005765;0007040;0010506;0016020;0016021;0043231;0048666;0055085
TcrWFU_09140	WFU_UP/ORF_DOWN	-1.71979	2.46437e-20	sp_prodNA'|Arrestin_(or_S-antigen)_N-terminal_domain	goNA'
TcrWFU_03230	WFU_UP/ORF_DOWN	-1.5876	4.57677e-20	Dixin|Calponin_homology_(CH)_domain	0032549;0003779;0005737;0005829;0005856;0005925;0007275;0016055;0030054;0043015;0060070
TcrWFU_00784	WFU_UP/ORF_DOWN	-1.61126	4.97923e-20	sp_prodNA'|'pfam_prodNA'	goNA'
TcrWFU_09012	WFU_UP/ORF_DOWN	-1.42785	1.61605e-19	sp_prodNA'|'pfam_prodNA'	goNA'
TcrWFU_09927	WFU_UP/ORF_DOWN	-1.99908	6.5837e-19	SH3_and_multiple_ankyrin_repeat_domains_protein_3|Ankyrin_repeats_(many_copies)	0055114;0000165;0001838;0003779;0005515;0005737;0005886;0007416;0007611;0007612;0007626;0008022;0008270;0014069;0016020;0017124;0030054;0030159;0030160;0030425;0030534;0035176;0035255;0042297;0042802;0042995;0043005;0043197;0043621;0044309;0045202;0045211;0048167;0048854;0050807;0051124;0051259;0051968;0060076;0060170;0060291;0060997;0060999;0071625;0097107;0097110;0098919;0098978;0099092;0099562…
TcrWFU_03081	WFU_UP/ORF_DOWN	-1.75458	2.30688e-18	Moesin|FERM_central_domain	0033017;0003779;0005737;0005856;0005886;0008092;0016020;0042995
TcrWFU_08149	WFU_UP/ORF_DOWN	-1.47096	2.72292e-18	sp_prodNA'|'pfam_prodNA'	goNA'
TcrWFU_07449	WFU_UP/ORF_DOWN	-1.59806	2.86466e-18	High-affinity_choline_transporter_1|Sodium:solute_symporter_family	0005634;0006811;0006814;0015293;0015871;0016020;0016021;0022857;0042136;0055085
TcrWFU_02255	WFU_UP/ORF_DOWN	-4.95423	5.24291e-18	Aquaporin-4|Major_intrinsic_protein	2000778;0005515;0015267;0016020;0016021;0016323;0055085
TcrWFU_09512	WFU_UP/ORF_DOWN	-1.62324	7.43213e-18	Dynein_light_chain_1_cytoplasmic|Dynein_light_chain_type_1	2001261;0003774;0005515;0005737;0005856;0005868;0005874;0005875;0007017;0030286;0045505;0051959;0097718;2000582;0008574
TcrWFU_06733	WFU_UP/ORF_DOWN	-1.60759	8.57227e-18	sp_prodNA'|'pfam_prodNA'	goNA'
TcrWFU_00782	WFU_UP/ORF_DOWN	-1.57576	1.18617e-17	Aquaporin-3|Major_intrinsic_protein	0005634;0002684;0005737;0005886;0005911;0006833;0015250;0015254;0015267;0015840;0016020;0016021;0032526;0042476;0055085;0070295;0071456
TcrWFU_09664	WFU_UP/ORF_DOWN	-1.50452	1.60398e-17	Pyruvate_kinase_PKM|Pyruvate_kinase_barrel_domain	0071469;0000166;0000287;0001666;0001889;0003824;0004743;0005515;0005524;0005634;0005737;0005929;0006006;0006096;0006754;0007584;0008152;0009629;0010033;0014870;0016301;0016310;0016740;0030955;0031100;0032868;0032869;0042802;0042866;0043209;0043403;0043531;0046872;0051289;0070324;1902912
TcrWFU_07148	WFU_UP/ORF_DOWN	-2.95458	2.30204e-17	sp_prodNA'|'pfam_prodNA'	goNA'
TcrWFU_05934	WFU_UP/ORF_DOWN	-3.13508	2.52336e-17	sp_prodNA'|'pfam_prodNA'	goNA'
TcrWFU_07504	WFU_UP/ORF_DOWN	-1.32845	3.7931e-17	Protein_yippee-like_3|Yippee_zinc-binding/DNA-binding_/Mis18_centromere_assembly	0005634;0005730;0006915;0007420;0046872
TcrWFU_04892	WFU_UP/ORF_DOWN	-3.74924	3.94007e-17	sp_prodNA'|'pfam_prodNA'	goNA'
TcrWFU_08002	WFU_UP/ORF_DOWN	-1.49038	5.41148e-17	sp_prodNA'|'pfam_prodNA'	goNA'
TcrWFU_09474	WFU_UP/ORF_DOWN	-1.36008	5.71058e-17	Receptor-type_tyrosine-protein_phosphatase-like_N|Protein-tyrosine_phosphatase	0000302;0001553;0005634;0005768;0005886;0008134;0016020;0016021;0030054;0030073;0030141;0030424;0030507;0030658;0031410;0035335;0035773;0042995;0043025;0043204;0043679;0044389;0045202;0045944;1904692;1990502;0005794;0004725
TcrWFU_04673	WFU_UP/ORF_DOWN	-2.014	6.01873e-17	'sp_prodNA'|Family_of_unknown_function_(DUF5737)	'goNA'
TcrWFU_10190	WFU_UP/ORF_DOWN	-1.40059	1.02488e-16	Polycomb_complex_protein_BMI-1-A|Zinc_finger_C3HC4_type_(RING_finger)	0005634;0000122;0006325;0006342;0021549;0031519;0035102;0035701;0036353;0045814;0046872;0060215;1990841
TcrWFU_01060	WFU_UP/ORF_DOWN	-1.50862	1.4415e-16	Deoxyhypusine_hydroxylase|HEAT_repeats	0048487;0004497;0005783;0005789;0008283;0008612;0010508;0016020;0016491;0019135;0042406;0046872;0055114
TcrWFU_05624	WFU_UP/ORF_DOWN	-1.34454	1.48114e-16	Serine/threonine-protein_kinase_10|Protein_kinase_domain	0046872;0000166;0004672;0004674;0005524;0005737;0005886;0006468;0007049;0016020;0016301;0016310;0016740;0023014;0031098;0032147;0042802;0042803;0046777;2000401
TcrWFU_03169	WFU_UP/ORF_DOWN	-1.29063	1.99314e-16	UDP-GlcNAc:betaGal_beta-13-N-acetylglucosaminyltransferase_9|Galactosyltransferase	0055085;0000139;0001650;0005783;0005794;0006486;0008376;0008378;0008532;0016020;0016021;0016740;0016757;0030311
TcrWFU_08006	WFU_UP/ORF_DOWN	-1.74023	2.09522e-16	sp_prodNA'|'pfam_prodNA'	goNA'
TcrWFU_01774	WFU_UP/ORF_DOWN	-2.34561	2.39095e-16	Smoothelin|Calponin_homology_(CH)_domain	0043248;0003085;0005737;0005815;0005856;0030036;0031941;0060452
TcrWFU_01171	WFU_UP/ORF_DOWN	-1.55709	3.13004e-16	WD_repeat-containing_protein_13|'pfam_prodNA'	0003723;0005634
TcrWFU_03119	WFU_UP/ORF_DOWN	-1.45593	3.68665e-16	Succinate--CoA_ligase_[ADP-forming]_subunit_beta_mitochondrial|ATP-grasp_domain	0046982;0000166;0000287;0003824;0004775;0005524;0005739;0006099;0006104;0006105;0016874;0046872
TcrWFU_06058	WFU_UP/ORF_DOWN	-1.61056	3.99127e-16	Otoferlin|C2_domain	0042981;0005509;0005515;0005737;0005783;0005789;0005886;0007605;0016020;0016021;0016079;0016323;0030054;0030672;0031410;0044877;0045177;0045178;0045202
TcrWFU_03749	WFU_UP/ORF_DOWN	-1.32987	4.21638e-16	Ubiquitin_domain-containing_protein_2|Ubiquitin-binding_domain	0048365;0005737
TcrWFU_09059	WFU_UP/ORF_DOWN	-1.52348	5.2638e-16	Ras-associated_and_pleckstrin_homology_domains-containing_protein_1|PH_domain	0016740;0005515;0005737;0005856;0005886;0007165;0016020;0030027;0030175;0031252;0042995;0048675
TcrWFU_03132	WFU_UP/ORF_DOWN	-1.31901	6.41901e-16	Thyroid_transcription_factor_1_(Fragment)|Homeodomain	2000110;0003677;0005634;0005654;0006355;0043565;0045893
TcrWFU_05045	WFU_UP/ORF_DOWN	-2.96562	1.13225e-15	Actin_cytoplasmic|Actin	0055114;0000166;0005524;0005737;0005856
TcrWFU_02942	WFU_UP/ORF_DOWN	-8.42537	1.68145e-15	'sp_prodNA'|Insulin/IGF/Relaxin_family	'goNA'
TcrWFU_07188	WFU_UP/ORF_DOWN	-2.53382	2.19865e-15	Frizzled-10|Frizzled/Smoothened_family_membrane_region	0004888;0004930;0005515;0005886;0007165;0007166;0007186;0007275;0016020;0016021;0016055;0017147;0030182;0035567;0042813;0060070;0071300
TcrWFU_04552	WFU_UP/ORF_DOWN	-1.38509	1.08236e-14	Neural_Wiskott-Aldrich_syndrome_protein|WH1_domain	0051693;0000139;0000147;0003779;0005515;0005634;0005737;0005829;0005856;0005884;0006897;0006900;0007015;0007049;0008092;0009617;0010324;0016050;0030041;0030048;0030050;0030479;0031252;0031410;0042802;0045944;0051015;0051127;0051301;0051491;0051666;0097320;0098794;0098974;0098978;1903526;2000370;2000402;2000601;0030031
TcrWFU_02737	WFU_UP/ORF_DOWN	-1.43874	1.23713e-14	Wilms_tumor_protein_1-interacting_protein|LIM_domain	0016459;0000932;0001666;0003714;0005515;0005634;0005667;0005737;0005829;0005886;0005911;0005912;0005925;0007010;0016020;0022604;0030030;0030054;0031047;0035195;0035331;0046872;1903507;2000637
TcrWFU_06523	WFU_UP/ORF_DOWN	-1.40456	1.24807e-14	JNK-interacting_protein_3|JNK_SAPK-associated_protein-1	0016021;0000139;0005078;0005737;0008088;0016192;0019894;0030140;0043005;0043410;0046328
TcrWFU_01042	WFU_UP/ORF_DOWN	-1.33639	1.84868e-14	Secretory_carrier-associated_membrane_protein_2|SCAMP_family	0016021;0000139;0005768;0005794;0015031;0016020;0030133;0032588;0043231;0055038
TcrWFU_09321	WFU_UP/ORF_DOWN	-1.43336	2.44758e-14	sp_prodNA'|Basic_region_leucine_zipper	goNA'
TcrWFU_04467	WFU_UP/ORF_DOWN	-2.42682	3.08308e-14	'sp_prodNA'|'pfam_prodNA'	'goNA'
TcrWFU_03271	WFU_UP/ORF_DOWN	-1.34739	3.13916e-14	Dolichyl-diphosphooligosaccharide--protein_glycosyltransferase_subunit_2|Oligosaccharyltransferase_subunit_Ribophorin_II	0016021;0005783;0005789;0006486;0006487;0008250;0016020
TcrWFU_09139	WFU_UP/ORF_DOWN	-2.60044	3.60167e-14	Transmembrane_protein_144|Transmembrane_family_TMEM144_of_transporters	0070059;0015144;0016020;0016021;0034219
TcrWFU_00090	WFU_UP/ORF_DOWN	-1.14793	4.40448e-14	Exocyst_complex_component_6B|Exocyst_complex_subunit_Sec15-like	0000145;0005515;0006887;0006893;0006904;0015031;0016020
[truncated: 371 more rows]

## Sheet: GO enrichment analysis
Down regulated in ORF
Biological process
[truncated: 129 more rows]

## Sheet: snp variant calling
Feature ID	Reference	Change	Chrom. Mod	Prot.Mod	Effect	Impact	Annotation
[truncated: 157 more rows]

[truncated: 3 more sheets: DE genes and genomic variation, unique genes, GO Enrichment (unique genes)]
